# Supplementary material for: Appearance Constrained Semi-Automatic Segmentation from DCE-MRI is Reproducible and Feasible for Breast Cancer Radiomics: A Feasibility Study
Source: Sci Rep. 2018 Mar 19;8:4838. doi: 10.1038/s41598-018-22980-9 (PMC5859113; doi:10.1038/s41598-018-22980-9)
Supplement: Supplementary file 1 — SI Data 1 [file 41598_2018_22980_MOESM1_ESM.xlsx]

## Sheet: SIDataFile1.csv
PatientID	Method	DSC	ACC	HSC	VR	Trial	SubType	Volumes	Volume-GroundTruth	MildBPE	MassEnhancing
1	GCGMM	0.813	0.686	0.859	0	Contour	HER	7.804	7.804	MildBPE	NME
2	GCGMM	0.745	0.594	1.747	0.25	Contour	HER	6.866	11.446	MildBPE	Mass
3	GCGMM	0.725	0.569	2.578	0.063	Contour	HER	54.853	62.18	MarkedBPE	NME
4	GCGMM	0.761	0.614	1.105	0.202	Contour	HER	30.441	20.208	MarkedBPE	NME
5	GCGMM	0.811	0.682	1.563	0.154	Contour	HER	5.711	7.789	MildBPE	Mass
6	GCGMM	0.844	0.73	0.781	0.054	Contour	HER	7.684	6.895	MarkedBPE	Mass
7	GCGMM	0.839	0.722	0.781	0.07	Contour	HER	11.306	12.997	MarkedBPE	Mass
8	GCGMM	0.771	0.627	2.21	0.189	Contour	HER	34.649	50.771	MarkedBPE	NME
9	GCGMM	0.795	0.659	2.096	0.204	Contour	HER	8.783	13.292	MildBPE	Mass
10	GCGMM	0.665	0.498	2.471	0.332	Contour	HER	2.901	5.78	MarkedBPE	Mass
11	GCGMM	0.722	0.565	2.344	0.092	Contour	HER	34.586	41.568	MildBPE	NME
1	GCGMM	0.814	0.687	1.215	0.079	Rect	HER	9.135	7.804	MildBPE	NME
2	GCGMM	0.819	0.693	1.563	0.176	Rect	HER	8.025	11.446	MildBPE	Mass
3	GCGMM	0.635	0.465	3.956	0.284	Rect	HER	34.696	62.18	MarkedBPE	NME
4	GCGMM	0.711	0.551	2.21	0.002	Rect	HER	20.305	20.208	MarkedBPE	NME
5	GCGMM	0.803	0.671	1.563	0.158	Rect	HER	5.66	7.789	MildBPE	Mass
6	GCGMM	0.86	0.754	0.781	0.069	Rect	HER	7.92	6.895	MarkedBPE	Mass
7	GCGMM	0.831	0.711	1.105	0.101	Rect	HER	10.612	12.997	MarkedBPE	Mass
8	GCGMM	0.669	0.502	3.494	0.328	Rect	HER	25.697	50.771	MarkedBPE	NME
9	GCGMM	0.835	0.716	1.875	0.156	Rect	HER	9.703	13.292	MildBPE	Mass
10	GCGMM	0.852	0.743	1.105	0.103	Rect	HER	4.699	5.78	MarkedBPE	Mass
11	GCGMM	0.659	0.492	3.906	0.171	Rect	HER	29.454	41.568	MildBPE	NME
1	GCGMM	0.743	0.591	1.215	0.149	ForeBack	HER	5.785	7.804	MildBPE	NME
2	GCGMM	0.808	0.678	1.747	0.189	ForeBack	HER	7.809	11.446	MildBPE	Mass
3	GCGMM	0.728	0.573	2.578	0.204	ForeBack	HER	41.099	62.18	MarkedBPE	NME
4	GCGMM	0.748	0.597	1.563	0.079	ForeBack	HER	23.652	20.208	MarkedBPE	NME
5	GCGMM	0.806	0.675	1.563	0.173	ForeBack	HER	5.493	7.789	MildBPE	Mass
6	GCGMM	0.869	0.769	0.781	0.074	ForeBack	HER	7.997	6.895	MarkedBPE	Mass
7	GCGMM	0.859	0.752	0.781	0.081	ForeBack	HER	11.05	12.997	MarkedBPE	Mass
8	GCGMM	0.83	0.71	1.747	0.152	ForeBack	HER	37.407	50.771	MarkedBPE	NME
9	GCGMM	0.847	0.735	1.326	0.142	ForeBack	HER	9.993	13.292	MildBPE	Mass
10	GCGMM	0.873	0.775	0.781	0.056	ForeBack	HER	5.168	5.78	MarkedBPE	Mass
11	GCGMM	0.676	0.511	3.807	0.267	ForeBack	HER	24.034	41.568	MildBPE	NME
12	GCGMM	0.705	0.544	0.961	0.198	Contour	ERPR	0.32	0.478	MildBPE	Mass
13	GCGMM	0.751	0.601	1.215	0.249	Contour	ERPR	0.419	0.698	MildBPE	Mass
14	GCGMM	0.831	0.711	0.859	0.078	Contour	ERPR	0.405	0.474	MildBPE	Mass
15	GCGMM	0.784	0.645	1.359	0.204	Contour	ERPR	4.714	7.125	MildBPE	Mass
16	GCGMM	0.856	0.749	0.859	0.109	Contour	ERPR	3.636	4.524	MildBPE	NME
17	GCGMM	0.832	0.713	0.82	0.058	Contour	ERPR	2.481	2.785	MarkedBPE	Mass
18	GCGMM	0.768	0.623	1.747	0.194	Contour	ERPR	8.468	12.535	MildBPE	Mass
19	GCGMM	0.884	0.792	0.781	0.069	Contour	ERPR	4.802	5.509	MarkedBPE	NME
20	GCGMM	0.911	0.836	0.781	0.031	Contour	ERPR	4.815	4.524	MarkedBPE	Mass
21	GCGMM	0.873	0.775	0.552	0.027	Contour	ERPR	3.4	3.22	MarkedBPE	Mass
22	GCGMM	0.768	0.624	0.898	0.181	Contour	ERPR	1.693	2.443	MarkedBPE	NME
23	GCGMM	0.817	0.691	1.215	0.078	Contour	ERPR	4.23	4.945	MarkedBPE	Mass
24	GCGMM	0.787	0.648	1.105	0.166	Contour	ERPR	5.567	7.781	MildBPE	Mass
12	GCGMM	0.662	0.495	1.289	0.293	Rect	ERPR	0.261	0.478	MildBPE	Mass
13	GCGMM	0.618	0.447	1.823	0.382	Rect	ERPR	0.312	0.698	MildBPE	Mass
14	GCGMM	0.749	0.598	0.859	0.169	Rect	ERPR	0.337	0.474	MildBPE	Mass
15	GCGMM	0.756	0.607	1.549	0.236	Rect	ERPR	4.401	7.125	MildBPE	Mass
16	GCGMM	0.841	0.726	1.215	0.143	Rect	ERPR	3.39	4.524	MildBPE	NME
17	GCGMM	0.822	0.697	0.82	0.049	Rect	ERPR	2.526	2.785	MarkedBPE	Mass
18	GCGMM	0.737	0.583	2.471	0.24	Rect	ERPR	7.682	12.535	MildBPE	Mass
19	GCGMM	0.85	0.74	0.781	0.014	Rect	ERPR	5.67	5.509	MarkedBPE	NME
20	GCGMM	0.921	0.853	0.552	0.04	Rect	ERPR	4.899	4.524	MarkedBPE	Mass
21	GCGMM	0.822	0.697	0.781	0.136	Rect	ERPR	4.235	3.22	MarkedBPE	Mass
22	GCGMM	0.813	0.684	0.898	0.099	Rect	ERPR	2.002	2.443	MarkedBPE	NME
23	GCGMM	0.799	0.666	1.215	0.02	Rect	ERPR	4.755	4.945	MarkedBPE	Mass
24	GCGMM	0.684	0.52	1.747	0.283	Rect	ERPR	4.347	7.781	MildBPE	Mass
12	GCGMM	0.71	0.551	0.859	0.193	ForeBack	ERPR	0.323	0.478	MildBPE	Mass
13	GCGMM	0.718	0.56	1.359	0.282	ForeBack	ERPR	0.391	0.698	MildBPE	Mass
14	GCGMM	0.807	0.677	0.859	0.1	ForeBack	ERPR	0.388	0.474	MildBPE	Mass
15	GCGMM	0.773	0.631	1.549	0.216	ForeBack	ERPR	4.593	7.125	MildBPE	Mass
16	GCGMM	0.821	0.697	1.719	0.167	ForeBack	ERPR	3.23	4.524	MildBPE	NME
17	GCGMM	0.719	0.561	1.16	0.141	ForeBack	ERPR	2.096	2.785	MarkedBPE	Mass
18	GCGMM	0.774	0.631	2.21	0.198	ForeBack	ERPR	8.395	12.535	MildBPE	Mass
19	GCGMM	0.856	0.748	0.781	0.117	ForeBack	ERPR	4.355	5.509	MarkedBPE	NME
20	GCGMM	0.908	0.831	0.781	0.073	ForeBack	ERPR	5.232	4.524	MarkedBPE	Mass
21	GCGMM	0.866	0.763	0.552	0.066	ForeBack	ERPR	3.672	3.22	MarkedBPE	Mass
22	GCGMM	0.768	0.623	0.898	0.203	ForeBack	ERPR	1.62	2.443	MarkedBPE	NME
23	GCGMM	0.796	0.661	1.215	0.077	ForeBack	ERPR	4.239	4.945	MarkedBPE	Mass
24	GCGMM	0.638	0.469	2.817	0.353	ForeBack	ERPR	3.723	7.781	MildBPE	Mass
25	GCGMM	0.55	0.379	3	0.445	Contour	TN	2.056	5.354	NA	Mass
26	GCGMM	0.762	0.616	0.859	0.189	Contour	TN	1.117	1.636	NA	Mass
27	GCGMM	0.867	0.766	0.781	0.119	Contour	TN	3.08	3.913	NA	Mass
28	GCGMM	0.767	0.622	1.105	0.202	Contour	TN	0.894	1.346	NA	Mass
29	GCGMM	0.798	0.664	1.563	0.177	Contour	TN	6.031	8.628	NA	Mass
30	GCGMM	0.93	0.868	0.781	0.006	Contour	TN	12.049	12.206	NA	Mass
31	GCGMM	0.909	0.834	0.781	0.035	Contour	TN	4.731	4.411	NA	Mass
32	GCGMM	0.899	0.816	0.898	0.063	Contour	TN	7.39	6.516	NA	Mass
33	GCGMM	0.782	0.642	1.719	0.203	Contour	TN	17.305	11.457	NA	Mass
25	GCGMM	0.754	0.605	1.563	0.121	Rect	TN	4.2	5.354	NA	Mass
26	GCGMM	0.712	0.552	1.719	0.255	Rect	TN	0.972	1.636	NA	Mass
27	GCGMM	0.859	0.752	0.781	0.132	Rect	TN	3.001	3.913	NA	Mass
28	GCGMM	0.806	0.675	0.781	0.178	Rect	TN	0.939	1.346	NA	Mass
29	GCGMM	0.801	0.668	1.105	0.159	Rect	TN	6.255	8.628	NA	Mass
30	GCGMM	0.931	0.87	0.781	0.027	Rect	TN	12.895	12.206	NA	Mass
31	GCGMM	0.904	0.825	0.781	0.033	Rect	TN	4.711	4.411	NA	Mass
32	GCGMM	0.905	0.826	0.898	0.071	Rect	TN	7.518	6.516	NA	Mass
33	GCGMM	0.782	0.642	1.719	0.099	Rect	TN	9.397	11.457	NA	Mass
25	GCGMM	0.74	0.587	1.563	0.234	ForeBack	TN	3.322	5.354	NA	Mass
26	GCGMM	0.702	0.54	1.719	0.227	ForeBack	TN	1.031	1.636	NA	Mass
27	GCGMM	0.825	0.702	1.105	0.169	ForeBack	TN	2.783	3.913	NA	Mass
28	GCGMM	0.72	0.563	1.563	0.266	ForeBack	TN	0.78	1.346	NA	Mass
29	GCGMM	0.809	0.679	1.563	0.152	ForeBack	TN	6.356	8.628	NA	Mass
30	GCGMM	0.929	0.868	0.781	0.007	ForeBack	TN	12.044	12.206	NA	Mass
31	GCGMM	0.89	0.801	0.781	0.089	ForeBack	TN	5.272	4.411	NA	Mass
32	GCGMM	0.907	0.83	0.898	0.052	ForeBack	TN	7.233	6.516	NA	Mass
33	GCGMM	0.824	0.701	1.215	0.11	ForeBack	TN	14.296	11.457	NA	Mass
34	GCGMM	0.806	0.675	0.781	0.058	Contour	HER	1.866	2.097	MildBPE	Mass
35	GCGMM	0.892	0.804	0.781	0.017	Contour	HER	6.143	5.942	MildBPE	Mass
36	GCGMM	0.868	0.767	0.781	0.064	Contour	HER	4.319	4.913	MarkedBPE	Mass
37	GCGMM	0.851	0.74	0.938	0.1	Contour	HER	1.513	1.239	MarkedBPE	Mass
38	GCGMM	0.842	0.728	0.781	0.094	Contour	HER	1.331	1.608	MildBPE	NME
39	GCGMM	0.753	0.604	1.105	0.131	Contour	HER	2.294	2.984	MarkedBPE	Mass
40	GCGMM	0.78	0.639	0.781	0.021	Contour	HER	1.088	1.044	MarkedBPE	Mass
41	GCGMM	0.793	0.657	0.859	0.062	Contour	HER	3.303	2.92	MarkedBPE	Mass
42	GCGMM	0.855	0.747	0.781	0.026	Contour	HER	5.226	5.502	MildBPE	Mass
43	GCGMM	0.816	0.69	0.781	0.065	Contour	HER	0.839	0.736	MildBPE	Mass
44	GCGMM	0.765	0.62	0.994	0.085	Contour	HER	1.895	2.247	MildBPE	Mass
45	GCGMM	0.911	0.836	0.781	0.028	Contour	HER	2.474	2.338	MarkedBPE	Mass
46	GCGMM	0.74	0.587	0.781	0.094	Contour	HER	1.785	1.478	MarkedBPE	NME
47	GCGMM	0.908	0.832	0.781	0.05	Contour	HER	15.943	17.604	MildBPE	Mass
48	GCGMM	0.843	0.729	0.781	0.106	Contour	HER	4.966	6.147	MildBPE	Mass
49	GCGMM	0.725	0.569	1.467	0.201	Contour	HER	1.367	2.054	MarkedBPE	NME
50	GCGMM	0.776	0.634	0.781	0.109	Contour	HER	0.809	1.007	MildBPE	NME
51	GCGMM	0.774	0.632	0.781	0.205	Contour	HER	1.677	2.542	MarkedBPE	NME
52	GCGMM	0.874	0.776	0.781	0.036	Contour	HER	5.682	6.107	MildBPE	Mass
53	GCGMM	0.904	0.824	0.781	0.032	Contour	HER	6.03	6.431	MildBPE	Mass
54	GCGMM	0.82	0.695	0.781	0.085	Contour	HER	6.118	7.257	MildBPE	NME
55	GCGMM	0.83	0.71	0.859	0.082	Contour	HER	1.828	2.154	MildBPE	Mass
56	GCGMM	0.762	0.616	0.781	0.129	Contour	HER	3.849	2.972	MildBPE	Mass
57	GCGMM	0.835	0.716	0.938	0.034	Contour	HER	2.729	2.919	MarkedBPE	NME
58	GCGMM	0.774	0.632	0.859	0.171	Contour	HER	0.764	0.541	MildBPE	Mass
59	GCGMM	0.833	0.713	0.781	0.156	Contour	HER	1.265	0.925	MarkedBPE	Mass
60	GCGMM	0.884	0.792	0.781	0.086	Contour	HER	1.308	1.101	MarkedBPE	Mass
61	GCGMM	0.829	0.708	0.781	0.05	Contour	HER	2.54	2.296	MarkedBPE	NME
62	GCGMM	0.797	0.662	0.781	0.147	Contour	HER	4.157	5.591	MarkedBPE	Mass
63	GCGMM	0.834	0.715	0.781	0.143	Contour	HER	4.022	3.018	MarkedBPE	NME
64	GCGMM	0.894	0.809	0.43	0.035	Contour	HER	2.043	1.905	MarkedBPE	NME
65	GCGMM	0.867	0.766	0.608	0.097	Contour	HER	6.59	5.43	MarkedBPE	Mass
66	GCGMM	0.731	0.576	0.43	0.135	Contour	HER	0.562	0.737	MildBPE	NME
67	GCGMM	0.715	0.556	1.048	0.23	Contour	HER	2.53	4.045	MildBPE	Mass
68	GCGMM	0.785	0.647	0.781	0.028	Contour	HER	4.587	4.338	MarkedBPE	NME
69	GCGMM	0.833	0.714	0.82	0.049	Contour	HER	1.492	1.353	MarkedBPE	NME
70	GCGMM	0.83	0.709	0.608	0.154	Contour	HER	1.427	1.046	MarkedBPE	Mass
71	GCGMM	0.8	0.666	0.43	0.044	Contour	HER	1.598	1.745	MildBPE	Mass
72	GCGMM	0.863	0.759	0.469	0.056	Contour	HER	1.131	1.264	MildBPE	Mass
73	GCGMM	0.828	0.706	0.781	0.045	Contour	HER	0.784	0.716	MildBPE	Mass
74	GCGMM	0.869	0.768	0.781	0.031	Contour	HER	3.49	3.282	MarkedBPE	Mass
75	GCGMM	0.755	0.606	0.994	0.196	Contour	HER	1.609	1.083	MarkedBPE	Mass
34	GCGMM	0.833	0.713	0.781	0.092	Rect	HER	1.744	2.097	MildBPE	Mass
35	GCGMM	0.88	0.785	0.781	0.072	Rect	HER	6.861	5.942	MildBPE	Mass
36	GCGMM	0.902	0.822	0.781	0.044	Rect	HER	4.497	4.913	MarkedBPE	Mass
37	GCGMM	0.868	0.768	0.938	0.066	Rect	HER	1.086	1.239	MarkedBPE	Mass
38	GCGMM	0.806	0.675	0.781	0.041	Rect	HER	1.481	1.608	MildBPE	NME
39	GCGMM	0.801	0.668	0.781	0.118	Rect	HER	2.352	2.984	MarkedBPE	Mass
40	GCGMM	0.672	0.506	1.563	0.29	Rect	HER	1.895	1.044	MarkedBPE	Mass
41	GCGMM	0.818	0.692	0.43	0.105	Rect	HER	2.362	2.92	MarkedBPE	Mass
42	GCGMM	0.833	0.714	0.781	0.093	Rect	HER	4.57	5.502	MildBPE	Mass
43	GCGMM	0.799	0.665	0.781	0.093	Rect	HER	0.886	0.736	MildBPE	Mass
44	GCGMM	0.817	0.691	0.703	0.055	Rect	HER	2.014	2.247	MildBPE	Mass
45	GCGMM	0.912	0.839	0.781	0.043	Rect	HER	2.547	2.338	MarkedBPE	Mass
46	GCGMM	0.611	0.44	1.747	0.054	Rect	HER	1.646	1.478	MarkedBPE	NME
47	GCGMM	0.903	0.823	0.781	0.07	Rect	HER	15.297	17.604	MildBPE	Mass
48	GCGMM	0.811	0.683	1.105	0.109	Rect	HER	4.938	6.147	MildBPE	Mass
49	GCGMM	0.726	0.569	1.215	0.172	Rect	HER	1.451	2.054	MarkedBPE	NME
50	GCGMM	0.762	0.616	0.781	0.146	Rect	HER	0.751	1.007	MildBPE	NME
51	GCGMM	0.72	0.562	1.105	0.26	Rect	HER	1.492	2.542	MarkedBPE	NME
52	GCGMM	0.871	0.771	0.781	0.039	Rect	HER	5.644	6.107	MildBPE	Mass
53	GCGMM	0.896	0.812	0.781	0.068	Rect	HER	5.617	6.431	MildBPE	Mass
54	GCGMM	0.812	0.684	1.105	0.116	Rect	HER	5.747	7.257	MildBPE	NME
55	GCGMM	0.863	0.759	0.859	0.042	Rect	HER	1.981	2.154	MildBPE	Mass
56	GCGMM	0.836	0.718	0.781	0.109	Rect	HER	2.39	2.972	MildBPE	Mass
57	GCGMM	0.744	0.592	0.938	0.136	Rect	HER	2.22	2.919	MarkedBPE	NME
58	GCGMM	0.774	0.632	0.859	0.171	Rect	HER	0.764	0.541	MildBPE	Mass
59	GCGMM	0.891	0.803	0.781	0.02	Rect	HER	0.888	0.925	MarkedBPE	Mass
60	GCGMM	0.885	0.794	0.781	0.041	Rect	HER	1.196	1.101	MarkedBPE	Mass
61	GCGMM	0.881	0.787	0.781	0.1	Rect	HER	2.809	2.296	MarkedBPE	NME
62	GCGMM	0.809	0.68	0.781	0.142	Rect	HER	4.197	5.591	MarkedBPE	Mass
63	GCGMM	0.855	0.747	0.781	0.083	Rect	HER	3.563	3.018	MarkedBPE	NME
64	GCGMM	0.85	0.74	0.43	0.023	Rect	HER	1.819	1.905	MarkedBPE	NME
65	GCGMM	0.883	0.79	0.608	0.032	Rect	HER	5.785	5.43	MarkedBPE	Mass
66	GCGMM	0.708	0.548	0.859	0.079	Rect	HER	0.864	0.737	MildBPE	NME
67	GCGMM	0.759	0.611	0.938	0.024	Rect	HER	4.241	4.045	MildBPE	Mass
68	GCGMM	0.672	0.506	1.563	0.158	Rect	HER	3.157	4.338	MarkedBPE	NME
69	GCGMM	0.789	0.651	0.82	0.049	Rect	HER	1.227	1.353	MarkedBPE	NME
70	GCGMM	0.804	0.672	0.608	0.103	Rect	HER	0.851	1.046	MarkedBPE	Mass
71	GCGMM	0.81	0.68	0.43	0.111	Rect	HER	1.396	1.745	MildBPE	Mass
72	GCGMM	0.837	0.72	0.469	0.091	Rect	HER	1.053	1.264	MildBPE	Mass
73	GCGMM	0.831	0.711	0.781	0.041	Rect	HER	0.659	0.716	MildBPE	Mass
74	GCGMM	0.838	0.722	0.781	0.021	Rect	HER	3.144	3.282	MarkedBPE	Mass
75	GCGMM	0.726	0.57	0.994	0.22	Rect	HER	1.694	1.083	MarkedBPE	Mass
34	GCGMM	0.832	0.712	0.781	0.118	ForeBack	HER	1.656	2.097	MildBPE	Mass
35	GCGMM	0.881	0.788	0.781	0.077	ForeBack	HER	6.932	5.942	MildBPE	Mass
36	GCGMM	0.87	0.77	0.781	0.09	ForeBack	HER	4.1	4.913	MarkedBPE	Mass
37	GCGMM	0.882	0.788	0.938	0.025	ForeBack	HER	1.303	1.239	MarkedBPE	Mass
38	GCGMM	0.889	0.8	0.781	0.049	ForeBack	HER	1.458	1.608	MildBPE	NME
39	GCGMM	0.812	0.684	0.781	0.087	ForeBack	HER	2.508	2.984	MarkedBPE	Mass
40	GCGMM	0.714	0.556	1.105	0.209	ForeBack	HER	1.597	1.044	MarkedBPE	Mass
41	GCGMM	0.814	0.687	0.859	0.066	ForeBack	HER	2.558	2.92	MarkedBPE	Mass
42	GCGMM	0.819	0.693	0.781	0.136	ForeBack	HER	4.188	5.502	MildBPE	Mass
43	GCGMM	0.76	0.613	0.781	0.149	ForeBack	HER	0.546	0.736	MildBPE	Mass
44	GCGMM	0.739	0.587	1.406	0.224	ForeBack	HER	1.424	2.247	MildBPE	Mass
45	GCGMM	0.875	0.777	0.781	0.111	ForeBack	HER	1.87	2.338	MarkedBPE	Mass
46	GCGMM	0.642	0.473	1.105	0.148	ForeBack	HER	1.99	1.478	MarkedBPE	NME
47	GCGMM	0.887	0.796	0.781	0.093	ForeBack	HER	14.621	17.604	MildBPE	Mass
48	GCGMM	0.761	0.614	1.105	0.216	ForeBack	HER	3.962	6.147	MildBPE	Mass
49	GCGMM	0.677	0.512	1.719	0.276	ForeBack	HER	1.165	2.054	MarkedBPE	NME
50	GCGMM	0.785	0.646	0.781	0.101	ForeBack	HER	0.822	1.007	MildBPE	NME
51	GCGMM	0.744	0.592	0.781	0.167	ForeBack	HER	1.815	2.542	MarkedBPE	NME
52	GCGMM	0.865	0.763	0.781	0.084	ForeBack	HER	5.159	6.107	MildBPE	Mass
53	GCGMM	0.881	0.787	0.781	0.087	ForeBack	HER	5.399	6.431	MildBPE	Mass
54	GCGMM	0.813	0.685	1.105	0.105	ForeBack	HER	5.877	7.257	MildBPE	NME
55	GCGMM	0.884	0.792	0.859	0.002	ForeBack	HER	2.163	2.154	MildBPE	Mass
56	GCGMM	0.837	0.719	0.781	0.091	ForeBack	HER	2.474	2.972	MildBPE	Mass
57	GCGMM	0.807	0.676	0.938	0.05	ForeBack	HER	3.227	2.919	MarkedBPE	NME
58	GCGMM	0.837	0.72	0.859	0.088	ForeBack	HER	0.645	0.541	MildBPE	Mass
59	GCGMM	0.874	0.776	0.781	0.055	ForeBack	HER	0.828	0.925	MarkedBPE	Mass
60	GCGMM	0.855	0.747	0.781	0.112	ForeBack	HER	1.379	1.101	MarkedBPE	Mass
61	GCGMM	0.834	0.715	0.781	0.039	ForeBack	HER	2.483	2.296	MarkedBPE	NME
62	GCGMM	0.88	0.785	0.781	0.068	ForeBack	HER	4.882	5.591	MarkedBPE	Mass
63	GCGMM	0.861	0.757	0.781	0.026	ForeBack	HER	3.177	3.018	MarkedBPE	NME
64	GCGMM	0.818	0.693	0.43	0.065	ForeBack	HER	1.673	1.905	MarkedBPE	NME
65	GCGMM	0.876	0.78	0.43	0.003	ForeBack	HER	5.399	5.43	MarkedBPE	Mass
66	GCGMM	0.805	0.673	0.43	0.001	ForeBack	HER	0.736	0.737	MildBPE	NME
67	GCGMM	0.735	0.581	1.048	0.191	ForeBack	HER	2.75	4.045	MildBPE	Mass
68	GCGMM	0.723	0.566	0.781	0.109	ForeBack	HER	3.489	4.338	MarkedBPE	NME
69	GCGMM	0.865	0.762	0.82	0.001	ForeBack	HER	1.355	1.353	MarkedBPE	NME
70	GCGMM	0.845	0.731	0.43	0.062	ForeBack	HER	0.923	1.046	MarkedBPE	Mass
71	GCGMM	0.784	0.645	0.43	0.083	ForeBack	HER	1.476	1.745	MildBPE	Mass
72	GCGMM	0.729	0.574	0.938	0.148	ForeBack	HER	0.938	1.264	MildBPE	Mass
73	GCGMM	0.806	0.675	0.781	0.027	ForeBack	HER	0.756	0.716	MildBPE	Mass
74	GCGMM	0.853	0.743	0.781	0.107	ForeBack	HER	2.646	3.282	MarkedBPE	Mass
75	GCGMM	0.728	0.572	1.406	0.245	ForeBack	HER	1.787	1.083	MarkedBPE	Mass
1	GCVec	0.627	0.457	1.922	0.193	Contour	HER	5.276	7.804	MildBPE	NME
2	GCVec	0.558	0.387	3	0.436	Contour	HER	4.49	11.446	MildBPE	Mass
3	GCVec	0.37	0.227	6.587	0.606	Contour	HER	15.256	62.18	MarkedBPE	NME
4	GCVec	0.712	0.552	1.563	0.183	Contour	HER	13.951	20.208	MarkedBPE	NME
5	GCVec	0.788	0.651	1.563	0.153	Contour	HER	5.728	7.789	MildBPE	Mass
6	GCVec	0.596	0.424	3.1	0.327	Contour	HER	3.498	6.895	MarkedBPE	Mass
7	GCVec	0.765	0.619	1.105	0.071	Contour	HER	11.273	12.997	MarkedBPE	Mass
8	GCVec	0.493	0.327	4.332	0.477	Contour	HER	17.99	50.771	MarkedBPE	NME
9	GCVec	0.813	0.685	1.326	0.165	Contour	HER	9.529	13.292	MildBPE	Mass
10	GCVec	0.553	0.382	3.1	0.436	Contour	HER	2.273	5.78	MarkedBPE	Mass
11	GCVec	0.523	0.354	5.525	0.457	Contour	HER	15.478	41.568	MildBPE	NME
1	GCVec	0.505	0.337	3.438	0.431	Rect	HER	3.104	7.804	MildBPE	NME
2	GCVec	0.404	0.253	4.471	0.596	Rect	HER	2.901	11.446	MildBPE	Mass
3	GCVec	0.292	0.171	10.514	0.695	Rect	HER	11.171	62.18	MarkedBPE	NME
4	GCVec	0.466	0.304	4.332	0.427	Rect	HER	8.115	20.208	MarkedBPE	NME
5	GCVec	0.773	0.63	1.563	0.15	Rect	HER	5.755	7.789	MildBPE	Mass
6	GCVec	0.533	0.364	3.886	0.429	Rect	HER	2.752	6.895	MarkedBPE	Mass
7	GCVec	0.725	0.569	1.563	0.174	Rect	HER	9.153	12.997	MarkedBPE	Mass
8	GCVec	0.411	0.259	6.286	0.585	Rect	HER	13.297	50.771	MarkedBPE	NME
9	GCVec	0.798	0.664	1.875	0.193	Rect	HER	8.994	13.292	MildBPE	Mass
10	GCVec	0.51	0.342	3.1	0.486	Rect	HER	2	5.78	MarkedBPE	Mass
11	GCVec	0.384	0.237	9.998	0.603	Rect	HER	10.285	41.568	MildBPE	NME
1	GCVec	0.576	0.404	2.718	0.293	ForeBack	HER	4.265	7.804	MildBPE	NME
2	GCVec	0.444	0.286	3.906	0.555	ForeBack	HER	3.276	11.446	MildBPE	Mass
3	GCVec	0.398	0.249	6.241	0.574	ForeBack	HER	16.841	62.18	MarkedBPE	NME
4	GCVec	0.613	0.442	2.471	0.125	ForeBack	HER	15.725	20.208	MarkedBPE	NME
5	GCVec	0.772	0.629	1.747	0.203	ForeBack	HER	5.156	7.789	MildBPE	Mass
6	GCVec	0.559	0.388	3.197	0.398	ForeBack	HER	2.969	6.895	MarkedBPE	Mass
7	GCVec	0.679	0.514	2.471	0.276	ForeBack	HER	7.367	12.997	MarkedBPE	Mass
8	GCVec	0.492	0.326	5.341	0.504	ForeBack	HER	16.749	50.771	MarkedBPE	NME
9	GCVec	0.794	0.659	1.875	0.191	ForeBack	HER	9.025	13.292	MildBPE	Mass
10	GCVec	0.515	0.347	3.197	0.481	ForeBack	HER	2.024	5.78	MarkedBPE	Mass
11	GCVec	0.552	0.381	5.469	0.415	ForeBack	HER	17.194	41.568	MildBPE	NME
12	GCVec	0.702	0.541	0.859	0.257	Contour	ERPR	0.808	0.478	MildBPE	Mass
13	GCVec	0.824	0.701	0.859	0.17	Contour	ERPR	0.495	0.698	MildBPE	Mass
14	GCVec	0.69	0.526	1.719	0.301	Contour	ERPR	0.882	0.474	MildBPE	Mass
15	GCVec	0.766	0.62	1.359	0.196	Contour	ERPR	4.79	7.125	MildBPE	Mass
16	GCVec	0.795	0.66	0.917	0.034	Contour	ERPR	2.604	4.524	MildBPE	NME
17	GCVec	0.533	0.363	3.807	0.434	Contour	ERPR	4.952	2.785	MarkedBPE	Mass
18	GCVec	0.849	0.737	0.781	0.057	Contour	ERPR	4.917	12.535	MildBPE	Mass
19	GCVec	0.681	0.516	1.953	0.25	Contour	ERPR	2.714	5.509	MarkedBPE	NME
20	GCVec	0.826	0.704	0.873	0.029	Contour	ERPR	3.412	4.524	MarkedBPE	Mass
21	GCVec	0.818	0.692	0.898	0.04	Contour	ERPR	2.649	3.22	MarkedBPE	Mass
22	GCVec	0.498	0.332	4.645	0.497	Contour	ERPR	6.703	2.443	MarkedBPE	NME
23	GCVec	0.5	0.333	2.578	0.49	Contour	ERPR	2.127	4.945	MarkedBPE	Mass
24	GCVec	0.655	0.487	1.289	0.059	Contour	ERPR	0.538	7.781	MildBPE	Mass
12	GCVec	0.77	0.626	1.215	0.219	Rect	ERPR	0.447	0.478	MildBPE	Mass
13	GCVec	0.805	0.674	0.859	0.112	Rect	ERPR	0.379	0.698	MildBPE	Mass
14	GCVec	0.636	0.466	1.922	0.339	Rect	ERPR	3.515	0.474	MildBPE	Mass
15	GCVec	0.781	0.641	0.917	0.125	Rect	ERPR	2.167	7.125	MildBPE	Mass
16	GCVec	0.459	0.298	4.926	0.524	Rect	ERPR	3.912	4.524	MildBPE	NME
17	GCVec	0.843	0.729	0.781	0.028	Rect	ERPR	5.208	2.785	MarkedBPE	Mass
18	GCVec	0.473	0.31	3.382	0.516	Rect	ERPR	1.443	12.535	MildBPE	Mass
19	GCVec	0.763	0.617	0.873	0.081	Rect	ERPR	2.737	5.509	MarkedBPE	NME
20	GCVec	0.804	0.672	0.898	0.024	Rect	ERPR	2.564	4.524	MarkedBPE	Mass
21	GCVec	0.149	0.081	11.991	0.851	Rect	ERPR	1.604	3.22	MarkedBPE	Mass
22	GCVec	0.799	0.665	1.215	0.012	Rect	ERPR	4.828	2.443	MarkedBPE	NME
23	GCVec	0.62	0.45	2.817	0.255	Rect	ERPR	4.624	4.945	MarkedBPE	Mass
24	GCVec	0.787	0.648	0.961	0.213	Rect	ERPR	0.453	7.781	MildBPE	Mass
12	GCVec	0.772	0.628	0.859	0.078	ForeBack	ERPR	0.554	0.478	MildBPE	Mass
13	GCVec	0.75	0.6	1.549	0.236	ForeBack	ERPR	4.4	0.698	MildBPE	Mass
14	GCVec	0.784	0.645	0.82	0.108	ForeBack	ERPR	2.241	0.474	MildBPE	Mass
15	GCVec	0.474	0.31	4.42	0.51	ForeBack	ERPR	4.069	7.125	MildBPE	Mass
16	GCVec	0.835	0.716	0.781	0.105	ForeBack	ERPR	4.459	4.524	MildBPE	NME
17	GCVec	0.517	0.349	3.314	0.476	ForeBack	ERPR	1.604	2.785	MarkedBPE	Mass
18	GCVec	0.783	0.643	0.781	0.159	ForeBack	ERPR	2.337	12.535	MildBPE	Mass
19	GCVec	0.792	0.656	0.898	0.008	ForeBack	ERPR	2.484	5.509	MarkedBPE	NME
20	GCVec	0.627	0.457	3.706	0.364	ForeBack	ERPR	9.289	4.524	MarkedBPE	Mass
21	GCVec	0.789	0.652	1.215	0.06	ForeBack	ERPR	4.385	3.22	MarkedBPE	Mass
22	GCVec	0.67	0.504	1.037	0.221	ForeBack	ERPR	1.143	2.443	MarkedBPE	NME
23	GCVec	0.545	0.374	3	0.267	ForeBack	ERPR	3.094	4.945	MarkedBPE	Mass
24	GCVec	0.883	0.79	0.781	0.028	ForeBack	ERPR	3.701	7.781	MildBPE	Mass
25	GCVec	0.823	0.699	0.781	0.009	Contour	TN	1.37	5.354	NA	Mass
26	GCVec	0.606	0.435	3.1	0.379	Contour	TN	3.884	1.636	NA	Mass
27	GCVec	0.798	0.664	0.781	0.135	Contour	TN	9.31	3.913	NA	Mass
28	GCVec	0.869	0.768	0.781	0.082	Contour	TN	5.195	1.346	NA	Mass
29	GCVec	0.004	0.002	108.645	0.996	Contour	TN	360.046	8.628	NA	Mass
30	GCVec	0.823	0.699	1.271	0.135	Contour	TN	8.557	12.206	NA	Mass
31	GCVec	0.789	0.652	1.215	0.052	Contour	TN	12.723	4.411	NA	Mass
32	GCVec	0.803	0.671	0.859	0.031	Contour	TN	1.538	6.516	NA	Mass
33	GCVec	0.872	0.773	0.781	0.067	Contour	TN	3.42	11.457	NA	Mass
25	GCVec	0.831	0.711	0.781	0.052	Rect	TN	1.492	5.354	NA	Mass
26	GCVec	0.495	0.329	3.483	0.494	Rect	TN	2.922	1.636	NA	Mass
27	GCVec	0.765	0.62	1.563	0.197	Rect	TN	8.181	3.913	NA	Mass
28	GCVec	0.892	0.805	0.781	0.017	Rect	TN	4.266	1.346	NA	Mass
29	GCVec	0.406	0.255	3.1	0.387	Rect	TN	0.288	8.628	NA	Mass
30	GCVec	0.8	0.667	1.271	0.093	Rect	TN	7.85	12.206	NA	Mass
31	GCVec	0.708	0.548	1.922	0.116	Rect	TN	9.082	4.411	NA	Mass
32	GCVec	0.789	0.652	0.859	0.03	Rect	TN	1.541	6.516	NA	Mass
33	GCVec	0.86	0.755	0.781	0.106	Rect	TN	3.16	11.457	NA	Mass
25	GCVec	0.798	0.664	0.781	0.18	ForeBack	TN	0.936	5.354	NA	Mass
26	GCVec	0.535	0.365	3.383	0.45	ForeBack	TN	3.274	1.636	NA	Mass
27	GCVec	0.774	0.631	1.563	0.185	ForeBack	TN	8.389	3.913	NA	Mass
28	GCVec	0.85	0.739	0.781	0.11	ForeBack	TN	5.502	1.346	NA	Mass
29	GCVec	0.5	0.333	1.978	0.475	ForeBack	TN	1.826	8.628	NA	Mass
30	GCVec	0.869	0.768	0.898	0.103	ForeBack	TN	8.017	12.206	NA	Mass
31	GCVec	0.752	0.602	1.922	0.133	ForeBack	TN	8.774	4.411	NA	Mass
32	GCVec	0.788	0.65	1.105	0.069	ForeBack	TN	5.171	6.516	NA	Mass
33	GCVec	0.781	0.641	0.781	0.071	ForeBack	TN	4.257	11.457	NA	Mass
34	GCVec	0.739	0.586	0.552	0.049	Contour	HER	0.466	2.097	MildBPE	Mass
35	GCVec	0.584	0.413	2.652	0.307	Contour	HER	0.657	5.942	MildBPE	Mass
36	GCVec	0.8	0.666	0.781	0.184	Contour	HER	2.331	4.913	MarkedBPE	Mass
37	GCVec	0.671	0.504	1.105	0.162	Contour	HER	1.447	1.239	MarkedBPE	Mass
38	GCVec	0.716	0.558	0.859	0.136	Contour	HER	2.218	1.608	MildBPE	NME
39	GCVec	0.781	0.64	1.105	0.035	Contour	HER	5.901	2.984	MarkedBPE	Mass
40	GCVec	0.735	0.581	1.105	0.261	Contour	HER	1.256	1.044	MarkedBPE	Mass
41	GCVec	0.761	0.615	1.406	0.055	Contour	HER	2.011	2.92	MarkedBPE	Mass
42	GCVec	0.865	0.761	0.781	0.12	Contour	HER	2.974	5.502	MildBPE	Mass
43	GCVec	0.524	0.355	3.1	0.335	Contour	HER	0.736	0.736	MildBPE	Mass
44	GCVec	0.743	0.591	1.105	0.203	Contour	HER	11.669	2.247	MildBPE	Mass
45	GCVec	0.845	0.732	0.781	0.051	Contour	HER	5.55	2.338	MarkedBPE	Mass
46	GCVec	0.665	0.498	1.922	0.194	Contour	HER	1.387	1.478	MarkedBPE	NME
47	GCVec	0.752	0.603	0.781	0.179	Contour	HER	1.447	17.604	MildBPE	Mass
48	GCVec	0.727	0.571	0.781	0.134	Contour	HER	1.939	6.147	MildBPE	Mass
49	GCVec	0.816	0.689	0.781	0.086	Contour	HER	5.14	2.054	MarkedBPE	NME
50	GCVec	0.873	0.774	0.781	0.054	Contour	HER	5.767	1.007	MildBPE	NME
51	GCVec	0.798	0.663	0.781	0.075	Contour	HER	6.247	2.542	MarkedBPE	NME
52	GCVec	0.801	0.667	1.037	0.177	Contour	HER	3.078	6.107	MildBPE	Mass
53	GCVec	0.703	0.542	1.655	0.227	Contour	HER	4.717	6.431	MildBPE	Mass
54	GCVec	0.711	0.551	0.938	0.088	Contour	HER	3.483	7.257	MildBPE	NME
55	GCVec	0.742	0.59	1.215	0.209	Contour	HER	0.826	2.154	MildBPE	Mass
56	GCVec	0.729	0.573	1.563	0.267	Contour	HER	1.599	2.972	MildBPE	Mass
57	GCVec	0.828	0.706	0.781	0.142	Contour	HER	1.465	2.919	MarkedBPE	NME
58	GCVec	0.825	0.702	0.781	0.02	Contour	HER	2.205	0.541	MildBPE	Mass
59	GCVec	0.66	0.493	1.563	0.212	Contour	HER	3.633	0.925	MarkedBPE	Mass
60	GCVec	0.719	0.561	0.873	0.205	Contour	HER	1.989	1.101	MarkedBPE	Mass
61	GCVec	0.846	0.733	0.608	0.003	Contour	HER	1.893	2.296	MarkedBPE	NME
62	GCVec	0.689	0.525	1.215	0.256	Contour	HER	3.216	5.591	MarkedBPE	Mass
63	GCVec	0.003	0.002	150.675	0.997	Contour	HER	435.625	3.018	MarkedBPE	NME
64	GCVec	0.653	0.485	1.406	0.251	Contour	HER	2.42	1.905	MarkedBPE	NME
65	GCVec	0.817	0.691	0.938	0.04	Contour	HER	1.546	5.43	MarkedBPE	Mass
66	GCVec	0.704	0.544	0.663	0.094	Contour	HER	1.857	0.737	MildBPE	NME
67	GCVec	0.623	0.452	1.747	0.094	Contour	HER	5.239	4.045	MildBPE	Mass
68	GCVec	0.771	0.628	0.859	0.16	Contour	HER	2.41	4.338	MarkedBPE	NME
69	GCVec	0.826	0.703	0.663	0.068	Contour	HER	1.447	1.353	MarkedBPE	NME
70	GCVec	0.582	0.411	2.471	0.418	Contour	HER	1.743	1.046	MarkedBPE	Mass
71	GCVec	0.785	0.645	1.105	0.161	Contour	HER	4.538	1.745	MildBPE	Mass
72	GCVec	0.723	0.566	0.994	0.109	Contour	HER	0.871	1.264	MildBPE	Mass
73	GCVec	0.755	0.606	1.563	0.155	Contour	HER	1.535	0.716	MildBPE	Mass
74	GCVec	0.781	0.64	1.105	0.125	Contour	HER	4.622	3.282	MarkedBPE	Mass
75	GCVec	0.663	0.496	1.747	0.291	Contour	HER	2.695	1.083	MarkedBPE	Mass
34	GCVec	0.648	0.479	0.873	0.002	Rect	HER	0.421	2.097	MildBPE	Mass
35	GCVec	0.423	0.268	3.28	0.577	Rect	HER	0.332	5.942	MildBPE	Mass
36	GCVec	0.782	0.642	0.781	0.107	Rect	HER	1.992	4.913	MarkedBPE	Mass
37	GCVec	0.574	0.403	1.747	0.305	Rect	HER	1.961	1.239	MarkedBPE	Mass
38	GCVec	0.576	0.404	1.823	0.412	Rect	HER	1.215	1.608	MildBPE	NME
39	GCVec	0.747	0.596	1.563	0.177	Rect	HER	3.845	2.984	MarkedBPE	Mass
40	GCVec	0.85	0.739	0.781	0.099	Rect	HER	0.897	1.044	MarkedBPE	Mass
41	GCVec	0.724	0.567	1.2	0.163	Rect	HER	1.617	2.92	MarkedBPE	Mass
42	GCVec	0.884	0.793	0.781	0.098	Rect	HER	2.845	5.502	MildBPE	Mass
43	GCVec	0.481	0.317	3.1	0.278	Rect	HER	0.835	0.736	MildBPE	Mass
44	GCVec	0.576	0.404	3.383	0.409	Rect	HER	7.383	2.247	MildBPE	Mass
45	GCVec	0.799	0.666	1.105	0.049	Rect	HER	5.572	2.338	MarkedBPE	Mass
46	GCVec	0.649	0.481	1.922	0.117	Rect	HER	1.624	1.478	MarkedBPE	NME
47	GCVec	0.699	0.537	0.781	0.209	Rect	HER	1.54	17.604	MildBPE	Mass
48	GCVec	0.641	0.471	3	0.331	Rect	HER	1.276	6.147	MildBPE	Mass
49	GCVec	0.815	0.688	1.105	0.075	Rect	HER	5.258	2.054	MarkedBPE	NME
50	GCVec	0.869	0.768	0.781	0.082	Rect	HER	5.457	1.007	MildBPE	NME
51	GCVec	0.8	0.667	1.105	0.109	Rect	HER	5.836	2.542	MarkedBPE	NME
52	GCVec	0.854	0.745	0.859	0.042	Rect	HER	2.344	6.107	MildBPE	Mass
53	GCVec	0.766	0.62	1.105	0.112	Rect	HER	3.719	6.431	MildBPE	Mass
54	GCVec	0.675	0.509	1.326	0.023	Rect	HER	3.053	7.257	MildBPE	NME
55	GCVec	0.742	0.59	1.215	0.209	Rect	HER	0.826	2.154	MildBPE	Mass
56	GCVec	0.861	0.757	0.781	0.042	Rect	HER	1.005	2.972	MildBPE	Mass
57	GCVec	0.845	0.732	0.781	0.117	Rect	HER	1.392	2.919	MarkedBPE	NME
58	GCVec	0.719	0.561	1.563	0.085	Rect	HER	1.936	0.541	MildBPE	Mass
59	GCVec	0.621	0.45	2.277	0.312	Rect	HER	2.932	0.925	MarkedBPE	Mass
60	GCVec	0.568	0.397	2.344	0.403	Rect	HER	1.283	1.101	MarkedBPE	Mass
61	GCVec	0.743	0.591	0.608	0.111	Rect	HER	1.524	2.296	MarkedBPE	NME
62	GCVec	0.61	0.439	2.578	0.346	Rect	HER	2.641	5.591	MarkedBPE	Mass
63	GCVec	0.701	0.54	0.961	0.2	Rect	HER	1.106	3.018	MarkedBPE	NME
64	GCVec	0.424	0.269	3.75	0.495	Rect	HER	1.366	1.905	MarkedBPE	NME
65	GCVec	0.687	0.523	1.875	0.272	Rect	HER	0.959	5.43	MarkedBPE	Mass
66	GCVec	0.512	0.344	2.344	0.3	Rect	HER	1.208	0.737	MildBPE	NME
67	GCVec	0.665	0.498	1.563	0.019	Rect	HER	4.175	4.045	MildBPE	Mass
68	GCVec	0.777	0.635	0.859	0.095	Rect	HER	2.112	4.338	MarkedBPE	NME
69	GCVec	0.811	0.682	0.663	0.039	Rect	HER	1.366	1.353	MarkedBPE	NME
70	GCVec	0.731	0.575	0.781	0.177	Rect	HER	1.024	1.046	MarkedBPE	Mass
71	GCVec	0.745	0.594	1.563	0.133	Rect	HER	4.289	1.745	MildBPE	Mass
72	GCVec	0.704	0.543	1.406	0.105	Rect	HER	0.876	1.264	MildBPE	Mass
73	GCVec	0.818	0.692	0.781	0.032	Rect	HER	1.965	0.716	MildBPE	Mass
74	GCVec	0.781	0.64	1.563	0.119	Rect	HER	4.682	3.282	MarkedBPE	Mass
75	GCVec	0.578	0.406	2.908	0.361	Rect	HER	2.307	1.083	MarkedBPE	Mass
34	GCVec	0.714	0.555	0.873	0.146	ForeBack	HER	0.567	2.097	MildBPE	Mass
35	GCVec	0.586	0.414	2.652	0.281	ForeBack	HER	0.696	5.942	MildBPE	Mass
36	GCVec	0.8	0.666	0.781	0.176	ForeBack	HER	2.294	4.913	MarkedBPE	Mass
37	GCVec	0.565	0.394	2.21	0.318	ForeBack	HER	2.016	1.239	MarkedBPE	Mass
38	GCVec	0.7	0.539	1.215	0.226	ForeBack	HER	1.842	1.608	MildBPE	NME
39	GCVec	0.756	0.608	1.563	0.131	ForeBack	HER	4.23	2.984	MarkedBPE	Mass
40	GCVec	0.791	0.655	0.781	0.197	ForeBack	HER	1.097	1.044	MarkedBPE	Mass
41	GCVec	0.761	0.614	1.406	0.027	ForeBack	HER	2.13	2.92	MarkedBPE	Mass
42	GCVec	0.868	0.767	0.781	0.106	ForeBack	HER	2.893	5.502	MildBPE	Mass
43	GCVec	0.523	0.354	2.344	0.134	ForeBack	HER	1.128	0.736	MildBPE	Mass
44	GCVec	0.73	0.574	1.563	0.23	ForeBack	HER	11.025	2.247	MildBPE	Mass
45	GCVec	0.841	0.725	0.781	0.081	ForeBack	HER	5.222	2.338	MarkedBPE	Mass
46	GCVec	0.702	0.541	1.719	0.188	ForeBack	HER	1.405	1.478	MarkedBPE	NME
47	GCVec	0.701	0.54	0.781	0.258	ForeBack	HER	1.709	17.604	MildBPE	Mass
48	GCVec	0.7	0.538	0.781	0.173	ForeBack	HER	1.791	6.147	MildBPE	Mass
49	GCVec	0.849	0.737	0.781	0.002	ForeBack	HER	6.131	2.054	MarkedBPE	NME
50	GCVec	0.859	0.753	0.781	0.035	ForeBack	HER	5.992	1.007	MildBPE	NME
51	GCVec	0.792	0.656	0.781	0.09	ForeBack	HER	6.054	2.542	MarkedBPE	NME
52	GCVec	0.831	0.711	0.859	0.117	ForeBack	HER	2.725	6.107	MildBPE	Mass
53	GCVec	0.754	0.605	1.563	0.132	ForeBack	HER	3.879	6.431	MildBPE	Mass
54	GCVec	0.767	0.621	0.938	0.091	ForeBack	HER	2.434	7.257	MildBPE	NME
55	GCVec	0.789	0.652	0.859	0.129	ForeBack	HER	0.7	2.154	MildBPE	Mass
56	GCVec	0.732	0.577	1.563	0.262	ForeBack	HER	1.582	2.972	MildBPE	Mass
57	GCVec	0.796	0.661	0.781	0.177	ForeBack	HER	1.573	2.919	MarkedBPE	NME
58	GCVec	0.834	0.716	0.781	0.031	ForeBack	HER	2.445	0.541	MildBPE	Mass
59	GCVec	0.642	0.473	1.747	0.293	ForeBack	HER	3.055	0.925	MarkedBPE	Mass
60	GCVec	0.703	0.542	1.105	0.212	ForeBack	HER	1.962	1.101	MarkedBPE	Mass
61	GCVec	0.754	0.605	0.859	0.086	ForeBack	HER	1.602	2.296	MarkedBPE	NME
62	GCVec	0.727	0.572	1.252	0.183	ForeBack	HER	3.752	5.591	MarkedBPE	Mass
63	GCVec	0.674	0.508	1.289	0.234	ForeBack	HER	1.188	3.018	MarkedBPE	NME
64	GCVec	0.66	0.493	1.69	0.227	ForeBack	HER	2.55	1.905	MarkedBPE	NME
65	GCVec	0.658	0.49	2.097	0.298	ForeBack	HER	0.907	5.43	MarkedBPE	Mass
66	GCVec	0.622	0.452	1.048	0.028	ForeBack	HER	2.374	0.737	MildBPE	NME
67	GCVec	0.508	0.341	3.221	0.463	ForeBack	HER	1.593	4.045	MildBPE	Mass
68	GCVec	0.762	0.615	0.608	0.009	ForeBack	HER	1.714	4.338	MarkedBPE	NME
69	GCVec	0.733	0.578	1.406	0.155	ForeBack	HER	1.728	1.353	MarkedBPE	NME
70	GCVec	0.617	0.447	1.747	0.373	ForeBack	HER	1.568	1.046	MarkedBPE	Mass
71	GCVec	0.827	0.705	0.781	0.026	ForeBack	HER	3.457	1.745	MildBPE	Mass
72	GCVec	0.754	0.606	0.703	0.01	ForeBack	HER	1.06	1.264	MildBPE	Mass
73	GCVec	0.563	0.392	2.817	0.431	ForeBack	HER	1.8	0.716	MildBPE	Mass
74	GCVec	0.877	0.781	0.781	0.067	ForeBack	HER	3.754	3.282	MarkedBPE	Mass
75	GCVec	0.652	0.484	1.989	0.335	ForeBack	HER	2.174	1.083	MarkedBPE	Mass
1	TFCM	0.417	0.264	3.843	0.423	Contour	HER	19.226	7.804	MildBPE	NME
2	TFCM	0.749	0.599	2.21	0.238	Contour	HER	7.043	11.446	MildBPE	Mass
3	TFCM	0.67	0.504	3	0.28	Contour	HER	34.968	62.18	MarkedBPE	NME
4	TFCM	0.71	0.55	2.817	0.142	Contour	HER	26.884	20.208	MarkedBPE	NME
5	TFCM	0.73	0.574	1.747	0.253	Contour	HER	4.647	7.789	MildBPE	Mass
6	TFCM	0.768	0.623	1.563	0.053	Contour	HER	6.195	6.895	MarkedBPE	Mass
7	TFCM	0.821	0.696	0.781	0.104	Contour	HER	10.543	12.997	MarkedBPE	Mass
8	TFCM	0.792	0.656	2.344	0.157	Contour	HER	37.002	50.771	MarkedBPE	NME
9	TFCM	0.705	0.544	2.652	0.294	Contour	HER	7.248	13.292	MildBPE	Mass
10	TFCM	0.63	0.46	2.344	0.328	Contour	HER	2.925	5.78	MarkedBPE	Mass
11	TFCM	0.68	0.516	2.344	0.288	Contour	HER	22.981	41.568	MildBPE	NME
1	TFCM	0.399	0.249	2.578	0.59	Rect	HER	2.012	7.804	MildBPE	NME
2	TFCM	0.751	0.601	2.21	0.237	Rect	HER	7.063	11.446	MildBPE	Mass
3	TFCM	0.571	0.4	2.718	0.409	Rect	HER	26.057	62.18	MarkedBPE	NME
4	TFCM	0.713	0.554	2.817	0.112	Rect	HER	25.303	20.208	MarkedBPE	NME
5	TFCM	0.724	0.568	1.747	0.23	Rect	HER	4.872	7.789	MildBPE	Mass
6	TFCM	0.682	0.517	0.781	0.209	Rect	HER	4.512	6.895	MarkedBPE	Mass
7	TFCM	0.786	0.647	0.781	0.168	Rect	HER	9.261	12.997	MarkedBPE	Mass
8	TFCM	0.789	0.652	2.21	0.185	Rect	HER	34.889	50.771	MarkedBPE	NME
9	TFCM	0.703	0.542	2.652	0.296	Rect	HER	7.222	13.292	MildBPE	Mass
10	TFCM	0.644	0.475	2.21	0.322	Rect	HER	2.961	5.78	MarkedBPE	Mass
11	TFCM	0.676	0.51	2.344	0.293	Rect	HER	22.726	41.568	MildBPE	NME
1	TFCM	0.504	0.337	2.578	0.403	ForeBack	HER	3.317	7.804	MildBPE	NME
2	TFCM	0.757	0.609	2.21	0.229	ForeBack	HER	7.177	11.446	MildBPE	Mass
3	TFCM	0.673	0.507	3	0.261	ForeBack	HER	36.413	62.18	MarkedBPE	NME
4	TFCM	0.663	0.496	3.383	0.21	ForeBack	HER	30.934	20.208	MarkedBPE	NME
5	TFCM	0.728	0.572	1.747	0.213	ForeBack	HER	5.052	7.789	MildBPE	Mass
6	TFCM	0.762	0.616	2.21	0.06	ForeBack	HER	7.768	6.895	MarkedBPE	Mass
7	TFCM	0.821	0.697	0.781	0.096	ForeBack	HER	10.713	12.997	MarkedBPE	Mass
8	TFCM	0.794	0.658	2.344	0.146	ForeBack	HER	37.802	50.771	MarkedBPE	NME
9	TFCM	0.708	0.548	2.652	0.291	ForeBack	HER	7.301	13.292	MildBPE	Mass
10	TFCM	0.652	0.483	2.21	0.301	ForeBack	HER	3.106	5.78	MarkedBPE	Mass
11	TFCM	0.693	0.53	2.344	0.254	ForeBack	HER	24.722	41.568	MildBPE	NME
12	TFCM	0.44	0.282	3.128	0.56	Contour	ERPR	1.695	0.478	MildBPE	Mass
13	TFCM	0.605	0.434	1.719	0.395	Contour	ERPR	0.303	0.698	MildBPE	Mass
14	TFCM	0.36	0.22	3	0.64	Contour	ERPR	0.104	0.474	MildBPE	Mass
15	TFCM	0.681	0.517	1.823	0.315	Contour	ERPR	3.709	7.125	MildBPE	Mass
16	TFCM	0.704	0.544	1.922	0.29	Contour	ERPR	2.49	4.524	MildBPE	NME
17	TFCM	0.77	0.629	0.917	0.0941	Contour	ERPR	1.9344	2.336	MarkedBPE	Mass
18	TFCM	0.716	0.557	1.747	0.132	Contour	ERPR	7.563	9.863	MildBPE	Mass
19	TFCM	0.816	0.689	0.781	0.071	Contour	ERPR	3.659	4.217	MarkedBPE	NME
20	TFCM	0.764	0.619	5.859	0.157	Contour	ERPR	5.571	4.054	MarkedBPE	Mass
21	TFCM	0.819	0.694	1.172	0.14	Contour	ERPR	3.647	2.751	MarkedBPE	Mass
22	TFCM	0.495	0.329	1.797	0.482	Contour	ERPR	0.855	2.443	MarkedBPE	NME
23	TFCM	0.727	0.571	0.859	0.165	Contour	ERPR	2.705	3.778	MarkedBPE	Mass
24	TFCM	0.602	0.431	1.747	0.35	Contour	ERPR	3.743	7.781	MildBPE	Mass
12	TFCM	0.44	0.282	3.128	0.56	Rect	ERPR	1.695	0.478	MildBPE	Mass
13	TFCM	0.581	0.41	1.922	0.419	Rect	ERPR	0.286	0.698	MildBPE	Mass
14	TFCM	0.36	0.22	3	0.64	Rect	ERPR	0.104	0.474	MildBPE	Mass
15	TFCM	0.632	0.462	2.148	0.365	Rect	ERPR	3.318	7.125	MildBPE	Mass
16	TFCM	0.707	0.546	1.922	0.286	Rect	ERPR	2.513	4.524	MildBPE	NME
17	TFCM	0.761	0.614	0.82	0.123	Rect	ERPR	1.825	2.336	MarkedBPE	Mass
18	TFCM	0.713	0.554	1.747	0.137	Rect	ERPR	7.479	9.863	MildBPE	Mass
19	TFCM	0.816	0.689	0.781	0.071	Rect	ERPR	3.659	4.217	MarkedBPE	NME
20	TFCM	0.836	0.718	1.235	0.004	Rect	ERPR	4.023	4.054	MarkedBPE	Mass
21	TFCM	0.813	0.685	1.172	0.147	Rect	ERPR	3.698	2.751	MarkedBPE	Mass
22	TFCM	0.422	0.268	2.009	0.573	Rect	ERPR	0.663	2.443	MarkedBPE	NME
23	TFCM	0.725	0.569	0.859	0.167	Rect	ERPR	2.694	3.778	MarkedBPE	Mass
24	TFCM	0.537	0.367	2.21	0.425	Rect	ERPR	3.137	7.781	MildBPE	Mass
12	TFCM	0.593	0.421	1.359	0.383	ForeBack	ERPR	0.213	0.478	MildBPE	Mass
13	TFCM	0.63	0.46	1.549	0.37	ForeBack	ERPR	0.321	0.698	MildBPE	Mass
14	TFCM	0.36	0.22	3	0.306	ForeBack	ERPR	0.104	0.474	MildBPE	Mass
15	TFCM	0.69	0.527	1.772	0.306	ForeBack	ERPR	3.787	7.125	MildBPE	Mass
16	TFCM	0.721	0.564	1.82	0.27	ForeBack	ERPR	2.599	4.524	MildBPE	NME
17	TFCM	0.629	0.459	4.512	0.29	ForeBack	ERPR	4.247	2.336	MarkedBPE	Mass
18	TFCM	0.723	0.567	1.747	0.118	ForeBack	ERPR	7.774	9.863	MildBPE	Mass
19	TFCM	0.821	0.697	0.781	0.04	ForeBack	ERPR	3.891	4.217	MarkedBPE	NME
20	TFCM	0.732	0.577	6.442	0.221	ForeBack	ERPR	6.361	4.054	MarkedBPE	Mass
21	TFCM	0.717	0.559	3.051	0.254	ForeBack	ERPR	4.623	2.751	MarkedBPE	Mass
22	TFCM	0.505	0.338	1.797	0.47	ForeBack	ERPR	0.881	2.443	MarkedBPE	NME
23	TFCM	0.739	0.586	0.859	0.132	ForeBack	ERPR	2.894	3.778	MarkedBPE	Mass
24	TFCM	0.608	0.437	2.21	0.333	ForeBack	ERPR	3.897	7.781	MildBPE	Mass
25	TFCM	0.713	0.554	1.563	0.222	Contour	TN	3.409	5.354	NA	Mass
26	TFCM	0.321	0.191	5.542	0.679	Contour	TN	8.558	1.636	NA	Mass
27	TFCM	0.671	0.505	1.747	0.329	Contour	TN	1.978	3.913	NA	Mass
28	TFCM	0.567	0.395	1.655	0.431	Contour	TN	0.535	1.346	NA	Mass
29	TFCM	0.645	0.477	1.747	0.331	Contour	TN	4.341	8.628	NA	Mass
30	TFCM	0.48	0.315	5.525	0.473	Contour	TN	34.088	12.206	NA	Mass
31	TFCM	0.879	0.785	0.781	0.095	Contour	TN	3.642	4.411	NA	Mass
32	TFCM	0.697	0.535	1.797	0.186	Contour	TN	4.472	6.516	NA	Mass
33	TFCM	0.717	0.559	1.719	0.14	Contour	TN	11.052	8.331	NA	Mass
25	TFCM	0.673	0.508	1.563	0.271	Rect	TN	3.071	5.354	NA	Mass
26	TFCM	0.334	0.2	4.297	0.592	Rect	TN	6.387	1.636	NA	Mass
27	TFCM	0.675	0.51	1.747	0.325	Rect	TN	1.994	3.913	NA	Mass
28	TFCM	0.555	0.385	1.747	0.443	Rect	TN	0.52	1.346	NA	Mass
29	TFCM	0.642	0.473	1.747	0.337	Rect	TN	4.277	8.628	NA	Mass
30	TFCM	0.466	0.304	3.906	0.4	Rect	TN	28.483	12.206	NA	Mass
31	TFCM	0.87	0.77	0.781	0.109	Rect	TN	3.547	4.411	NA	Mass
32	TFCM	0.691	0.527	1.797	0.188	Rect	TN	4.458	6.516	NA	Mass
33	TFCM	0.712	0.552	1.719	0.108	Rect	TN	10.338	8.331	NA	Mass
25	TFCM	0.727	0.571	1.563	0.201	ForeBack	TN	3.56	5.354	NA	Mass
26	TFCM	0.6	0.429	0.859	0.324	ForeBack	TN	0.835	1.636	NA	Mass
27	TFCM	0.679	0.514	1.747	0.321	ForeBack	TN	2.01	3.913	NA	Mass
28	TFCM	0.571	0.399	1.563	0.427	ForeBack	TN	0.54	1.346	NA	Mass
29	TFCM	0.659	0.492	1.747	0.314	ForeBack	TN	4.501	8.628	NA	Mass
30	TFCM	0.749	0.598	1.563	0.161	ForeBack	TN	8.828	12.206	NA	Mass
31	TFCM	0.885	0.794	0.781	0.085	ForeBack	TN	3.723	6.516	NA	Mass
32	TFCM	0.748	0.598	1.797	0.063	ForeBack	TN	5.748	6.516	NA	Mass
33	TFCM	0.721	0.563	1.719	0.167	ForeBack	TN	11.664	8.331	NA	Mass
34	TFCM	0.46	0.299	4.252	0.4	Contour	HER	4.897	2.097	NA	Mass
35	TFCM	0.811	0.682	1.105	0.009	Contour	HER	5.83	5.942	MildBPE	Mass
36	TFCM	0.862	0.758	0.781	0.07	Contour	HER	4.27	4.913	MildBPE	Mass
37	TFCM	0.408	0.256	3.601	0.592	Contour	HER	1.65	0.423	MarkedBPE	Mass
38	TFCM	0.766	0.62	0.781	0.225	Contour	HER	1.018	1.608	MarkedBPE	Mass
39	TFCM	0.764	0.618	0.781	0.184	Contour	HER	2.057	2.984	MildBPE	NME
40	TFCM	0.294	0.172	2.817	0.463	Contour	HER	2.84	1.044	MarkedBPE	Mass
41	TFCM	0.722	0.565	0.961	0.251	Contour	HER	1.75	2.92	MarkedBPE	Mass
42	TFCM	0.826	0.703	0.781	0.019	Contour	HER	4.186	4.028	MarkedBPE	Mass
43	TFCM	0.666	0.499	1.105	0.28	Contour	HER	0.414	0.736	MildBPE	Mass
44	TFCM	0.757	0.608	1.406	0.023	Contour	HER	2.352	2.247	MildBPE	Mass
45	TFCM	0.848	0.736	0.781	0.106	Contour	HER	1.891	2.338	MildBPE	Mass
46	TFCM	0.644	0.475	0.781	0.217	Contour	HER	0.95	1.478	MarkedBPE	Mass
47	TFCM	0.871	0.771	0.781	0.125	Contour	HER	13.7	17.604	MarkedBPE	NME
48	TFCM	0.72	0.563	1.563	0.256	Contour	HER	3.644	6.147	MildBPE	Mass
49	TFCM	0.279	0.162	4.172	0.499	Contour	HER	6.153	2.054	MildBPE	Mass
50	TFCM	0.374	0.23	4.926	0.626	Contour	HER	4.382	1.007	MarkedBPE	NME
51	TFCM	0.738	0.585	1.105	0.141	Contour	HER	1.914	2.542	MildBPE	NME
52	TFCM	0.703	0.542	1.563	0.273	Contour	HER	3.49	6.107	MarkedBPE	NME
53	TFCM	0.822	0.698	1.105	0.161	Contour	HER	4.65	6.431	MildBPE	Mass
54	TFCM	0.703	0.542	1.105	0.273	Contour	HER	4.144	7.257	MildBPE	Mass
55	TFCM	0.781	0.641	0.859	0.163	Contour	HER	1.551	2.154	MildBPE	NME
56	TFCM	0.773	0.63	1.105	0.069	Contour	HER	2.589	2.972	MildBPE	Mass
57	TFCM	0.321	0.191	7.614	0.679	Contour	HER	15.288	2.919	MildBPE	Mass
58	TFCM	0.672	0.506	0.859	0.312	Contour	HER	0.284	0.541	MarkedBPE	NME
59	TFCM	0.655	0.487	1.105	0.302	Contour	HER	0.496	0.925	MildBPE	Mass
60	TFCM	0.742	0.589	0.781	0.208	Contour	HER	0.722	1.101	MarkedBPE	Mass
61	TFCM	0.45	0.29	5.62	0.55	Contour	HER	7.911	2.296	MarkedBPE	Mass
62	TFCM	0.816	0.689	0.781	0.144	Contour	HER	4.183	5.591	MarkedBPE	NME
63	TFCM	0.816	0.69	0.781	0.109	Contour	HER	2.426	3.018	MarkedBPE	Mass
64	TFCM	0.447	0.288	4.583	0.553	Contour	HER	6.625	1.905	MarkedBPE	NME
65	TFCM	0.819	0.694	0.859	0.148	Contour	HER	4.029	5.43	MarkedBPE	NME
66	TFCM	0.707	0.547	0.608	0.266	Contour	HER	0.427	0.737	MarkedBPE	Mass
67	TFCM	0.596	0.424	1.048	0.381	Contour	HER	1.812	4.045	MildBPE	NME
68	TFCM	0.364	0.222	4.244	0.61	Contour	HER	6.927	1.675	MildBPE	Mass
69	TFCM	0.732	0.577	0.82	0.242	Contour	HER	0.826	1.353	MarkedBPE	NME
70	TFCM	0.62	0.449	0.961	0.369	Contour	HER	0.482	1.046	MarkedBPE	NME
71	TFCM	0.702	0.541	0.859	0.25	Contour	HER	1.047	1.745	MarkedBPE	Mass
72	TFCM	0.434	0.277	3.599	0.523	Contour	HER	4.031	1.264	MildBPE	Mass
73	TFCM	0.597	0.426	0.781	0.399	Contour	HER	0.308	0.716	MildBPE	Mass
74	TFCM	0.74	0.588	1.105	0.235	Contour	HER	2.033	3.282	MildBPE	Mass
75	TFCM	0.607	0.435	1.406	0.288	Contour	HER	1.253	1.083	MarkedBPE	Mass
34	TFCM	0.436	0.279	4.688	0.429	Rect	HER	5.244	2.097	MarkedBPE	Mass
35	TFCM	0.797	0.662	1.105	0.046	Rect	HER	5.422	5.942	MildBPE	Mass
36	TFCM	0.856	0.748	0.781	0.088	Rect	HER	4.122	4.913	MildBPE	Mass
37	TFCM	0.404	0.253	3.515	0.596	Rect	HER	1.669	0.423	MarkedBPE	Mass
38	TFCM	0.765	0.619	0.781	0.225	Rect	HER	1.016	1.608	MarkedBPE	Mass
39	TFCM	0.747	0.596	0.873	0.213	Rect	HER	1.937	2.984	MildBPE	NME
40	TFCM	0.469	0.307	2.817	0.22	Rect	HER	1.633	1.044	MarkedBPE	Mass
41	TFCM	0.715	0.557	1.215	0.274	Rect	HER	1.664	2.92	MarkedBPE	Mass
42	TFCM	0.828	0.706	0.781	0.01	Rect	HER	4.113	4.028	MarkedBPE	Mass
43	TFCM	0.668	0.501	1.105	0.278	Rect	HER	0.416	0.736	MildBPE	Mass
44	TFCM	0.744	0.592	1.572	0.056	Rect	HER	2.007	2.247	MildBPE	Mass
45	TFCM	0.858	0.751	0.781	0.089	Rect	HER	1.957	2.338	MildBPE	Mass
46	TFCM	0.643	0.474	0.781	0.221	Rect	HER	0.943	1.478	MarkedBPE	Mass
47	TFCM	0.867	0.765	1.105	0.129	Rect	HER	13.575	17.604	MarkedBPE	NME
48	TFCM	0.721	0.563	1.563	0.256	Rect	HER	3.638	6.147	MildBPE	Mass
49	TFCM	0.253	0.145	4.313	0.544	Rect	HER	6.948	2.054	MildBPE	Mass
50	TFCM	0.37	0.227	4.332	0.607	Rect	HER	4.113	1.007	MarkedBPE	NME
51	TFCM	0.737	0.584	1.105	0.148	Rect	HER	1.888	2.542	MildBPE	NME
52	TFCM	0.698	0.536	1.563	0.285	Rect	HER	3.399	6.107	MarkedBPE	NME
53	TFCM	0.793	0.656	1.105	0.193	Rect	HER	4.349	6.431	MildBPE	Mass
54	TFCM	0.708	0.548	1.105	0.268	Rect	HER	4.194	7.257	MildBPE	Mass
55	TFCM	0.776	0.634	0.859	0.191	Rect	HER	1.462	2.154	MildBPE	NME
56	TFCM	0.784	0.645	1.105	0.082	Rect	HER	2.522	2.972	MildBPE	Mass
57	TFCM	0.379	0.234	4.893	0.547	Rect	HER	9.975	2.919	MildBPE	Mass
58	TFCM	0.672	0.506	0.859	0.312	Rect	HER	0.284	0.541	MarkedBPE	NME
59	TFCM	0.648	0.48	1.105	0.315	Rect	HER	0.482	0.925	MildBPE	Mass
60	TFCM	0.744	0.593	0.781	0.206	Rect	HER	0.725	1.101	MarkedBPE	Mass
61	TFCM	0.475	0.311	4.941	0.525	Rect	HER	7.378	2.296	MarkedBPE	Mass
62	TFCM	0.805	0.673	0.781	0.155	Rect	HER	4.089	5.591	MarkedBPE	NME
63	TFCM	0.806	0.675	0.781	0.141	Rect	HER	2.273	3.018	MarkedBPE	Mass
64	TFCM	0.625	0.455	0.961	0.363	Rect	HER	0.89	1.905	MarkedBPE	NME
65	TFCM	0.849	0.737	0.43	0.09	Rect	HER	4.536	5.43	MarkedBPE	NME
66	TFCM	0.709	0.549	0.608	0.263	Rect	HER	0.43	0.737	MarkedBPE	Mass
67	TFCM	0.583	0.411	1.048	0.397	Rect	HER	1.745	4.045	MildBPE	NME
68	TFCM	0.492	0.326	3.036	0.455	Rect	HER	4.47	1.675	MildBPE	Mass
69	TFCM	0.734	0.58	0.82	0.238	Rect	HER	0.832	1.353	MarkedBPE	NME
70	TFCM	0.634	0.464	0.859	0.351	Rect	HER	0.503	1.046	MarkedBPE	NME
71	TFCM	0.7	0.539	0.608	0.274	Rect	HER	0.995	1.745	MarkedBPE	Mass
72	TFCM	0.505	0.338	3.66	0.486	Rect	HER	3.649	1.264	MildBPE	Mass
73	TFCM	0.6	0.429	0.781	0.396	Rect	HER	0.309	0.716	MildBPE	Mass
74	TFCM	0.738	0.585	1.105	0.237	Rect	HER	2.025	3.282	MildBPE	Mass
75	TFCM	0.774	0.631	0.703	0.127	Rect	HER	0.838	1.083	MarkedBPE	Mass
34	TFCM	0.363	0.222	3.125	0.163	ForeBack	HER	1.509	2.097	MarkedBPE	Mass
35	TFCM	0.808	0.678	1.563	0.081	ForeBack	HER	6.989	5.942	MildBPE	Mass
36	TFCM	0.759	0.612	3.896	0.156	ForeBack	HER	6.725	4.913	MildBPE	Mass
37	TFCM	0.181	0.099	1.61	0.74	ForeBack	HER	0.063	0.423	MarkedBPE	Mass
38	TFCM	0.773	0.63	0.781	0.212	ForeBack	HER	1.046	1.608	MarkedBPE	Mass
39	TFCM	0.767	0.622	0.781	0.179	ForeBack	HER	2.079	2.984	MildBPE	NME
40	TFCM	0.328	0.196	5.688	0.483	ForeBack	HER	2.992	1.044	MarkedBPE	Mass
41	TFCM	0.779	0.638	0.859	0.171	ForeBack	HER	2.067	2.92	MarkedBPE	Mass
42	TFCM	0.825	0.702	0.781	0.021	ForeBack	HER	4.199	4.028	MarkedBPE	Mass
43	TFCM	0.677	0.512	0.781	0.266	ForeBack	HER	0.427	0.736	MildBPE	Mass
44	TFCM	0.607	0.436	4.172	0.296	ForeBack	HER	4.134	2.247	MildBPE	Mass
45	TFCM	0.868	0.767	0.781	0.073	ForeBack	HER	2.02	2.338	MildBPE	Mass
46	TFCM	0.656	0.488	0.781	0.189	ForeBack	HER	1.007	1.478	MarkedBPE	Mass
47	TFCM	0.874	0.775	0.781	0.122	ForeBack	HER	13.784	17.604	MarkedBPE	NME
48	TFCM	0.733	0.578	1.563	0.236	ForeBack	HER	3.801	6.147	MildBPE	Mass
49	TFCM	0.665	0.498	1.215	0.293	ForeBack	HER	1.123	2.054	MildBPE	Mass
50	TFCM	0.313	0.186	2.471	0.657	ForeBack	HER	0.209	1.007	MarkedBPE	NME
51	TFCM	0.733	0.578	1.105	0.069	ForeBack	HER	2.216	2.542	MildBPE	NME
52	TFCM	0.72	0.563	1.563	0.254	ForeBack	HER	3.631	6.107	MarkedBPE	NME
53	TFCM	0.826	0.704	0.781	0.153	ForeBack	HER	4.723	6.431	MildBPE	Mass
54	TFCM	0.715	0.556	1.105	0.259	ForeBack	HER	4.271	7.257	MildBPE	Mass
55	TFCM	0.789	0.652	0.859	0.14	ForeBack	HER	1.624	2.154	MildBPE	NME
56	TFCM	0.769	0.625	1.563	0.021	ForeBack	HER	2.849	2.972	MildBPE	Mass
57	TFCM	0.613	0.442	0.938	0.354	ForeBack	HER	1.392	2.919	MildBPE	Mass
58	TFCM	0.672	0.506	0.859	0.312	ForeBack	HER	0.284	0.541	MarkedBPE	NME
59	TFCM	0.683	0.518	1.105	0.267	ForeBack	HER	0.535	0.925	MildBPE	Mass
60	TFCM	0.768	0.623	0.781	0.174	ForeBack	HER	0.775	1.101	MarkedBPE	Mass
61	TFCM	0.302	0.178	3.1	0.682	ForeBack	HER	0.434	2.296	MarkedBPE	Mass
62	TFCM	0.829	0.708	0.781	0.124	ForeBack	HER	4.36	5.591	MarkedBPE	NME
63	TFCM	0.828	0.706	1.105	0.01	ForeBack	HER	2.955	3.018	MarkedBPE	Mass
64	TFCM	0.658	0.49	0.961	0.322	ForeBack	HER	0.978	1.905	MarkedBPE	NME
65	TFCM	0.84	0.725	0.608	0.056	ForeBack	HER	4.852	5.43	MarkedBPE	NME
66	TFCM	0.745	0.594	0.608	0.217	ForeBack	HER	0.474	0.737	MarkedBPE	Mass
67	TFCM	0.616	0.445	1.048	0.356	ForeBack	HER	1.919	4.045	MildBPE	NME
68	TFCM	0.171	0.093	4.781	0.825	ForeBack	HER	0.16	1.675	MildBPE	Mass
69	TFCM	0.743	0.591	0.82	0.226	ForeBack	HER	0.854	1.353	MarkedBPE	NME
70	TFCM	0.663	0.496	0.859	0.298	ForeBack	HER	0.566	1.046	MarkedBPE	NME
71	TFCM	0.712	0.553	0.859	0.219	ForeBack	HER	1.118	1.745	MarkedBPE	Mass
72	TFCM	0.496	0.33	1.326	0.498	ForeBack	HER	0.423	1.264	MildBPE	Mass
73	TFCM	0.616	0.445	0.781	0.377	ForeBack	HER	0.324	0.716	MildBPE	Mass
74	TFCM	0.763	0.617	1.105	0.207	ForeBack	HER	2.155	3.282	MildBPE	Mass
75	TFCM	0.721	0.563	1.406	0.069	ForeBack	HER	1.243	1.083	MarkedBPE	Mass
