# Supplementary material for: Appearance Constrained Semi-Automatic Segmentation from DCE-MRI is Reproducible and Feasible for Breast Cancer Radiomics: A Feasibility Study
Source: Sci Rep. 2018 Mar 19;8:4838. doi: 10.1038/s41598-018-22980-9 (PMC5859113; doi:10.1038/s41598-018-22980-9)
Supplement: Supplementary file 2 — SI Data 2 [file 41598_2018_22980_MOESM2_ESM.xlsx]

## Sheet: SIDataFile2.csv
PID	Method	Trial	SubType	Pre.Energy	Pre.Contrast	Pre.Homogeneity	Pre.Entropy	Pre.Correlation	Pre.I	Pre.SD	Pre.Kurtosis	Pre.Skewness	Post1.Energy	Post1.Contrast	Post1.Homogeneity	Post1.Entropy	Post1.Correlation	Post1.I	Post1.SD	Post1.Kurtosis	Post1.Skewness	Post2.Energy	Post2.Contrast	Post2.Homogeneity	Post2.Entropy	Post2.Correlation	Post2.I	Post2.SD	Post2.Kurtosis	Post2.Skewness	Post3.Energy	Post3.Contrast	Post3.Homogeneity	Post3.Entropy	Post3.Correlation	Post3.I	Post3.SD	Post3.Kurtosis	Post3.Skewness
710946	GCGMM	Contour	HER	0.081	36.043	0.378	0.503	0.502	107.759	37.358	2.789	-0.036	0.08	38.367	0.372	0.535	0.513	109.843	40.554	2.737	0.27	0.081	37.876	0.374	0.526	0.515	122.186	43.076	2.524	0.083	0.08	40.477	0.373	0.531	0.512	127.732	44.347	2.48	-0.054
951913	GCGMM	Contour	HER	0.082	46.93	0.428	0.435	0.582	180.112	24.968	6.08	-1.175	0.082	44.861	0.44	0.459	0.588	177.633	34.089	3.369	-0.82	0.082	49.55	0.439	0.437	0.577	183.547	31.268	4.447	-0.952	0.082	47.535	0.441	0.439	0.571	180.694	30.325	4.501	-0.93
35120212	GCGMM	Contour	HER	0.156	12.948	0.598	0.595	0.676	84.3	30.313	5.588	1.2	0.153	14.719	0.559	0.66	0.689	83.556	30.711	3.358	0.253	0.153	16.404	0.558	0.675	0.687	93.508	32.98	3.338	0.123	0.153	16.831	0.564	0.664	0.686	95.612	32.393	3.478	0.097
35120528	GCGMM	Contour	HER	0.268	20.232	0.601	0.704	0.716	151.581	36.869	3.252	-0.788	0.268	16.688	0.593	0.722	0.719	132.267	34.909	2.92	-0.427	0.268	18.871	0.597	0.719	0.72	148.418	36.347	3.042	-0.58	0.269	19.882	0.604	0.704	0.721	151.385	35.459	3.264	-0.744
35132937	GCGMM	Contour	HER	0.072	48.228	0.471	0.389	0.591	180.182	30.587	4.572	-0.982	0.07	41.422	0.447	0.46	0.598	161.051	36.472	2.993	-0.54	0.07	46.559	0.449	0.433	0.581	165.836	31.231	3.632	-0.505	0.071	48.16	0.451	0.424	0.573	166.092	28.777	3.895	-0.388
35140750	GCGMM	Contour	HER	0.141	47.755	0.453	0.413	0.567	175.107	37.255	4.995	-1.389	0.141	46.852	0.469	0.412	0.569	169.009	36.023	3.79	-0.956	0.141	47.293	0.471	0.391	0.564	163.392	31.979	4.301	-1.063	0.139	35.901	0.433	0.517	0.549	127.931	38.967	2.834	-0.31
35144096	GCGMM	Contour	HER	0.178	36.489	0.543	0.352	0.635	150.102	22.751	7.806	-1.883	0.175	34.294	0.515	0.471	0.64	171.694	33.671	2.902	-0.72	0.176	36.753	0.526	0.428	0.638	181.612	30.385	3.375	-0.892	0.176	38.224	0.53	0.401	0.637	190.746	28.385	3.88	-0.965
35153875	GCGMM	Contour	HER	0.192	23.541	0.562	0.658	0.7	150.134	35.278	3.835	-0.7	0.192	27.288	0.572	0.651	0.707	166.634	38.472	4.155	-1.052	0.193	25.422	0.581	0.63	0.705	155.16	36.175	4.36	-0.999	0.193	28.872	0.579	0.626	0.702	165.185	34.969	4.701	-1.153
35169821	GCGMM	Contour	HER	0.078	51.959	0.424	0.402	0.571	171.564	40.301	3.537	-0.983	0.078	56.148	0.429	0.398	0.568	176.211	40.699	3.313	-0.924	0.077	49.485	0.428	0.397	0.581	176.401	37.549	2.93	-0.721	0.077	45.152	0.421	0.412	0.584	167.582	35.147	2.682	-0.481
35173180	GCGMM	Contour	HER	0.251	22.16	0.53	0.503	0.575	114.239	24.778	6.373	-0.645	0.251	27.445	0.532	0.534	0.58	131.787	29.505	5.09	-1.1	0.251	28.621	0.537	0.511	0.58	132.662	27.931	6.296	-1.336	0.251	26.766	0.541	0.497	0.579	113.122	23.062	6.843	-1.342
35174934	GCGMM	Contour	HER	0.071	52.029	0.386	0.472	0.518	160.125	43.607	3.095	-0.544	0.072	47.686	0.402	0.458	0.534	158.13	44.308	2.643	-0.489	0.072	46.579	0.403	0.448	0.534	153.444	39.671	3.088	-0.558	0.072	45.29	0.399	0.441	0.533	148.09	38.114	3.733	-0.719
35190281	GCGMM	Contour	HER	0.284	16.396	0.604	0.694	0.725	129.235	33.133	3.564	-0.749	0.284	13.252	0.6	0.755	0.73	130.458	47.533	2.421	-0.143	0.284	14.372	0.61	0.735	0.734	142.913	46.441	2.524	-0.406	0.284	14.763	0.613	0.72	0.735	146.243	45.427	2.812	-0.611
710946	GCGMM	Rect	HER	0.08	35.811	0.382	0.509	0.514	105.908	36.878	2.809	-0.024	0.08	35.73	0.378	0.525	0.522	105.724	39.456	2.943	0.376	0.08	34.952	0.38	0.518	0.524	117.97	41.972	2.661	0.19	0.08	37.606	0.38	0.518	0.521	123.841	43.037	2.602	0.049
951913	GCGMM	Rect	HER	0.075	50.856	0.426	0.434	0.574	178.909	27.028	7.013	-1.418	0.075	51.236	0.437	0.452	0.576	178.096	32.87	3.654	-0.793	0.075	55.666	0.436	0.423	0.565	184.33	29.214	3.811	-0.719	0.075	53.871	0.434	0.425	0.56	181.115	29.018	3.938	-0.743
35120212	GCGMM	Rect	HER	0.109	22.801	0.538	0.594	0.644	110.554	32.828	3.793	0.738	0.108	22.793	0.504	0.644	0.657	90.806	30.339	3.746	0.414	0.108	24.705	0.506	0.642	0.653	93.366	29.373	3.68	0.297	0.108	25.596	0.512	0.629	0.652	97.611	29.271	3.798	0.306
35120528	GCGMM	Rect	HER	0.154	33.519	0.521	0.563	0.662	164.181	27.358	6.101	-1.194	0.152	29.066	0.503	0.643	0.664	157.938	32.648	3.738	-0.522	0.153	31.256	0.513	0.618	0.665	159.472	30.238	4.44	-0.779	0.153	32.401	0.522	0.588	0.667	162.475	28.109	5.411	-1.011
35132937	GCGMM	Rect	HER	0.069	45.53	0.467	0.403	0.601	178.717	32.998	4.83	-1.169	0.067	39.636	0.445	0.465	0.609	160.206	38.696	3.456	-0.754	0.067	44.719	0.447	0.441	0.592	164.736	33.877	4.335	-0.832	0.067	46.407	0.449	0.438	0.582	164.846	31.557	4.815	-0.805
35140750	GCGMM	Rect	HER	0.138	46.806	0.442	0.401	0.554	173.995	37.304	4.968	-1.365	0.139	46.693	0.461	0.398	0.555	167.778	36.414	3.593	-0.887	0.139	47.215	0.462	0.375	0.549	162.197	32.451	4.104	-1.003	0.137	36.462	0.424	0.498	0.533	126.858	39.468	2.769	-0.301
35144096	GCGMM	Rect	HER	0.098	47.343	0.502	0.362	0.629	187.694	28.919	8.092	-2.026	0.094	41.8	0.47	0.471	0.636	173.955	32.544	3.283	-0.823	0.095	44.755	0.485	0.422	0.634	183.237	29.536	3.988	-1.021	0.096	46.925	0.491	0.396	0.631	191.714	28.397	4.734	-1.156
35153875	GCGMM	Rect	HER	0.152	29.585	0.539	0.573	0.682	157.409	29.451	4.919	-0.851	0.152	33.791	0.555	0.549	0.687	178.108	31.08	5.673	-1.23	0.153	31.746	0.565	0.521	0.685	166.079	28.439	4.832	-0.867	0.153	35.139	0.562	0.513	0.683	175.361	27.216	5.313	-1.029
35169821	GCGMM	Rect	HER	0.072	46.231	0.419	0.444	0.593	165.941	43.518	2.939	-0.806	0.072	49.682	0.423	0.446	0.59	168.038	46.986	2.672	-0.771	0.071	45.434	0.423	0.438	0.597	169.037	43.074	2.551	-0.643	0.071	42.23	0.418	0.447	0.597	161.241	39.476	2.452	-0.455
35173180	GCGMM	Rect	HER	0.174	28.134	0.494	0.496	0.579	113.618	24.937	7.061	-0.901	0.173	32.966	0.499	0.538	0.585	127.729	31.809	4.585	-1.054	0.174	34.577	0.503	0.519	0.586	129.604	30.267	5.854	-1.379	0.175	32.156	0.512	0.501	0.587	110.558	24.821	6.593	-1.47
35174934	GCGMM	Rect	HER	0.073	39.332	0.405	0.55	0.581	142.196	44.201	2.527	-0.204	0.073	35.953	0.42	0.536	0.593	140.887	47.382	2.17	-0.064	0.073	36.651	0.418	0.527	0.589	138.559	42.56	2.47	-0.16	0.073	38.5	0.412	0.52	0.578	128.169	39.011	2.855	-0.359
35190281	GCGMM	Rect	HER	0.157	23.908	0.521	0.726	0.7	133.738	41.117	3.003	-0.785	0.157	18.486	0.523	0.75	0.709	126.703	52.918	2.261	-0.248	0.157	20.594	0.537	0.732	0.714	138.866	52.06	2.466	-0.535	0.157	21.588	0.541	0.721	0.715	143.035	51.39	2.638	-0.69
710946	GCGMM	Foreback	HER	0.094	37.956	0.376	0.449	0.465	113.671	37.02	3.024	-0.16	0.093	45.097	0.369	0.481	0.469	119.405	39.874	2.864	0.047	0.093	44.875	0.37	0.47	0.47	132.307	42.077	2.777	-0.167	0.093	47.421	0.371	0.466	0.47	138.129	42.96	2.834	-0.32
951913	GCGMM	Foreback	HER	0.079	50.151	0.432	0.424	0.58	179.4	27.403	7.678	-1.567	0.079	51.025	0.441	0.439	0.581	179.481	32.053	4.054	-0.862	0.079	54.844	0.44	0.418	0.571	185.253	28.894	4.122	-0.79	0.079	53.239	0.438	0.424	0.566	181.79	28.971	4.156	-0.809
35120212	GCGMM	Foreback	HER	0.172	20.262	0.556	0.58	0.646	115.469	30.737	3.898	0.729	0.171	21.16	0.532	0.621	0.655	104.245	29.944	3.814	0.417	0.171	23.53	0.535	0.624	0.65	110.498	29.825	4.025	0.349	0.171	24.287	0.541	0.604	0.649	113.206	29.204	4.243	0.396
35120528	GCGMM	Foreback	HER	0.213	26.68	0.539	0.589	0.648	160.956	30.828	4.768	-1.029	0.212	23.384	0.53	0.633	0.649	141.163	31.701	3.671	-0.624	0.212	26.336	0.535	0.618	0.65	157.956	32.64	4.2	-0.871	0.213	27.761	0.543	0.599	0.651	160.911	31.101	4.816	-1.081
35132937	GCGMM	Foreback	HER	0.07	47.074	0.472	0.376	0.595	180.8	30.051	4.182	-0.942	0.068	41.822	0.449	0.441	0.599	162.943	35.364	3.003	-0.547	0.068	46.87	0.45	0.415	0.582	167.297	30.197	3.339	-0.428	0.068	48.258	0.453	0.41	0.574	167.252	27.863	3.421	-0.264
35140750	GCGMM	Foreback	HER	0.133	46.982	0.444	0.418	0.566	172.101	39.012	4.571	-1.292	0.133	46.919	0.462	0.413	0.566	166.425	38.102	3.507	-0.904	0.133	47.698	0.464	0.391	0.559	160.836	34.136	3.952	-1.012	0.131	37.03	0.426	0.505	0.543	126.255	39.862	2.807	-0.316
35144096	GCGMM	Foreback	HER	0.135	39.977	0.519	0.351	0.629	149.647	24.968	7.275	-1.863	0.131	37.814	0.491	0.435	0.634	173.805	31.584	3.373	-0.769	0.132	40.781	0.504	0.378	0.632	183.648	27.405	3.437	-0.779	0.133	42.693	0.509	0.351	0.631	192.751	25.331	4.088	-0.831
35153875	GCGMM	Foreback	HER	0.189	24.433	0.572	0.631	0.714	150.5	31.25	3.927	-0.564	0.19	28.014	0.585	0.61	0.722	168.576	33.502	3.887	-0.799	0.19	26.159	0.594	0.585	0.719	156.862	31.379	3.874	-0.649	0.19	29.772	0.592	0.573	0.716	166.876	29.916	4.085	-0.766
35169821	GCGMM	Foreback	HER	0.062	46.215	0.408	0.47	0.592	162.898	45.629	2.659	-0.728	0.062	48.696	0.412	0.479	0.592	164.737	49.945	2.512	-0.743	0.062	44.578	0.413	0.465	0.599	165.898	45.979	2.484	-0.651	0.061	41.595	0.408	0.473	0.598	158.368	42.058	2.446	-0.494
35173180	GCGMM	Foreback	HER	0.224	22.7	0.534	0.553	0.625	117.829	25.026	5.125	-0.473	0.224	29.217	0.543	0.527	0.623	133	27.132	5.081	-1.097	0.225	29.546	0.549	0.502	0.624	133.637	24.933	6.766	-1.362	0.225	26.643	0.556	0.483	0.626	112.933	21.39	6.691	-1.316
35174934	GCGMM	Foreback	HER	0.09	35.745	0.422	0.571	0.601	138.367	45.764	2.439	-0.169	0.09	32.445	0.436	0.561	0.615	136.056	49.167	2.118	-0.026	0.09	33.515	0.433	0.553	0.609	134.662	43.861	2.341	-0.097	0.091	35.28	0.432	0.542	0.597	124.841	40.764	2.753	-0.33
35190281	GCGMM	Foreback	HER	0.266	17.496	0.6	0.669	0.734	130.545	28.933	3.98	-0.722	0.266	16.254	0.595	0.74	0.738	142.558	44.124	2.749	-0.354	0.266	17.975	0.608	0.708	0.742	155.088	41.252	3.214	-0.678	0.266	18.591	0.613	0.685	0.742	161.651	40.475	3.813	-0.926
193438	GCGMM	Contour	ERPR	0.067	44.433	0.343	0.331	0.41	137.133	45.36	2.791	-0.054	0.068	42.053	0.35	0.327	0.468	142.394	37.103	2.728	0.186	0.068	44.85	0.359	0.313	0.452	146.69	33.094	3.08	0.521	0.068	48.811	0.355	0.311	0.449	161.754	35.663	2.967	0.068
392236	GCGMM	Contour	ERPR	0.069	56.765	0.505	0.261	0.562	201.299	25.216	6.422	-1.331	0.061	47.454	0.446	0.38	0.599	190.313	40.142	2.028	-0.468	0.065	53.978	0.474	0.307	0.577	196.463	32.243	2.869	-0.849	0.064	57.402	0.483	0.292	0.564	198.546	24.851	3.448	-0.805
673163	GCGMM	Contour	ERPR	0.04	92.5	0.191	0.13	0.199	156.185	46.751	3.75	-0.334	0.039	77.338	0.207	0.137	0.223	112.017	59.115	2.331	0.427	0.04	85.696	0.2	0.136	0.207	120.913	57.957	2.536	0.365	0.039	88.806	0.189	0.138	0.187	122.798	55.205	2.636	0.302
682905	GCGMM	Contour	ERPR	0.144	29.789	0.555	0.521	0.705	171.593	27.346	3.512	-0.474	0.143	25.812	0.554	0.57	0.723	155.386	35.996	2.575	-0.396	0.144	28.119	0.56	0.548	0.716	159.925	32.638	2.844	-0.447	0.144	28.279	0.56	0.533	0.711	151.089	28.913	2.91	-0.332
767066	GCGMM	Contour	ERPR	0.063	50.545	0.369	0.42	0.514	145.286	35.195	4.518	-0.639	0.063	49.157	0.358	0.434	0.499	119.309	36.923	3.022	-0.313	0.063	41.617	0.354	0.446	0.516	126.808	41.85	3.015	-0.299	0.064	44.358	0.362	0.417	0.497	132.05	39.002	3.685	-0.386
35131342	GCGMM	Contour	ERPR	0.116	24.748	0.51	0.57	0.674	128.043	40.454	3.043	-0.385	0.115	24.525	0.507	0.578	0.664	129.618	39.248	3.064	0.011	0.116	24.9	0.519	0.54	0.664	123.326	33.968	3.352	-0.149	0.116	26.788	0.516	0.545	0.663	139.723	37.371	3.223	-0.285
35208695	GCGMM	Contour	ERPR	0.091	37.382	0.422	0.548	0.599	151.07	38.34	3.055	-0.735	0.091	33.093	0.422	0.553	0.604	137.655	40.014	2.503	-0.388	0.091	37.512	0.43	0.535	0.602	138.129	36.21	2.764	-0.547	0.091	35.171	0.428	0.566	0.61	138.456	48.241	2.675	-0.697
35219049	GCGMM	Contour	ERPR	0.061	43.688	0.378	0.477	0.545	138.616	37.309	3.275	-0.651	0.062	44.557	0.393	0.464	0.547	135.747	34.873	3.326	-0.499	0.062	43.911	0.398	0.458	0.542	130.321	33.719	3.419	-0.55	0.062	43.404	0.393	0.464	0.54	131.397	34.443	3.593	-0.677
35292104	GCGMM	Contour	ERPR	0.095	23.04	0.577	0.672	0.78	170.942	32.564	3.895	-0.857	0.099	15.273	0.606	0.637	0.783	122.934	25.563	4.434	-0.587	0.098	16.34	0.604	0.614	0.772	135.128	25.965	4.349	-0.264	0.098	17.037	0.601	0.583	0.775	136.153	24.463	4.149	-0.004
35292659	GCGMM	Contour	ERPR	0.141	30.101	0.574	0.496	0.702	160.5	26.812	6.149	-1.151	0.141	23.765	0.581	0.549	0.714	140.994	30.649	3.625	-0.539	0.142	28.325	0.587	0.502	0.706	138.749	24.877	4.871	-0.866	0.143	26.971	0.59	0.477	0.7	149.901	23.608	4.565	-0.41
35294577	GCGMM	Contour	ERPR	0.113	53.006	0.35	0.349	0.402	139.089	51.88	2.511	-0.251	0.113	43.745	0.348	0.345	0.413	119.28	47.387	2.523	0.004	0.113	39.37	0.351	0.342	0.42	119.646	46.699	2.806	0.046	0.115	39.554	0.348	0.34	0.431	118.854	49.023	2.692	-0.033
35295233	GCGMM	Contour	ERPR	0.129	10.143	0.685	0.57	0.763	67.505	17.302	12.243	1.141	0.117	15.178	0.608	0.746	0.795	121.103	33.995	3.419	-0.408	0.117	17.706	0.6	0.755	0.786	135.837	35.899	3.781	-0.462	0.117	17.723	0.6	0.755	0.782	124.495	33.766	3.802	-0.366
35295297	GCGMM	Contour	ERPR	0.152	27.815	0.472	0.504	0.614	139.112	37.363	3.365	-0.262	0.152	27.006	0.471	0.515	0.618	135.858	43.725	2.619	-0.127	0.152	27.101	0.475	0.5	0.613	136.725	40.425	3.258	-0.439	0.152	27.769	0.47	0.495	0.612	138.562	37.885	3.32	-0.434
35302844	GCGMM	Contour	ERPR	0.068	76.197	0.31	0.169	0.344	186.463	27.487	3.712	-0.801	0.067	67.991	0.301	0.197	0.356	173.859	34.378	2.68	-0.315	0.066	71.017	0.298	0.197	0.356	185.859	36.704	2.724	-0.448	0.068	69.642	0.305	0.184	0.354	186.68	35.555	2.83	-0.547
35316362	GCGMM	Contour	ERPR	0.148	35.62	0.44	0.478	0.549	122.47	33.436	3.38	-0.584	0.148	33.517	0.438	0.517	0.572	137.894	47.941	2.32	-0.058	0.148	35.703	0.44	0.506	0.562	133.944	42.147	2.656	-0.336	0.148	36.211	0.439	0.494	0.557	128.667	38.388	2.811	-0.449
193438	GCGMM	Rect	ERPR	0.085	39.762	0.352	0.281	0.421	140.307	43.32	2.916	0.006	0.085	43.417	0.371	0.282	0.456	151.873	33.458	3	0.165	0.086	46.385	0.376	0.27	0.441	154.666	30.41	3.026	0.652	0.085	49.712	0.37	0.273	0.444	169.866	32.683	2.982	0.108
392236	GCGMM	Rect	ERPR	0.063	73.453	0.478	0.22	0.484	209.583	23.257	6.504	-1.305	0.058	74.509	0.44	0.244	0.497	209.504	25.24	2.672	-0.574	0.062	78.086	0.466	0.197	0.48	211.735	18.004	4.041	-0.766	0.059	76.154	0.46	0.207	0.478	208.757	15.862	3.666	-0.286
673163	GCGMM	Rect	ERPR	0.048	84.495	0.185	0.091	0.176	162.919	43.514	2.267	0.091	0.046	67.557	0.189	0.1	0.209	123.251	57.36	2.168	0.305	0.047	78.238	0.191	0.104	0.193	132.344	55.551	2.42	0.283	0.046	81.845	0.177	0.103	0.176	133.978	52.281	2.538	0.263
682905	GCGMM	Rect	ERPR	0.151	31.534	0.553	0.465	0.689	172.537	26.027	3.598	-0.467	0.15	28.771	0.554	0.503	0.704	161.792	32.169	2.906	-0.297	0.151	30.05	0.562	0.476	0.698	158.659	27.557	3.176	-0.227	0.151	30.54	0.56	0.472	0.694	156.375	25.929	3.223	-0.102
767066	GCGMM	Rect	ERPR	0.05	60.155	0.342	0.381	0.455	149.517	33.025	5.847	-0.844	0.049	55.161	0.329	0.4	0.444	122.477	35.249	3.336	-0.347	0.049	50.791	0.326	0.411	0.451	132.435	38.709	3.496	-0.358	0.05	52.94	0.333	0.386	0.436	136.977	35.696	4.559	-0.415
35131342	GCGMM	Rect	ERPR	0.089	23.327	0.504	0.567	0.695	128.214	41.837	2.773	-0.42	0.088	24.969	0.505	0.584	0.678	127.751	40.084	2.81	0.068	0.089	24.498	0.514	0.552	0.681	120.546	35.634	2.929	-0.13	0.089	25.975	0.51	0.554	0.681	135.872	39.486	2.843	-0.298
35208695	GCGMM	Rect	ERPR	0.109	38.938	0.441	0.517	0.599	155.828	35.982	3.534	-0.851	0.108	33.559	0.439	0.531	0.602	140.703	38.474	2.585	-0.397	0.108	37.212	0.448	0.508	0.603	141.349	34.512	2.971	-0.588	0.108	35.806	0.444	0.543	0.608	141.5	45.13	2.757	-0.678
35219049	GCGMM	Rect	ERPR	0.074	39.936	0.392	0.524	0.557	127.528	42.965	2.239	-0.334	0.075	41.287	0.404	0.514	0.564	123.629	43.461	2.348	-0.404	0.075	40.827	0.407	0.516	0.561	118.543	41.993	2.373	-0.427	0.075	40.15	0.403	0.517	0.559	119.656	42.317	2.379	-0.461
35292104	GCGMM	Rect	ERPR	0.088	21.105	0.575	0.63	0.784	170.524	30.735	3.825	-0.755	0.091	14.961	0.601	0.602	0.785	122.94	24.8	4.256	-0.463	0.09	16.608	0.599	0.582	0.773	135.653	24.358	3.969	-0.02	0.09	17.541	0.593	0.566	0.772	136.335	23.71	3.699	0.213
35292659	GCGMM	Rect	ERPR	0.151	23.142	0.612	0.526	0.756	163.288	28.951	9.002	-1.55	0.149	16.474	0.605	0.661	0.775	132.039	35.37	3.504	-0.538	0.15	20.404	0.609	0.628	0.767	131.459	30.12	5.147	-1.053	0.151	19.481	0.614	0.604	0.763	143.387	29.576	6.463	-1.121
35294577	GCGMM	Rect	ERPR	0.072	53.848	0.335	0.37	0.426	133.363	49.56	2.495	0.062	0.072	45.321	0.33	0.365	0.434	112.385	47.091	2.458	0.246	0.072	43.308	0.332	0.364	0.441	115.016	45.735	2.782	0.21	0.074	43.975	0.33	0.361	0.45	115.767	46.815	2.748	0.142
35295233	GCGMM	Rect	ERPR	0.172	23.264	0.581	0.607	0.678	130.351	39.745	4.606	-1.03	0.17	21.859	0.571	0.633	0.686	140.5	47.526	3.408	-0.623	0.171	20.279	0.571	0.628	0.684	130.893	44.601	3.384	-0.612	0.172	19.457	0.573	0.622	0.686	118.844	41.464	3.44	-0.598
35295297	GCGMM	Rect	ERPR	0.139	28.942	0.46	0.523	0.605	137.23	37.903	3.209	-0.18	0.138	26.151	0.465	0.543	0.613	129.617	45.94	2.347	-0.014	0.139	27.685	0.465	0.523	0.605	131.919	41.713	2.827	-0.29	0.139	28.968	0.462	0.512	0.602	134.579	38.694	2.996	-0.306
35302844	GCGMM	Rect	ERPR	0.049	110.173	0.168	0.044	0.075	213.97	16.088	5.905	-0.75	0.048	108.645	0.174	0.044	0.077	204.491	21.619	3.587	-0.539	0.048	117.107	0.165	0.043	0.079	218.436	21.415	4.124	-0.953	0.046	111.442	0.167	0.045	0.078	218.052	19.08	3.574	-0.697
35316362	GCGMM	Rect	ERPR	0.087	46.754	0.381	0.4	0.506	140.38	33.351	3.569	-0.836	0.086	44.796	0.381	0.427	0.521	151.07	43.484	2.674	-0.265	0.086	48.317	0.382	0.415	0.512	160.844	42.237	3.146	-0.561	0.086	48.57	0.379	0.409	0.508	161.78	41.116	3.272	-0.68
193438	GCGMM	Foreback	ERPR	0.074	39.08	0.362	0.346	0.453	127.764	47.58	2.958	-0.092	0.074	36.564	0.365	0.353	0.501	137.193	43.727	2.897	-0.229	0.075	40.893	0.373	0.331	0.482	142.918	38.183	3.781	-0.087	0.074	43.29	0.369	0.344	0.481	155.391	43.424	3.463	-0.41
392236	GCGMM	Foreback	ERPR	0.064	60.841	0.494	0.24	0.538	203.411	23.761	7.849	-1.489	0.057	54.109	0.442	0.337	0.57	195.985	35.466	1.978	-0.44	0.061	60.143	0.471	0.275	0.548	201.405	27.34	3.059	-0.829	0.06	61.866	0.476	0.269	0.538	201.554	22.376	3.701	-0.799
673163	GCGMM	Foreback	ERPR	0.04	97.101	0.179	0.098	0.152	159.35	43.811	3.083	-0.057	0.038	76.355	0.195	0.108	0.195	116.33	57.231	2.344	0.431	0.039	86.479	0.188	0.108	0.178	125.436	55.756	2.577	0.385	0.039	90.459	0.172	0.108	0.156	127.528	52.604	2.706	0.341
682905	GCGMM	Foreback	ERPR	0.134	30.91	0.548	0.524	0.701	172.164	27.103	3.635	-0.508	0.134	27.448	0.549	0.566	0.719	156.227	35.628	2.758	-0.478	0.134	29.181	0.556	0.548	0.713	160.455	32.596	3.099	-0.555	0.134	28.89	0.554	0.536	0.709	151.354	29.02	3.167	-0.444
767066	GCGMM	Foreback	ERPR	0.047	60.86	0.342	0.376	0.452	150.147	33.266	5.955	-0.89	0.046	56.931	0.328	0.393	0.44	124.836	34.333	3.663	-0.427	0.047	51.654	0.323	0.402	0.449	134.053	38.508	3.704	-0.432	0.047	54.019	0.331	0.383	0.431	138.6	35.41	4.829	-0.48
35131342	GCGMM	Foreback	ERPR	0.114	28.693	0.51	0.546	0.658	124.788	47.024	3.152	-0.725	0.112	25.938	0.504	0.561	0.647	122.519	46.871	2.894	-0.244	0.113	25.708	0.517	0.526	0.649	117.17	41.106	3.224	-0.437	0.113	29.978	0.513	0.542	0.642	134.309	45.498	3.364	-0.659
35208695	GCGMM	Foreback	ERPR	0.097	38.117	0.434	0.538	0.608	153.776	37.22	3.368	-0.833	0.096	34.259	0.432	0.548	0.609	140.787	37.803	2.65	-0.406	0.097	38.554	0.44	0.526	0.607	140.817	33.704	2.958	-0.533	0.097	34.281	0.435	0.572	0.619	137.305	49.192	2.61	-0.682
35219049	GCGMM	Foreback	ERPR	0.075	43.481	0.389	0.441	0.543	140.755	37.11	3.524	-0.745	0.076	46.524	0.405	0.418	0.538	138.838	34.343	3.74	-0.649	0.076	45.685	0.41	0.411	0.535	133.167	33.25	3.812	-0.692	0.076	44.607	0.405	0.42	0.534	134.056	34.133	4.026	-0.832
35292104	GCGMM	Foreback	ERPR	0.089	20.267	0.579	0.672	0.794	169.655	32.29	3.623	-0.742	0.092	13.084	0.605	0.632	0.8	120.871	25.74	3.692	-0.381	0.091	14.618	0.605	0.612	0.79	133.047	26.022	3.555	-0.09	0.091	15.732	0.598	0.584	0.788	134.701	24.355	3.544	0.184
35292659	GCGMM	Foreback	ERPR	0.158	25.284	0.6	0.509	0.739	162.931	29.071	9.44	-1.604	0.158	20.25	0.602	0.575	0.751	139.973	30.799	5.512	-0.831	0.159	24.675	0.608	0.531	0.742	138.135	25.846	9.063	-1.54	0.16	23.569	0.612	0.507	0.736	149.508	25.931	11.157	-1.623
35294577	GCGMM	Foreback	ERPR	0.111	52.669	0.345	0.317	0.397	143.599	49.86	2.69	-0.293	0.111	44.007	0.34	0.316	0.405	122.938	45.809	2.647	-0.035	0.111	40.159	0.343	0.316	0.407	123.372	45.769	2.878	-0.033	0.111	40.333	0.34	0.312	0.412	122.511	48.768	2.745	-0.146
35295233	GCGMM	Foreback	ERPR	0.102	13.82	0.658	0.622	0.786	101.601	21.759	7.658	-0.516	0.094	15.359	0.603	0.728	0.808	138.84	33.753	4.468	-0.463	0.094	18.973	0.593	0.735	0.795	141.254	33.016	4.948	-0.631	0.094	18.75	0.595	0.733	0.791	128.683	31.442	4.699	-0.56
35295297	GCGMM	Foreback	ERPR	0.121	30.8	0.446	0.497	0.594	139.014	36.575	3.413	-0.244	0.121	30.44	0.445	0.51	0.599	135.574	44.204	2.581	-0.143	0.122	30.966	0.45	0.491	0.592	136.672	40.395	3.23	-0.427	0.122	31.742	0.443	0.484	0.589	138.261	38.227	3.326	-0.447
35302844	GCGMM	Foreback	ERPR	0.066	93.099	0.272	0.101	0.256	200.177	18.944	5.497	-0.848	0.064	88.44	0.271	0.108	0.261	191.846	26.808	3.305	-0.456	0.064	92.355	0.257	0.111	0.265	205.801	27.603	3.884	-0.726	0.065	89.506	0.271	0.11	0.262	206.689	25.626	5.112	-0.925
35316362	GCGMM	Foreback	ERPR	0.098	50.023	0.394	0.353	0.505	145.28	28.307	3.67	-0.711	0.097	49.635	0.393	0.382	0.512	159.285	38.722	2.473	-0.141	0.097	52.525	0.395	0.372	0.506	168.724	36.616	2.971	-0.394	0.097	52.494	0.391	0.364	0.501	168.904	35.528	3.116	-0.511
20981	GCGMM	Contour	TN	0.085	56.453	0.346	0.253	0.398	145.134	26.672	5.607	-0.649	0.085	58.815	0.337	0.277	0.405	158.908	33.896	3.066	-0.162	0.085	57.991	0.341	0.254	0.403	151.161	26.028	3.792	-0.149	0.085	57.981	0.347	0.267	0.394	166.24	28.621	2.564	0.013
689402	GCGMM	Contour	TN	0.051	55.521	0.275	0.244	0.394	137.616	45.963	2.354	0.268	0.05	56.494	0.281	0.251	0.376	144.413	46.148	2.479	0.057	0.05	55.775	0.284	0.246	0.374	150.139	43.11	2.654	0.039	0.05	56.861	0.293	0.238	0.374	147.645	42.839	2.641	0.133
35031418	GCGMM	Contour	TN	0.065	55.319	0.422	0.309	0.524	147.584	16.236	5.36	0.006	0.061	42.606	0.382	0.42	0.573	146.293	44.666	2.296	-0.326	0.061	52.064	0.389	0.41	0.517	142.791	30.469	3.197	-0.074	0.061	57.054	0.384	0.408	0.494	152.259	29.233	3.14	0.154
35069152	GCGMM	Contour	TN	0.068	49.614	0.296	0.219	0.393	149.505	50.155	2.238	-0.268	0.068	55.492	0.296	0.216	0.397	151.787	52.833	2.075	-0.191	0.069	54.75	0.304	0.211	0.398	157.373	52.93	2.07	-0.259	0.069	53.078	0.301	0.207	0.397	150.157	49.527	2.175	-0.341
35075380	GCGMM	Contour	TN	0.068	56.805	0.396	0.354	0.51	177.438	23.466	4.178	-0.623	0.067	50.158	0.399	0.394	0.526	160.547	31.703	3.061	-0.386	0.065	41.179	0.351	0.5	0.51	123.469	46.275	2.821	-0.239	0.067	54.358	0.398	0.391	0.509	167.112	29.424	3.276	-0.327
35108726	GCGMM	Contour	TN	0.068	41.234	0.418	0.579	0.615	159.48	38.38	4.564	-1.168	0.068	38.333	0.421	0.629	0.573	120.636	33.858	2.964	-0.073	0.068	39.634	0.428	0.612	0.57	128.761	32.452	3.191	-0.122	0.069	39.433	0.433	0.598	0.573	130.516	31.001	3.407	-0.118
35120478	GCGMM	Contour	TN	0.072	48.146	0.426	0.378	0.581	179.758	31.624	4.855	-1.217	0.07	47.12	0.411	0.455	0.569	165.321	32.537	2.276	0.008	0.071	50.261	0.414	0.428	0.566	177.088	31.432	2.439	-0.263	0.072	52.69	0.425	0.402	0.564	173.367	27.589	2.77	-0.396
35155367	GCGMM	Contour	TN	0.162	38.688	0.379	0.301	0.37	118.955	39.075	3.702	0.454	0.162	43.187	0.379	0.298	0.39	140.011	43.568	2.805	0.443	0.162	48.151	0.38	0.294	0.387	147.357	42.964	2.639	0.286	0.162	52.231	0.378	0.301	0.383	152.836	41.869	2.638	0.13
35201698	GCGMM	Contour	TN	0.073	41.049	0.441	0.438	0.608	159.246	31.339	3.338	-0.444	0.071	38.031	0.415	0.515	0.585	146.676	35.372	2.85	0.098	0.072	40.379	0.419	0.512	0.575	140.256	33.808	2.885	0.167	0.072	40.905	0.427	0.498	0.569	139.906	33.067	2.877	0.234
35214721	GCGMM	Contour	TN	0.225	21.234	0.539	0.628	0.68	155.691	41.892	2.213	-0.224	0.225	19.542	0.535	0.656	0.675	131.601	39.579	2.399	0.019	0.225	20.944	0.537	0.644	0.671	140.538	39.431	2.532	-0.123	0.225	22.003	0.539	0.636	0.669	147.773	40.125	2.602	-0.213
20981	GCGMM	Rect	TN	0.092	40.554	0.397	0.384	0.52	131.155	35.234	3.468	-0.708	0.091	37.885	0.384	0.436	0.523	129.252	44.301	2.303	0.04	0.092	37.443	0.388	0.41	0.533	128.496	34.608	2.651	-0.078	0.092	39.961	0.396	0.41	0.521	144.609	36.016	2.692	-0.058
689402	GCGMM	Rect	TN	0.059	67.51	0.276	0.203	0.342	144.992	47.085	2.26	0.046	0.059	69.1	0.279	0.21	0.32	150.492	43.698	2.757	-0.005	0.059	73.392	0.283	0.211	0.305	151.41	39.604	3.135	-0.01	0.06	76.203	0.291	0.192	0.303	148.857	37.846	3.085	0.182
35031418	GCGMM	Rect	TN	0.068	53.707	0.424	0.297	0.525	147.57	16.17	5.463	0.003	0.064	44.456	0.385	0.404	0.563	148.454	43.119	2.339	-0.321	0.064	53.273	0.39	0.398	0.507	144.376	29.141	3.168	0.033	0.064	57.727	0.384	0.4	0.486	153.533	28.425	3.107	0.219
35069152	GCGMM	Rect	TN	0.061	56.341	0.292	0.228	0.38	146.962	51.637	2.293	-0.301	0.061	58.195	0.291	0.228	0.395	148.581	54.099	2.155	-0.182	0.062	59.885	0.299	0.223	0.392	154.745	53.295	2.084	-0.2	0.062	60.237	0.303	0.219	0.385	148.341	49.299	2.211	-0.287
35075380	GCGMM	Rect	TN	0.06	58.402	0.394	0.365	0.512	178.075	23.672	4.395	-0.659	0.058	48.673	0.393	0.419	0.536	156.947	33.96	2.785	-0.35	0.057	38.526	0.344	0.526	0.524	109.155	46.717	2.652	-0.212	0.058	54.778	0.393	0.412	0.513	164.163	30.857	3.15	-0.327
35108726	GCGMM	Rect	TN	0.079	36.618	0.43	0.595	0.637	157.515	39.888	4.298	-1.132	0.078	34.173	0.433	0.64	0.601	119.021	34.507	2.945	-0.089	0.079	35.489	0.44	0.621	0.598	127.529	33.183	3.228	-0.178	0.079	35.523	0.446	0.606	0.599	129.574	31.758	3.448	-0.196
35120478	GCGMM	Rect	TN	0.063	51.046	0.413	0.378	0.564	173.559	32.755	4.524	-1.199	0.061	50.615	0.401	0.45	0.55	164.78	33.492	2.39	-0.085	0.062	54.105	0.403	0.426	0.546	176.418	32.595	2.594	-0.363	0.062	56.508	0.414	0.398	0.545	172.527	29.086	2.989	-0.536
35155367	GCGMM	Rect	TN	0.084	46.851	0.272	0.149	0.21	136.028	40.907	3.311	0.367	0.084	59.798	0.281	0.148	0.229	153.873	42.15	2.894	0.339	0.084	65.751	0.276	0.15	0.227	156.9	42.816	2.705	0.202	0.084	71.117	0.272	0.144	0.216	159.302	41.721	2.697	0.151
35201698	GCGMM	Rect	TN	0.073	41.141	0.443	0.436	0.61	158.617	30.968	3.07	-0.378	0.071	37.15	0.417	0.52	0.592	146.383	34.943	2.842	0.161	0.071	39.332	0.42	0.513	0.583	140.215	33.171	2.887	0.24	0.071	40.042	0.429	0.503	0.577	139.932	32.459	2.869	0.3
35214721	GCGMM	Rect	TN	0.11	41.379	0.443	0.498	0.594	172.293	38.74	2.573	-0.566	0.109	38.085	0.435	0.544	0.574	146.061	35.554	2.774	-0.219	0.11	38.787	0.441	0.528	0.572	152.924	35.196	2.913	-0.264	0.11	39.932	0.445	0.522	0.573	158.933	35.42	3.02	-0.29
20981	GCGMM	Foreback	TN	0.066	49.019	0.373	0.365	0.492	133.945	31.795	3.692	-0.612	0.064	48.123	0.363	0.38	0.469	144.353	37.887	2.715	-0.021	0.064	44.826	0.364	0.377	0.491	135.05	30.921	2.973	0.048	0.064	46.84	0.363	0.385	0.475	147.173	33.317	2.553	0.249
689402	GCGMM	Foreback	TN	0.046	62.284	0.255	0.21	0.352	142.415	47.128	2.309	0.105	0.045	66.266	0.27	0.211	0.303	146.266	44.678	2.659	0.107	0.045	68.372	0.269	0.211	0.291	147.2	41.554	3.024	-0.013	0.046	67.951	0.275	0.199	0.295	143.771	40.873	2.862	0.12
35031418	GCGMM	Foreback	TN	0.061	57.707	0.409	0.292	0.501	147.642	15.877	5.638	0.098	0.057	51.982	0.375	0.384	0.528	153.825	39.76	2.542	-0.357	0.057	58.194	0.378	0.388	0.476	147.822	26.98	3.287	0.169	0.057	61.172	0.371	0.392	0.457	156.187	27.238	3.092	0.296
35069152	GCGMM	Foreback	TN	0.056	56.367	0.278	0.193	0.36	155.967	48.154	2.461	-0.397	0.056	63.164	0.28	0.188	0.365	160.307	49.765	2.291	-0.342	0.057	61.443	0.289	0.186	0.369	166.063	49.133	2.193	-0.362	0.057	59.191	0.284	0.185	0.366	157.728	46.127	2.325	-0.434
35075380	GCGMM	Foreback	TN	0.064	58.431	0.396	0.361	0.511	176.43	23.854	4.504	-0.654	0.063	49.034	0.397	0.415	0.535	157.87	33.65	2.831	-0.39	0.061	39.301	0.348	0.515	0.523	111.63	45.56	2.725	-0.232	0.063	54.38	0.397	0.406	0.514	165.025	30.954	3.202	-0.38
35108726	GCGMM	Foreback	TN	0.074	40.016	0.425	0.568	0.619	159.836	37.826	4.607	-1.168	0.073	37.187	0.429	0.622	0.58	120.881	33.437	3.012	-0.075	0.074	38.3	0.435	0.605	0.579	129.037	32.002	3.251	-0.126	0.075	38.318	0.441	0.591	0.58	130.904	30.504	3.455	-0.124
35120478	GCGMM	Foreback	TN	0.069	44.545	0.428	0.409	0.6	172.351	32.943	4.164	-1.086	0.066	40.935	0.413	0.484	0.597	159.955	35.189	2.253	0.002	0.067	44.244	0.414	0.464	0.592	171.295	35.031	2.375	-0.281	0.068	46.625	0.425	0.439	0.59	167.895	31.546	2.699	-0.46
35155367	GCGMM	Foreback	TN	0.13	42.575	0.355	0.292	0.381	127.802	39.873	3.266	0.259	0.131	45.165	0.359	0.294	0.394	137.354	45.119	2.686	0.478	0.13	49.885	0.356	0.294	0.394	145.029	43.912	2.53	0.381	0.13	53.498	0.356	0.29	0.39	150.854	42.243	2.463	0.276
35201698	GCGMM	Foreback	TN	0.07	41.385	0.439	0.427	0.604	159.617	30.555	3.232	-0.429	0.069	38.816	0.411	0.511	0.581	147.58	34.919	2.853	0.118	0.069	40.898	0.415	0.508	0.571	140.918	33.487	2.863	0.194	0.069	41.338	0.423	0.49	0.566	140.367	32.852	2.841	0.263
35214721	GCGMM	Foreback	TN	0.137	27.628	0.482	0.615	0.669	157.642	43.531	2.179	-0.336	0.137	28.074	0.477	0.645	0.652	135.922	40.91	2.476	-0.218	0.137	29.353	0.48	0.636	0.646	143.546	41.279	2.562	-0.314	0.137	30.072	0.482	0.628	0.646	149.756	42.274	2.593	-0.363
32128	GCGMM	Contour	HER	0.067	44.36	0.446	0.417	0.589	159.387	22.389	4.604	-0.464	0.064	40.513	0.403	0.544	0.555	137.618	33.566	3.168	0.046	0.065	41.23	0.422	0.511	0.544	150.208	32.474	3.306	0.266	0.066	37.993	0.434	0.479	0.569	153.922	32.203	3.381	0.206
41081	GCGMM	Contour	HER	0.072	48.877	0.465	0.343	0.589	186.182	21.283	2.954	-0.092	0.069	46.669	0.442	0.406	0.598	175.742	32.954	2.706	-0.404	0.069	47.635	0.448	0.425	0.557	169.655	31.281	2.8	-0.196	0.069	46.994	0.452	0.421	0.544	161.563	29.26	2.621	0.256
322452	GCGMM	Contour	HER	0.157	37.837	0.492	0.485	0.528	73.917	53.086	2.056	-0.053	0.153	23.949	0.48	0.51	0.595	76.729	58.466	2.324	0.345	0.166	23.702	0.491	0.517	0.586	70.505	58.549	2.288	0.462	0.164	23.604	0.494	0.517	0.594	74.3	60.603	2.218	0.385
350320	GCGMM	Contour	HER	0.078	63.319	0.331	0.229	0.41	179.299	42.99	2.419	-0.456	0.078	59.284	0.323	0.233	0.418	161.199	49.518	2.059	-0.208	0.078	60.282	0.33	0.235	0.414	157.57	41.818	2.414	-0.324	0.078	53.551	0.328	0.223	0.411	144.537	35.52	2.878	-0.248
384868	GCGMM	Contour	HER	0.09	61.435	0.366	0.26	0.414	175.519	27.432	2.854	-0.302	0.089	59.353	0.352	0.303	0.427	161.011	44.894	2.233	-0.333	0.09	55.812	0.365	0.278	0.397	149.972	31.227	3.07	0.063	0.09	54.047	0.367	0.283	0.389	152.196	31.164	3.122	0.136
661744	GCGMM	Contour	HER	0.139	27.698	0.568	0.565	0.722	177.993	37.877	4.356	-1.113	0.137	23.473	0.543	0.624	0.719	156.748	41.838	3.395	-0.727	0.138	24.471	0.55	0.613	0.711	158.881	39.165	4.032	-0.864	0.138	25.194	0.554	0.597	0.708	162.897	37.471	4.379	-0.941
35002464	GCGMM	Contour	HER	0.049	55.04	0.294	0.18	0.303	153.062	28.906	5.567	-0.333	0.047	70.801	0.283	0.2	0.31	163.666	31.805	2.911	-0.089	0.046	64.257	0.281	0.215	0.298	158.768	33.965	2.686	0.252	0.046	60.35	0.282	0.212	0.29	135.681	31.146	2.757	0.298
35019503	GCGMM	Contour	HER	0.151	22.191	0.532	0.582	0.686	123.589	36.051	3.758	-0.582	0.151	18.212	0.547	0.574	0.7	103.479	37.825	2.372	0.038	0.15	18.821	0.542	0.57	0.691	103.624	34.724	2.848	0.049	0.151	19.951	0.541	0.564	0.687	101.192	31.616	3.29	0.096
35026555	GCGMM	Contour	HER	0.117	43.328	0.474	0.39	0.575	168.329	25.686	2.925	-0.268	0.115	36.379	0.451	0.492	0.603	148.608	44.197	2.38	-0.438	0.115	43.232	0.458	0.473	0.581	166.079	40.161	3.008	-0.647	0.115	42.618	0.452	0.486	0.571	159.006	39.569	2.81	-0.53
35047642	GCGMM	Contour	HER	0.047	81.894	0.307	0.207	0.312	188.681	34.345	3.124	-0.674	0.046	65.104	0.291	0.235	0.38	151.136	54.316	1.97	0.109	0.045	71.757	0.284	0.236	0.335	158.715	44.113	2.058	0.039	0.046	70.767	0.285	0.228	0.325	157.93	37.878	2.356	0.004
35066095	GCGMM	Contour	HER	0.091	53.206	0.429	0.454	0.577	184.841	32.276	3.837	-0.864	0.092	51.854	0.433	0.458	0.565	167.794	29.815	3.112	-0.277	0.092	52.745	0.449	0.433	0.552	177.609	27.613	2.943	0.073	0.092	52.912	0.447	0.429	0.552	176.077	27.315	2.887	0.113
35113235	GCGMM	Contour	HER	0.062	50.157	0.397	0.398	0.514	162.634	28.429	4.009	-0.356	0.064	54.556	0.418	0.375	0.552	178.78	36.618	2.765	-0.681	0.065	55.799	0.414	0.353	0.527	161.527	25.789	4.302	-0.773	0.064	55.325	0.41	0.353	0.517	159.734	24.393	5.296	-0.64
35126928	GCGMM	Contour	HER	0.176	38.266	0.378	0.287	0.405	133.408	56.476	1.887	0.215	0.177	27.756	0.378	0.3	0.413	121.88	45.794	2.808	0.474	0.176	30.988	0.38	0.285	0.421	129.653	42.026	2.623	0.21	0.176	32.175	0.388	0.281	0.422	134.379	51.468	2.034	0.08
35128545	GCGMM	Contour	HER	0.092	36.409	0.504	0.518	0.678	154.893	24.31	7.167	-1.269	0.092	30.065	0.518	0.576	0.695	127.157	27.739	3.855	-0.829	0.093	33.658	0.527	0.526	0.689	139.215	25.351	4.699	-0.895	0.092	34.856	0.519	0.516	0.684	147.745	24.224	5.326	-0.905
35140819	GCGMM	Contour	HER	0.129	39.29	0.466	0.441	0.604	174.583	36.188	5.116	-1.401	0.129	41.881	0.474	0.464	0.608	173.394	36.547	2.533	-0.567	0.129	46.618	0.472	0.445	0.593	177.031	32.028	3.484	-0.856	0.129	49.36	0.464	0.448	0.587	183.73	30.027	4.163	-0.955
35146382	GCGMM	Contour	HER	0.074	52.323	0.321	0.239	0.399	168.596	34.002	3.442	-0.509	0.074	48.929	0.323	0.239	0.41	159.001	39.854	2.287	-0.093	0.074	52.108	0.323	0.235	0.413	172.831	41.72	2.232	-0.152	0.074	57.939	0.323	0.235	0.407	177.655	42.399	2.698	-0.462
35149999	GCGMM	Contour	HER	0.109	50.694	0.306	0.179	0.293	146.533	31.51	6.982	-1.102	0.11	47.709	0.306	0.182	0.287	129.157	31.601	3.675	0.254	0.112	46.315	0.31	0.182	0.29	129.039	29.163	4.615	0.332	0.111	48.325	0.309	0.173	0.293	142.89	30.939	4.796	0.07
35164209	GCGMM	Contour	HER	0.101	47.863	0.375	0.298	0.475	148.599	32.34	3.574	-0.617	0.101	46.111	0.385	0.298	0.489	173.048	39.424	3.243	-0.733	0.101	48.851	0.377	0.303	0.484	176.596	34.413	3.228	-0.476	0.101	49.511	0.382	0.301	0.48	176.345	33.378	3.78	-0.701
35167265	GCGMM	Contour	HER	0.103	26.438	0.477	0.489	0.612	91.107	32.404	8.596	1.875	0.099	36.855	0.446	0.552	0.621	158.929	41.299	2.467	-0.414	0.1	39.759	0.447	0.544	0.622	162.782	39.042	2.581	-0.504	0.1	41.239	0.446	0.536	0.62	163.903	37.225	2.738	-0.557
35167785	GCGMM	Contour	HER	0.093	33.847	0.45	0.488	0.618	153.884	36.273	3.624	-0.917	0.093	41.441	0.443	0.509	0.612	165.929	41.712	2.657	-0.608	0.094	43.499	0.455	0.471	0.615	175.548	38.103	2.875	-0.701	0.095	40.802	0.466	0.445	0.617	173.651	36.206	3.407	-0.861
35178473	GCGMM	Contour	HER	0.089	47.219	0.441	0.495	0.58	178.797	33.617	5.22	-1.226	0.087	42.538	0.431	0.568	0.585	156.843	40.486	2.754	-0.455	0.088	46.032	0.438	0.535	0.578	164.883	38.361	3.233	-0.692	0.088	48.78	0.442	0.525	0.573	171.936	36.93	3.743	-0.816
35194932	GCGMM	Contour	HER	0.094	47.807	0.374	0.268	0.435	128.391	30.827	3.278	-0.318	0.092	51.532	0.359	0.313	0.421	142.6	36.485	2.898	-0.289	0.092	51.581	0.363	0.308	0.428	144.764	35.366	3.059	-0.404	0.093	48.306	0.364	0.297	0.433	140.464	33.733	3.287	-0.441
35219770	GCGMM	Contour	HER	0.104	42.687	0.425	0.504	0.579	167.178	36.747	3.065	-0.589	0.104	38.89	0.434	0.51	0.593	156.893	44.227	2.342	-0.349	0.104	39.935	0.435	0.493	0.587	160.88	39.52	2.788	-0.503	0.104	39.735	0.435	0.492	0.586	164.078	39.234	3.396	-0.708
35224946	GCGMM	Contour	HER	0.129	41.612	0.361	0.345	0.422	129.62	39.607	2.399	0.114	0.129	49.094	0.362	0.356	0.408	140.813	46.121	2.283	-0.032	0.129	50.02	0.364	0.345	0.413	145.106	43.323	2.319	-0.028	0.129	49.157	0.361	0.343	0.419	145.792	42.093	2.313	-0.061
35226287	GCGMM	Contour	HER	0.049	62.582	0.33	0.259	0.429	183.268	44.846	3.038	-0.826	0.047	43.493	0.27	0.294	0.424	137.136	47.105	2.356	0.211	0.047	47.438	0.283	0.297	0.422	141.691	47.304	2.294	0.019	0.047	54.748	0.282	0.298	0.426	157.698	49.918	2.306	-0.164
35227849	GCGMM	Contour	HER	0.065	56.269	0.301	0.295	0.375	138.827	41.363	3.888	-0.694	0.065	43.424	0.3	0.295	0.418	116.923	43.299	2.465	0.052	0.065	54.767	0.303	0.292	0.403	132.715	44.733	2.592	-0.191	0.065	55.407	0.303	0.294	0.396	129.379	39.932	2.912	-0.307
35234617	GCGMM	Contour	HER	0.065	55.868	0.316	0.27	0.407	156.907	50.28	2.569	-0.601	0.065	53.397	0.326	0.262	0.438	149.484	47.044	2.262	-0.18	0.065	59.177	0.334	0.263	0.425	153.352	47.214	2.6	-0.433	0.065	58.212	0.333	0.265	0.431	155.628	43.278	2.644	-0.468
35236342	GCGMM	Contour	HER	0.068	32.113	0.374	0.445	0.455	66.48	39.481	4.303	1.088	0.065	30.949	0.366	0.476	0.528	85	43.78	3.443	0.532	0.067	33.285	0.369	0.479	0.526	92.296	45.353	3.443	0.399	0.068	32.549	0.371	0.475	0.517	86.389	41.081	3.436	0.26
35243225	GCGMM	Contour	HER	0.124	49.396	0.427	0.36	0.527	177.698	35.496	4.034	-1.023	0.124	50.231	0.431	0.367	0.533	179.557	37.278	3.45	-0.87	0.124	49.899	0.432	0.362	0.53	176.242	34.742	3.532	-0.789	0.123	49.904	0.428	0.378	0.53	172.431	34.225	3.425	-0.653
35281771	GCGMM	Contour	HER	0.18	16.159	0.592	0.68	0.762	117.614	30.485	3.705	-0.626	0.181	12.546	0.617	0.634	0.775	113.597	29.987	3.245	-0.023	0.182	14.601	0.621	0.617	0.769	119.722	26.429	4.588	-0.174	0.182	14.927	0.621	0.626	0.763	122.487	26.502	5.242	-0.16
35298374	GCGMM	Contour	HER	0.079	30.247	0.46	0.595	0.62	107.733	46.455	3.32	-0.32	0.075	22.479	0.461	0.602	0.652	94.443	46.017	2.631	0.043	0.08	25.574	0.466	0.592	0.629	100.63	45.979	2.847	-0.265	0.079	28.589	0.461	0.603	0.621	99.477	44.78	3.009	-0.316
35301056	GCGMM	Contour	HER	0.087	22.492	0.584	0.563	0.748	147.168	29.776	9.366	-1.585	0.083	19.559	0.57	0.608	0.773	145.893	41.17	3.483	-0.803	0.084	21.802	0.567	0.599	0.76	147.546	38.168	4.432	-0.949	0.084	22.653	0.567	0.597	0.756	149.861	37.216	4.929	-0.995
35303722	GCGMM	Contour	HER	0.186	41.312	0.457	0.38	0.49	156.135	36.96	2.481	-0.114	0.186	41.328	0.454	0.365	0.486	125.93	31.704	4.381	0.87	0.186	47.217	0.456	0.38	0.488	149.834	33.077	2.91	0.252	0.186	46.493	0.46	0.37	0.489	155.198	34.138	2.514	0.046
35321556	GCGMM	Contour	HER	0.151	24.586	0.533	0.531	0.644	115.321	40.187	4.059	-0.79	0.148	22.069	0.517	0.545	0.649	99.656	36.37	3.873	-0.271	0.15	25.102	0.517	0.543	0.639	100.236	35.631	4.109	-0.487	0.151	25.913	0.513	0.552	0.635	105.018	37.953	3.912	-0.549
35331333	GCGMM	Contour	HER	0.166	21.658	0.554	0.603	0.665	136.508	48.88	2.883	-0.43	0.165	13.551	0.555	0.605	0.67	110.245	44.664	2.732	0.127	0.166	15.157	0.551	0.617	0.668	116.336	46.781	2.721	0.053	0.168	15.759	0.554	0.611	0.664	118.897	47.387	2.797	0.035
35354355	GCGMM	Contour	HER	0.272	28.115	0.495	0.402	0.525	157.764	39.255	2.308	-0.148	0.272	23.478	0.492	0.382	0.522	126.903	33.499	2.787	0.242	0.272	24.314	0.495	0.389	0.522	125.773	34.206	2.714	0.162	0.272	24.981	0.498	0.375	0.524	126.683	34.729	2.711	0.099
35371978	GCGMM	Contour	HER	0.21	17.808	0.481	0.457	0.524	52.165	32.125	5.73	1.003	0.205	22.402	0.462	0.495	0.526	84.7	44.726	2.9	0.109	0.209	25.301	0.464	0.502	0.522	88.922	47.933	2.651	0.022	0.212	26.532	0.463	0.505	0.521	93.108	50.703	2.587	-0.016
35376170	GCGMM	Contour	HER	0.077	58.873	0.292	0.271	0.362	147.537	48.208	2.703	-0.463	0.076	54.753	0.294	0.274	0.358	132.847	48.398	2.33	-0.23	0.077	62.505	0.294	0.263	0.351	145.841	49.164	2.538	-0.396	0.076	62.845	0.297	0.268	0.351	151.168	49.285	2.625	-0.505
35382364	GCGMM	Contour	HER	0.113	21.637	0.541	0.596	0.676	99.16	42.186	3.331	-0.758	0.108	13.028	0.522	0.627	0.712	97.335	47.456	2.855	0.046	0.111	15.789	0.531	0.614	0.699	89.634	43.357	2.82	-0.185	0.113	16.501	0.536	0.632	0.694	93.907	44.888	2.859	-0.218
35389043	GCGMM	Contour	HER	0.2	23.549	0.537	0.529	0.647	113.014	45.209	3.281	-0.721	0.195	18.032	0.526	0.557	0.667	111.037	41.339	3.377	-0.221	0.196	21.271	0.533	0.54	0.656	115.727	38.595	4.101	-0.608	0.196	23.716	0.533	0.533	0.645	127.569	41.169	4.313	-0.924
35391856	GCGMM	Contour	HER	0.124	27.602	0.444	0.465	0.566	116.748	51.662	2.503	-0.11	0.122	25.109	0.443	0.467	0.582	110.415	53.426	2.544	-0.033	0.123	25.567	0.443	0.452	0.578	113.416	52.823	2.637	-0.087	0.124	25.754	0.446	0.452	0.577	114.938	52.397	2.671	-0.125
35399913	GCGMM	Contour	HER	0.058	76.574	0.293	0.256	0.314	166.415	47.517	4.442	-1.07	0.058	61.542	0.283	0.265	0.345	142.893	47.824	2.93	-0.104	0.058	62.371	0.29	0.256	0.334	138.047	46.284	2.973	-0.276	0.058	61.959	0.294	0.259	0.336	142.859	47.033	3.058	-0.317
35402201	GCGMM	Contour	HER	0.09	44.026	0.417	0.419	0.539	162.041	39.549	5.28	-1.343	0.089	40.324	0.416	0.457	0.554	148.109	43.322	3.17	-0.542	0.089	44.216	0.409	0.453	0.544	158.119	42.358	4.328	-0.9	0.09	46.869	0.41	0.438	0.532	157.373	39.913	4.86	-1.044
35411510	GCGMM	Contour	HER	0.061	50.751	0.366	0.356	0.465	148.627	31.348	8.932	-1.432	0.06	40.153	0.357	0.391	0.494	112.325	32.259	4.534	0.15	0.06	43.202	0.354	0.393	0.494	122.062	32.56	4.935	-0.262	0.06	50.197	0.35	0.387	0.487	135.002	33.796	4.5	-0.442
32128	GCGMM	Rect	HER	0.079	45.567	0.458	0.418	0.587	151.982	21.746	4.73	-0.383	0.076	38.147	0.413	0.557	0.58	133.026	34.86	2.902	0.111	0.077	43.386	0.432	0.513	0.553	148.776	31.7	3.362	0.312	0.077	40.208	0.443	0.477	0.565	148.311	30.149	3.333	0.199
41081	GCGMM	Rect	HER	0.088	47.621	0.474	0.333	0.584	185.292	21.115	3.011	-0.076	0.086	45.843	0.453	0.385	0.593	173.503	34.39	2.648	-0.402	0.086	46.623	0.457	0.404	0.56	168.899	31.67	2.778	-0.254	0.086	44.402	0.459	0.396	0.553	169.16	30.831	2.652	0.071
322452	GCGMM	Rect	HER	0.25	26.911	0.519	0.426	0.398	58.028	60.79	2.704	0.8	0.236	15.759	0.508	0.393	0.446	53.381	48.57	3.155	0.719	0.25	19.889	0.518	0.405	0.421	48.066	48.234	3.66	0.951	0.251	15.205	0.526	0.39	0.41	48.911	49.564	3.623	0.943
350320	GCGMM	Rect	HER	0.036	97.882	0.259	0.161	0.264	192.407	35.651	2.594	-0.523	0.035	95.335	0.255	0.17	0.268	179.621	41.218	2.312	-0.425	0.036	94.601	0.261	0.162	0.272	182.915	35.832	2.535	-0.461	0.035	85.919	0.251	0.165	0.273	171.218	31.414	2.867	-0.343
384868	GCGMM	Rect	HER	0.042	57.794	0.341	0.305	0.428	173.169	28.274	2.776	-0.263	0.04	49.882	0.312	0.363	0.466	150.972	51.861	2.065	-0.324	0.041	51.693	0.334	0.336	0.416	142.616	37.098	2.933	-0.281	0.041	51.215	0.338	0.335	0.401	145.14	36.31	2.863	-0.176
661744	GCGMM	Rect	HER	0.096	33.723	0.545	0.492	0.699	180.766	31.411	2.838	-0.604	0.093	29.777	0.511	0.541	0.692	161.713	32.842	2.483	-0.065	0.094	31.653	0.522	0.531	0.68	164.328	29.544	2.869	-0.037	0.094	32.804	0.525	0.512	0.676	168.061	28.324	2.835	-0.066
35002464	GCGMM	Rect	HER	0.065	47.551	0.352	0.27	0.372	128.155	27.139	5.495	-0.072	0.063	56.799	0.33	0.325	0.419	148.322	37.649	2.661	-0.132	0.063	59.911	0.331	0.322	0.388	149.328	36.463	2.896	-0.049	0.063	62.961	0.328	0.331	0.366	131.807	32.195	2.962	-0.074
35019503	GCGMM	Rect	HER	0.121	27.195	0.495	0.531	0.641	125.583	38.604	3.909	-0.739	0.121	24.38	0.499	0.485	0.657	116.828	32.435	3.379	-0.165	0.12	25.618	0.497	0.481	0.645	116.029	29.373	4.27	0.003	0.12	26.775	0.495	0.48	0.64	112.163	26.925	4.913	0.174
35026555	GCGMM	Rect	HER	0.071	55.213	0.416	0.338	0.492	170.435	23.617	3.196	-0.31	0.069	47.77	0.389	0.421	0.529	154.91	41.667	2.629	-0.565	0.069	55.661	0.398	0.402	0.496	171.376	34.792	2.993	-0.45	0.069	55.088	0.389	0.413	0.486	162.578	33.372	3.312	-0.49
35047642	GCGMM	Rect	HER	0.045	76.02	0.305	0.209	0.332	183.449	37.915	4.65	-1.066	0.044	57.718	0.294	0.227	0.385	147.308	57.099	2.055	0.017	0.044	72.037	0.289	0.228	0.334	157.035	44.471	2.275	0.016	0.044	70.851	0.286	0.225	0.329	155.554	39.99	2.802	-0.186
35066095	GCGMM	Rect	HER	0.1	53.003	0.404	0.394	0.522	181.602	32.129	3.803	-0.889	0.1	51.58	0.412	0.394	0.509	169.108	28.499	3.271	-0.295	0.1	51.583	0.423	0.37	0.5	176.126	26.703	3.043	0.111	0.1	49.851	0.42	0.372	0.503	175.552	26.548	2.946	0.161
35113235	GCGMM	Rect	HER	0.062	48.769	0.397	0.404	0.523	161.865	30.17	4.746	-0.609	0.064	52.238	0.418	0.381	0.56	176.483	38.984	3.246	-0.793	0.065	53.879	0.418	0.353	0.535	160.726	26.213	4.679	-0.809	0.064	54.079	0.414	0.353	0.523	159.621	24.397	5.565	-0.657
35126928	GCGMM	Rect	HER	0.165	28.616	0.421	0.367	0.475	125.043	57.273	2.235	0.3	0.165	18.814	0.417	0.389	0.519	102.965	51.253	2.731	0.526	0.165	22.602	0.422	0.369	0.518	110.692	47.745	2.608	0.333	0.165	24.396	0.437	0.364	0.503	116.334	54.386	2.231	0.349
35128545	GCGMM	Rect	HER	0.091	38.278	0.493	0.475	0.661	155.345	23.323	5.715	-1.034	0.091	34.036	0.509	0.52	0.669	135.475	27.72	3.788	-0.809	0.091	37.917	0.518	0.474	0.664	148.329	25.494	4.341	-0.815	0.091	38.709	0.51	0.463	0.659	154.445	24.356	4.865	-0.841
35140819	GCGMM	Rect	HER	0.103	42.142	0.443	0.437	0.578	174.347	36.247	5.685	-1.537	0.103	41.912	0.445	0.472	0.604	171.961	39.279	2.775	-0.716	0.103	44.916	0.446	0.462	0.594	174.802	35.971	3.745	-1.041	0.103	47.634	0.439	0.463	0.588	181.036	34.326	4.409	-1.16
35146382	GCGMM	Rect	HER	0.074	51.748	0.325	0.254	0.411	167.718	34.236	3.338	-0.487	0.074	47.278	0.329	0.252	0.425	155.838	41.118	2.217	-0.055	0.074	50.541	0.33	0.253	0.427	169.157	43.674	2.209	-0.15	0.074	55.908	0.327	0.244	0.422	174.529	43.499	2.424	-0.364
35149999	GCGMM	Rect	HER	0.114	50.809	0.301	0.17	0.277	146.801	32.539	6.685	-1.085	0.115	48.735	0.301	0.167	0.27	130.953	31.792	3.73	0.167	0.117	46.904	0.305	0.162	0.275	130.857	29.12	4.776	0.272	0.116	48.885	0.307	0.158	0.278	144.644	30.98	4.997	-0.003
35164209	GCGMM	Rect	HER	0.121	42.32	0.398	0.284	0.5	151.503	30.714	3.941	-0.657	0.121	41.787	0.408	0.278	0.507	178.49	35.221	3.337	-0.671	0.121	43.32	0.397	0.283	0.506	181.568	30.917	3.185	-0.32	0.121	44.069	0.402	0.287	0.502	181.234	29.727	3.737	-0.553
35167265	GCGMM	Rect	HER	0.091	27.277	0.468	0.487	0.604	91.923	31.899	8.91	1.969	0.087	38.903	0.437	0.56	0.612	159.165	41.037	2.337	-0.372	0.087	41.728	0.438	0.553	0.613	163.083	38.665	2.44	-0.456	0.087	43.133	0.437	0.542	0.612	164.246	36.791	2.623	-0.511
35167785	GCGMM	Rect	HER	0.086	37.762	0.44	0.479	0.609	156.425	36.961	3.688	-1.002	0.085	45.749	0.435	0.482	0.599	170.826	38.332	2.882	-0.66	0.086	47.603	0.449	0.44	0.602	179.532	35.76	3.302	-0.819	0.087	44.383	0.461	0.424	0.605	176.598	35.133	3.926	-1.025
35178473	GCGMM	Rect	HER	0.105	47.058	0.455	0.462	0.583	180.765	32.511	5.701	-1.298	0.104	42.751	0.443	0.526	0.586	161.143	37.398	2.912	-0.441	0.104	46.215	0.449	0.495	0.58	169.033	35.084	3.557	-0.698	0.105	49.164	0.454	0.481	0.574	175.993	33.416	3.992	-0.78
35194932	GCGMM	Rect	HER	0.061	48.454	0.355	0.306	0.456	125.759	32.577	3.242	-0.399	0.059	54.994	0.342	0.339	0.434	139.262	37.52	2.954	-0.294	0.059	54.57	0.346	0.337	0.442	141.189	36.938	3.076	-0.415	0.06	50.383	0.346	0.322	0.45	136.613	35.755	3.276	-0.478
35219770	GCGMM	Rect	HER	0.075	61.042	0.378	0.364	0.489	184.317	30.839	3.639	-0.71	0.076	61.823	0.391	0.328	0.492	179.491	33.87	3.733	-0.855	0.076	58.505	0.389	0.328	0.494	178.903	30.334	3.693	-0.761	0.075	56.724	0.389	0.346	0.492	178.605	31.398	3.718	-0.779
35224946	GCGMM	Rect	HER	0.103	48.856	0.332	0.323	0.402	145.162	43.682	2.455	-0.01	0.103	54.277	0.335	0.332	0.389	140.555	47.961	2.323	-0.158	0.103	52.954	0.341	0.323	0.399	141.902	44.023	2.473	-0.214	0.103	53.687	0.335	0.321	0.406	142.524	42.323	2.52	-0.25
35226287	GCGMM	Rect	HER	0.049	62.582	0.33	0.259	0.429	183.268	44.846	3.038	-0.826	0.047	43.493	0.27	0.294	0.424	137.136	47.105	2.356	0.211	0.047	47.438	0.283	0.297	0.422	141.691	47.304	2.294	0.019	0.047	54.748	0.282	0.298	0.426	157.698	49.918	2.306	-0.164
35227849	GCGMM	Rect	HER	0.06	64.755	0.289	0.243	0.34	147.337	38.374	4.61	-0.869	0.061	60.048	0.293	0.23	0.358	134.412	37.335	2.941	-0.189	0.061	72.005	0.301	0.229	0.351	150.069	37.931	3.463	-0.47	0.061	70.63	0.293	0.235	0.352	143.553	34.138	3.791	-0.512
35234617	GCGMM	Rect	HER	0.063	60.871	0.299	0.241	0.361	156.877	51.055	2.672	-0.67	0.064	61.688	0.311	0.227	0.383	153.308	46.933	2.558	-0.362	0.064	67.49	0.32	0.229	0.372	156.69	47.125	2.844	-0.583	0.064	66.667	0.319	0.225	0.376	158.78	43.607	3.025	-0.673
35236342	GCGMM	Rect	HER	0.046	32.522	0.335	0.416	0.419	56.846	33.376	6.368	1.454	0.043	34.39	0.335	0.46	0.49	83.146	42.155	3.728	0.657	0.045	37.197	0.339	0.451	0.477	90.675	43.541	3.718	0.517	0.045	33.862	0.343	0.448	0.48	82.613	40.503	3.505	0.416
35243225	GCGMM	Rect	HER	0.092	59.83	0.398	0.34	0.493	177.948	36.2	4.404	-1.178	0.092	60.249	0.405	0.331	0.498	182.282	33.85	3.691	-0.842	0.092	60.102	0.407	0.331	0.496	178.892	31.901	4.144	-0.845	0.092	59.966	0.405	0.347	0.496	175.385	31.256	4.053	-0.702
35281771	GCGMM	Rect	HER	0.131	19.25	0.559	0.673	0.753	118.318	30.77	3.865	-0.685	0.132	15.269	0.588	0.623	0.768	117.317	29.266	3.588	-0.152	0.133	17.839	0.593	0.597	0.76	122.591	26.013	5.206	-0.306	0.133	17.84	0.592	0.612	0.753	124.676	26.478	5.673	-0.245
35298374	GCGMM	Rect	HER	0.078	29.376	0.462	0.518	0.624	117.526	39.681	4.423	-0.234	0.076	22.795	0.459	0.534	0.649	104.147	40.355	3.196	0.073	0.079	25.545	0.463	0.52	0.632	111.872	38.199	4.008	-0.264	0.079	29.542	0.458	0.536	0.619	110.505	37.389	4.279	-0.345
35301056	GCGMM	Rect	HER	0.086	25.828	0.572	0.493	0.721	150.851	23.316	7.229	-0.376	0.083	23.608	0.558	0.554	0.743	155.912	31.559	3.262	-0.522	0.084	25.79	0.555	0.535	0.73	156.812	28.268	4.212	-0.425	0.084	26.67	0.557	0.515	0.725	158.933	26.915	4.815	-0.318
35303722	GCGMM	Rect	HER	0.086	32.568	0.451	0.58	0.626	136.862	44.848	2.421	-0.106	0.085	33.349	0.455	0.587	0.622	104.585	44.833	2.941	0.169	0.085	36.453	0.452	0.593	0.631	126.105	50.366	2.393	-0.177	0.086	35.217	0.46	0.58	0.639	133.836	51.689	2.286	-0.259
35321556	GCGMM	Rect	HER	0.145	24.373	0.538	0.573	0.68	119.382	39.117	3.652	-0.66	0.144	16.634	0.531	0.593	0.69	87.138	34.892	3.356	0.327	0.145	19.046	0.53	0.588	0.684	89.524	33.884	3.354	0.121	0.145	20.4	0.524	0.592	0.681	95.559	35.585	3.277	0.003
35331333	GCGMM	Rect	HER	0.14	25.196	0.528	0.473	0.629	136.964	39.372	2.648	-0.017	0.14	18.54	0.533	0.503	0.633	108.298	41.031	3.14	0.541	0.14	18.496	0.531	0.48	0.629	105.272	39.27	3.113	0.49	0.14	19.499	0.532	0.484	0.628	108.198	40.009	3.026	0.425
35354355	GCGMM	Rect	HER	0.149	38.698	0.492	0.433	0.575	157.886	45.084	2.623	-0.518	0.149	34.379	0.481	0.429	0.578	144.37	44.169	2.889	-0.318	0.149	36.338	0.483	0.426	0.578	151.942	47.114	2.662	-0.355	0.15	37.922	0.487	0.433	0.581	148.277	47.53	2.833	-0.46
35371978	GCGMM	Rect	HER	0.169	24.067	0.439	0.455	0.516	55.667	31.621	6.253	1.071	0.167	29.457	0.426	0.472	0.508	89.037	42.267	2.939	-0.034	0.168	32.761	0.43	0.478	0.499	94.256	45.557	2.7	-0.135	0.169	33.42	0.427	0.469	0.498	98.176	48.554	2.639	-0.127
35376170	GCGMM	Rect	HER	0.082	60.943	0.281	0.213	0.321	153.52	46.095	2.647	-0.474	0.081	58.54	0.286	0.219	0.317	140.634	47.068	2.444	-0.399	0.082	65.324	0.279	0.207	0.314	153.394	47.8	2.627	-0.548	0.082	65.427	0.283	0.212	0.315	158.443	48.311	2.895	-0.71
35382364	GCGMM	Rect	HER	0.097	33.31	0.491	0.435	0.607	148.707	37.817	6.416	-1.107	0.096	21.946	0.484	0.43	0.63	124.13	35.839	4.777	-0.024	0.098	25.91	0.5	0.426	0.619	123.544	34.635	5.2	-0.482	0.098	25.853	0.497	0.437	0.61	116.774	34.592	5.038	-0.407
35389043	GCGMM	Rect	HER	0.125	26.73	0.495	0.532	0.665	109.621	45.404	3.27	-0.713	0.12	22.081	0.484	0.56	0.675	113.641	43.061	3.343	-0.37	0.121	25.014	0.493	0.543	0.662	116.433	40.411	3.968	-0.656	0.121	27.168	0.492	0.539	0.652	126.897	43.096	4.119	-0.912
35391856	GCGMM	Rect	HER	0.091	31.128	0.42	0.442	0.55	120.25	50.183	2.471	-0.087	0.09	28.878	0.421	0.443	0.567	115.911	50.573	2.733	-0.036	0.092	29.097	0.422	0.43	0.565	118.903	49.857	2.849	-0.086	0.093	29.301	0.428	0.426	0.563	120.344	49.464	2.892	-0.129
35399913	GCGMM	Rect	HER	0.062	72.089	0.277	0.217	0.305	163.036	51.509	3.798	-0.921	0.062	60.346	0.272	0.222	0.339	145.091	51.435	2.735	-0.265	0.062	60.497	0.278	0.213	0.332	140.259	49.749	2.873	-0.45	0.063	60.841	0.279	0.217	0.331	144.695	50.413	3.014	-0.488
35402201	GCGMM	Rect	HER	0.089	47.35	0.406	0.392	0.511	163.092	37.67	4.337	-1.165	0.088	44.55	0.406	0.42	0.525	152.06	42.267	3.073	-0.592	0.088	48.499	0.4	0.421	0.515	161.753	41.072	4.278	-0.936	0.088	49.16	0.399	0.402	0.507	160.135	38.762	4.337	-0.988
35411510	GCGMM	Rect	HER	0.068	53.753	0.371	0.35	0.449	147.953	30.475	9.339	-1.436	0.067	39.864	0.364	0.402	0.488	109.361	33.358	4.027	0.232	0.067	44.722	0.36	0.408	0.482	119.232	33.409	4.36	-0.135	0.067	51.17	0.354	0.401	0.477	132.067	34.936	3.923	-0.324
32128	GCGMM	Foreback	HER	0.077	41.925	0.463	0.437	0.611	151.014	22.054	4.382	-0.412	0.074	34.923	0.416	0.582	0.599	132.663	35.199	2.911	0.073	0.075	39.097	0.437	0.528	0.577	148.04	32.404	3.32	0.232	0.076	35.474	0.449	0.493	0.593	147.034	30.961	3.528	0.055
41081	GCGMM	Foreback	HER	0.084	48.19	0.477	0.341	0.591	185.942	20.967	3.061	-0.072	0.082	47.327	0.457	0.388	0.598	178.57	31.16	2.904	-0.418	0.082	46.825	0.461	0.412	0.562	170.881	30.884	2.66	-0.15	0.082	44.326	0.465	0.401	0.553	169.124	29.888	2.665	0.217
322452	GCGMM	Foreback	HER	0.174	26.355	0.528	0.526	0.619	79.61	49.929	2.346	-0.267	0.17	16.499	0.523	0.552	0.654	81.435	54.215	2.512	0.165	0.179	15.686	0.531	0.564	0.654	75.558	54.064	2.456	0.265	0.179	15.776	0.539	0.558	0.654	78.874	55.459	2.469	0.211
350320	GCGMM	Foreback	HER	0.062	79.688	0.31	0.196	0.355	186.698	38.937	2.424	-0.478	0.062	75.066	0.301	0.209	0.364	170.444	45.377	2.124	-0.298	0.062	74.197	0.307	0.206	0.363	165.09	37.883	2.482	-0.342	0.061	67.541	0.3	0.203	0.36	150.398	32.634	3.117	-0.234
384868	GCGMM	Foreback	HER	0.073	57.745	0.343	0.245	0.399	173.984	27.908	2.765	-0.271	0.071	55.469	0.327	0.29	0.412	157.045	46.528	2.408	-0.354	0.072	54.626	0.342	0.27	0.371	147.047	33.553	3.17	-0.157	0.072	53.352	0.341	0.272	0.361	149.408	33.123	3.005	0.003
661744	GCGMM	Foreback	HER	0.102	32.636	0.545	0.499	0.698	179.027	32.501	2.768	-0.579	0.099	27.64	0.512	0.547	0.696	158.926	33.949	2.395	-0.029	0.1	29.453	0.522	0.537	0.685	162.031	30.559	2.809	-0.05	0.1	30.807	0.526	0.519	0.68	166.083	29.268	2.844	-0.103
35002464	GCGMM	Foreback	HER	0.066	39.957	0.351	0.248	0.395	125.007	28.559	4.903	-0.136	0.064	56.208	0.326	0.295	0.42	150.308	39.672	2.651	-0.299	0.064	58.597	0.329	0.305	0.387	148.847	39.214	2.805	-0.115	0.064	59.342	0.324	0.314	0.37	129.487	34.944	2.811	-0.069
35019503	GCGMM	Foreback	HER	0.113	25.061	0.501	0.541	0.664	126.693	37.043	4.102	-0.743	0.113	23.461	0.516	0.519	0.673	111.812	35.973	2.826	-0.202	0.113	23.82	0.51	0.516	0.664	111.03	32.873	3.514	-0.132	0.113	25.227	0.508	0.504	0.658	107.933	29.738	4.086	-0.003
35026555	GCGMM	Foreback	HER	0.072	54.649	0.411	0.327	0.487	170.919	23.07	3.305	-0.315	0.07	51.011	0.39	0.392	0.509	160.347	38.151	2.968	-0.633	0.07	57.112	0.394	0.39	0.482	175.183	32.792	3.156	-0.475	0.069	55.078	0.383	0.404	0.479	164.526	32.286	3.293	-0.466
35047642	GCGMM	Foreback	HER	0.055	74.935	0.328	0.182	0.341	196.343	33.061	4.75	-1.237	0.052	68.908	0.313	0.203	0.38	176.733	46.939	2.271	-0.349	0.053	73.513	0.304	0.207	0.345	179.395	36.76	2.557	-0.308	0.053	68.098	0.304	0.202	0.341	175.244	31.734	3.09	-0.272
35066095	GCGMM	Foreback	HER	0.089	67.587	0.373	0.287	0.458	193.614	21.395	3.094	-0.201	0.089	61.745	0.387	0.29	0.438	176.654	24.047	2.899	0.025	0.09	62.466	0.394	0.274	0.44	184.058	23.598	3.062	0.078	0.09	61.391	0.393	0.274	0.448	180.849	23.059	3.369	0.075
35113235	GCGMM	Foreback	HER	0.058	55.696	0.374	0.343	0.473	171.393	26.462	4.113	-0.293	0.062	70.167	0.406	0.279	0.485	193.297	26.843	5.079	-1.14	0.061	65.124	0.398	0.292	0.471	170.077	19.126	4.733	-0.303	0.061	62.425	0.393	0.288	0.463	164.911	19.407	4.647	0.109
35126928	GCGMM	Foreback	HER	0.205	29.463	0.411	0.333	0.423	136.593	58.584	1.919	0.243	0.204	21.891	0.411	0.338	0.453	113.629	46.192	2.933	0.61	0.204	24.734	0.411	0.327	0.456	120.68	43.082	2.685	0.415	0.204	26.399	0.417	0.329	0.443	127.569	51.383	2.118	0.186
35128545	GCGMM	Foreback	HER	0.086	40.515	0.483	0.469	0.643	158.042	20.985	7.019	-0.954	0.086	34.932	0.499	0.51	0.654	130.744	24.345	4.049	-0.696	0.087	38.946	0.509	0.455	0.649	142.816	21.58	4.716	-0.608	0.086	39.68	0.501	0.453	0.645	151.048	20.868	5.195	-0.592
35140819	GCGMM	Foreback	HER	0.157	45.292	0.464	0.398	0.549	175.123	38.576	5.404	-1.569	0.158	52.364	0.477	0.333	0.556	185.247	29.116	3.823	-0.882	0.158	56.126	0.478	0.309	0.543	187.311	24.021	4.906	-0.952	0.158	57.386	0.471	0.328	0.54	192.366	22.915	5.12	-0.838
35146382	GCGMM	Foreback	HER	0.069	62.822	0.303	0.205	0.354	169.898	34.375	3.084	-0.441	0.069	62.046	0.307	0.199	0.361	165.562	38.149	2.705	-0.291	0.069	66.998	0.31	0.2	0.36	179.648	40.01	2.792	-0.4	0.069	73.655	0.31	0.197	0.353	184.122	41.329	3.391	-0.764
35149999	GCGMM	Foreback	HER	0.127	48.016	0.324	0.184	0.307	144.504	34.02	6.357	-1.122	0.128	44.201	0.322	0.184	0.311	127.819	33.248	3.826	0.049	0.13	44.138	0.326	0.183	0.311	128.058	30.365	4.918	0.095	0.129	46.367	0.328	0.167	0.312	142.111	32.122	5.416	-0.195
35164209	GCGMM	Foreback	HER	0.104	43.89	0.371	0.261	0.465	153.51	31.773	3.571	-0.595	0.105	45.983	0.379	0.262	0.474	177.002	35.831	3.736	-0.796	0.105	47.815	0.369	0.272	0.471	180.251	31.814	3.493	-0.477	0.104	48.87	0.37	0.268	0.466	180.084	31.286	3.933	-0.728
35167265	GCGMM	Foreback	HER	0.089	28.39	0.459	0.476	0.598	92.782	33.053	8.276	1.854	0.085	42.472	0.427	0.541	0.593	163.727	39.321	2.714	-0.527	0.085	45.217	0.43	0.529	0.593	166.8	37.561	2.8	-0.616	0.086	46.386	0.429	0.52	0.593	167.178	36.309	2.967	-0.676
35167785	GCGMM	Foreback	HER	0.073	40.634	0.426	0.484	0.608	169.379	40.612	3.625	-1.02	0.072	47.599	0.423	0.488	0.594	171.951	39.004	3.27	-0.826	0.073	49.693	0.438	0.452	0.596	180.22	37.073	3.882	-1.036	0.075	45.898	0.45	0.436	0.601	176.805	36.823	4.241	-1.19
35178473	GCGMM	Foreback	HER	0.095	47.336	0.447	0.471	0.579	179.327	33.68	5.368	-1.267	0.094	42.89	0.435	0.544	0.583	159.42	38.918	2.993	-0.499	0.094	46.465	0.442	0.515	0.577	167.139	36.863	3.572	-0.748	0.095	49.252	0.447	0.501	0.571	174.086	35.346	4.139	-0.868
35194932	GCGMM	Foreback	HER	0.085	45.93	0.37	0.291	0.448	123.887	32.384	3.328	-0.34	0.084	51.42	0.355	0.328	0.435	137.337	37.692	2.917	-0.234	0.084	51.094	0.359	0.323	0.441	139.436	36.758	3.044	-0.336	0.084	47.899	0.359	0.312	0.444	135.126	35.443	3.228	-0.39
35219770	GCGMM	Foreback	HER	0.075	56.337	0.385	0.375	0.508	177.905	31.06	3.314	-0.642	0.076	59.712	0.398	0.339	0.51	177.905	35.296	3.775	-0.898	0.075	56.659	0.395	0.345	0.511	177.862	31.438	3.583	-0.769	0.075	54.826	0.394	0.359	0.51	177.755	32.775	3.879	-0.849
35224946	GCGMM	Foreback	HER	0.116	41.083	0.375	0.388	0.447	124.619	41.839	2.33	0.201	0.116	43.111	0.371	0.403	0.465	132.771	48.176	2.199	0.126	0.116	41.254	0.376	0.394	0.468	131.604	45.05	2.283	0.118	0.116	42.332	0.37	0.387	0.468	136.515	45.406	2.262	0.085
35226287	GCGMM	Foreback	HER	0.054	71.319	0.33	0.215	0.398	189.076	43.239	3.874	-1.112	0.053	53.93	0.271	0.245	0.376	146.39	44.605	2.518	0.071	0.052	57.032	0.282	0.247	0.38	150.668	44.987	2.555	-0.174	0.053	64.696	0.285	0.246	0.387	167.216	47.197	2.643	-0.382
35227849	GCGMM	Foreback	HER	0.082	63.173	0.298	0.217	0.326	151.102	35.652	4.832	-0.812	0.082	59.438	0.303	0.209	0.344	138.624	34.649	3.177	-0.16	0.083	73.324	0.31	0.2	0.333	155.218	33.896	3.863	-0.382	0.082	70.678	0.305	0.209	0.339	148.334	30.827	4.782	-0.555
35234617	GCGMM	Foreback	HER	0.078	47.289	0.326	0.275	0.43	151.833	53.575	2.438	-0.557	0.078	48.238	0.334	0.271	0.448	145.252	49.496	2.176	-0.167	0.079	52.705	0.341	0.269	0.439	149.351	49.635	2.397	-0.39	0.078	52.175	0.341	0.275	0.442	151.281	46.494	2.544	-0.474
35236342	GCGMM	Foreback	HER	0.076	29.94	0.382	0.436	0.469	64.776	37.903	4.241	1.077	0.074	29.663	0.376	0.464	0.533	86.494	43.164	3.529	0.541	0.076	32.031	0.38	0.462	0.531	93.978	44.592	3.555	0.405	0.077	31.102	0.379	0.464	0.521	86.507	41.462	3.368	0.257
35243225	GCGMM	Foreback	HER	0.097	55.025	0.412	0.352	0.519	176.062	34.65	4.058	-0.982	0.097	53.876	0.415	0.357	0.526	176.926	35.288	2.847	-0.555	0.097	54.498	0.418	0.35	0.522	174.497	32.482	3.224	-0.546	0.097	54.853	0.414	0.363	0.521	171.263	31.71	3.219	-0.435
35281771	GCGMM	Foreback	HER	0.088	21.852	0.528	0.66	0.743	119.861	29.873	4.304	-0.754	0.09	18.889	0.561	0.606	0.754	120.998	28.39	4.113	-0.306	0.091	21.109	0.566	0.594	0.748	125.334	25.566	5.935	-0.449	0.09	21.008	0.564	0.611	0.74	126.703	26.561	6.037	-0.347
35298374	GCGMM	Foreback	HER	0.106	29.314	0.473	0.471	0.605	121.731	36.082	4.598	0.091	0.105	22.067	0.473	0.487	0.633	109.672	36.7	3.29	0.281	0.106	25.459	0.472	0.469	0.614	117.384	33.592	4.107	0.096	0.106	29.106	0.468	0.494	0.601	115.73	32.799	4.364	0.057
35301056	GCGMM	Foreback	HER	0.089	25.937	0.579	0.479	0.731	151.022	21.7	7.302	-0.287	0.086	23.285	0.566	0.538	0.75	159.766	28.736	3.15	-0.428	0.087	25.218	0.562	0.519	0.735	159.983	25.932	3.847	-0.217	0.086	26.622	0.562	0.502	0.73	161.577	25.012	4.319	-0.069
35303722	GCGMM	Foreback	HER	0.133	35.659	0.46	0.477	0.582	149.092	40.493	2.487	-0.157	0.132	33.273	0.455	0.492	0.591	116.921	36.752	3.897	0.427	0.133	37.74	0.455	0.499	0.594	140.938	39.624	3.033	-0.06	0.133	38.561	0.465	0.482	0.592	149.465	40.381	2.701	-0.17
35321556	GCGMM	Foreback	HER	0.146	23.481	0.542	0.556	0.671	115.749	40.009	3.979	-0.774	0.143	20.475	0.527	0.571	0.678	98.951	36.397	3.72	-0.245	0.145	23.705	0.527	0.564	0.668	100.001	35.728	3.917	-0.48	0.146	24.768	0.524	0.575	0.663	105.148	38.04	3.746	-0.549
35331333	GCGMM	Foreback	HER	0.168	22.197	0.584	0.556	0.707	154.977	37.2	2.451	-0.088	0.168	15.383	0.589	0.547	0.706	123.717	39.589	2.551	0.248	0.168	17.553	0.587	0.554	0.703	130.995	40.586	2.409	0.156	0.168	18.799	0.585	0.553	0.7	134.288	40.983	2.429	0.121
35354355	GCGMM	Foreback	HER	0.262	25.861	0.523	0.465	0.572	149.109	43.306	2.535	-0.222	0.262	24.468	0.514	0.469	0.57	140.68	43.999	2.641	-0.18	0.262	25.905	0.517	0.482	0.57	147.19	46.955	2.57	-0.245	0.262	25.942	0.52	0.465	0.573	144.645	44.264	2.491	-0.194
35371978	GCGMM	Foreback	HER	0.167	21.691	0.411	0.37	0.455	59.663	29.708	7.244	1.442	0.166	27.414	0.399	0.38	0.449	97.595	38.352	3.362	0.35	0.166	30.547	0.401	0.383	0.446	103.084	40.829	3.054	0.165	0.167	31.379	0.398	0.382	0.448	107.703	43.334	2.94	0.095
35376170	GCGMM	Foreback	HER	0.097	57.593	0.306	0.229	0.344	151.817	45.565	3.035	-0.525	0.097	53.545	0.308	0.239	0.348	139.12	45.213	2.57	-0.287	0.097	59.575	0.303	0.228	0.345	152.081	45.724	2.85	-0.458	0.097	60.393	0.306	0.229	0.343	157.178	45.66	3.017	-0.575
35382364	GCGMM	Foreback	HER	0.091	29.896	0.494	0.481	0.633	141.497	44.964	5.085	-1.127	0.088	20.201	0.487	0.492	0.649	118.754	40.986	4.215	-0.3	0.091	23.078	0.503	0.476	0.639	107.662	37.341	4.348	-0.63	0.091	23.816	0.497	0.492	0.632	110.966	39.679	4.023	-0.594
35389043	GCGMM	Foreback	HER	0.156	23.606	0.527	0.515	0.681	115.91	37.215	3.948	-0.555	0.155	18.241	0.521	0.542	0.692	115.605	36.897	3.137	0.195	0.155	21.452	0.529	0.511	0.68	119.467	32.774	3.574	0.071	0.155	24.212	0.527	0.505	0.67	131.649	33.351	3.748	-0.251
35391856	GCGMM	Foreback	HER	0.087	28.527	0.427	0.48	0.594	129.526	46.796	2.409	-0.141	0.087	26.403	0.431	0.47	0.612	124.839	45.239	2.667	0.129	0.087	26.905	0.428	0.456	0.607	127.869	44.342	2.8	0.087	0.087	27.392	0.435	0.457	0.606	129.568	43.507	2.836	0.066
35399913	GCGMM	Foreback	HER	0.067	65.484	0.305	0.255	0.363	163.357	49.248	4.054	-0.967	0.067	53.894	0.297	0.254	0.387	142.535	49.707	2.813	-0.175	0.067	54.612	0.304	0.242	0.378	137.853	47.93	2.895	-0.339	0.068	54.188	0.306	0.246	0.383	142.961	48.481	3.018	-0.389
35402201	GCGMM	Foreback	HER	0.1	51.218	0.421	0.358	0.509	172.194	28.05	5.151	-1.025	0.1	48.234	0.421	0.398	0.521	162.582	34.306	2.978	-0.405	0.1	52.327	0.414	0.397	0.513	171.714	31.157	3.701	-0.423	0.1	53	0.41	0.378	0.504	170.278	28.495	4.053	-0.487
35411510	GCGMM	Foreback	HER	0.063	46.609	0.38	0.373	0.496	149.185	31.023	8.62	-1.329	0.062	34.743	0.365	0.41	0.525	109.562	32.04	4.384	0.288	0.062	40.889	0.364	0.419	0.511	119.917	32.096	4.769	-0.14	0.062	42.805	0.362	0.416	0.521	131.378	34.38	3.88	-0.238
710946	GCVec	Contour	HER	0.115	34.022	0.393	0.48	0.476	110.387	39.491	2.709	-0.083	0.115	35.543	0.382	0.517	0.488	112.012	43.329	2.563	0.157	0.115	35.564	0.385	0.505	0.49	124.174	46.118	2.419	-0.066	0.115	38.488	0.386	0.513	0.486	129.927	47.171	2.358	-0.146
951913	GCVec	Contour	HER	0.105	51.919	0.416	0.391	0.523	188.277	24.801	4.503	-0.887	0.105	48.548	0.423	0.431	0.528	175.166	35.506	3.209	-0.819	0.105	53.986	0.422	0.409	0.518	181.879	31.536	3.826	-0.851	0.105	52.837	0.428	0.396	0.511	179.9	29.389	3.973	-0.857
35120212	GCVec	Contour	HER	0.193	19.822	0.512	0.473	0.559	123.593	35.178	3.151	0.658	0.192	19.339	0.494	0.513	0.562	116.014	35.896	2.908	0.247	0.193	20.788	0.497	0.515	0.56	121.662	35.783	2.954	0.2	0.193	22.357	0.502	0.504	0.559	124.972	35.238	2.981	0.226
35120528	GCVec	Contour	HER	0.283	23.896	0.525	0.497	0.56	156.457	32.863	3.613	-0.77	0.283	22.536	0.52	0.508	0.564	140.983	31.156	3.205	-0.427	0.283	26.802	0.523	0.504	0.564	161.578	32.467	3.268	-0.59	0.283	28.229	0.527	0.489	0.563	170.541	32.325	3.628	-0.768
35132937	GCVec	Contour	HER	0.085	46.894	0.455	0.388	0.566	176.29	33.241	3.954	-0.965	0.083	39.994	0.435	0.463	0.575	157.959	40.464	2.799	-0.623	0.083	44.792	0.435	0.443	0.559	162.978	34.954	3.296	-0.623	0.083	46.716	0.437	0.428	0.549	163.442	31.818	3.528	-0.528
35140750	GCVec	Contour	HER	0.166	51.807	0.439	0.371	0.501	183.757	39.749	5.724	-1.664	0.167	50.88	0.459	0.341	0.5	176.127	36.449	4.895	-1.373	0.166	51.81	0.455	0.342	0.496	183.801	35.354	5.462	-1.437	0.165	37.259	0.431	0.421	0.485	138.841	38.182	3.192	-0.523
35144096	GCVec	Contour	HER	0.235	32.214	0.543	0.38	0.593	147.106	25.328	7.355	-1.934	0.233	29.076	0.519	0.505	0.604	171.149	40.758	2.346	-0.502	0.233	31.94	0.527	0.471	0.601	179.101	37.372	2.657	-0.7	0.234	33.327	0.53	0.439	0.6	184.758	34.564	3.183	-0.851
35153875	GCVec	Contour	HER	0.233	23.21	0.524	0.555	0.599	152.723	37.91	3.69	-0.783	0.233	27.961	0.532	0.544	0.601	164.781	40.463	3.811	-1.023	0.233	26.698	0.539	0.528	0.601	158.127	37.747	4.35	-1.047	0.233	30.433	0.535	0.525	0.597	174.942	38.211	4.653	-1.223
35169821	GCVec	Contour	HER	0.091	40.973	0.429	0.485	0.604	162.083	48.017	2.629	-0.761	0.091	43.673	0.435	0.488	0.603	163.374	52.926	2.444	-0.76	0.09	40.818	0.434	0.478	0.608	164.697	48.708	2.491	-0.704	0.09	37.337	0.429	0.484	0.607	157.639	44.212	2.521	-0.584
35173180	GCVec	Contour	HER	0.201	27.668	0.471	0.432	0.518	119.269	28.463	5.663	-0.895	0.201	35.871	0.471	0.435	0.524	145.552	34.673	5.346	-1.336	0.201	37.729	0.478	0.41	0.524	132.523	30.588	6.367	-1.594	0.202	38.448	0.484	0.392	0.521	113.452	25.111	7.276	-1.692
35174934	GCVec	Contour	HER	0.094	40.559	0.387	0.437	0.509	151.339	43.714	2.783	-0.392	0.094	39.407	0.391	0.428	0.518	155.78	46.759	2.352	-0.413	0.094	39.33	0.399	0.41	0.511	153.667	41.717	2.824	-0.497	0.095	36.951	0.401	0.394	0.503	141.457	37.546	3.635	-0.658
35190281	GCVec	Contour	HER	0.296	18.738	0.56	0.568	0.627	130.91	27.265	3.886	-0.582	0.296	18.696	0.558	0.631	0.633	148.819	41.201	2.631	-0.299	0.296	21.201	0.569	0.589	0.636	164.051	37.067	3.028	-0.571	0.297	22.2	0.574	0.565	0.635	163.544	33.824	3.452	-0.742
710946	GCVec	Rect	HER	0.08	55.098	0.324	0.373	0.372	139.478	43.421	2.925	-0.32	0.08	50.601	0.324	0.381	0.381	117.543	38.327	3.251	0.184	0.08	50.467	0.326	0.377	0.383	135.526	42.019	3.025	-0.072	0.08	55.262	0.324	0.377	0.376	137.658	41.78	2.993	-0.172
951913	GCVec	Rect	HER	0.101	62.194	0.369	0.297	0.417	188.906	24.724	8.397	-1.575	0.101	60.323	0.374	0.293	0.419	184.696	28.282	6.22	-1.184	0.101	62.724	0.374	0.3	0.41	186.394	25.824	4.567	-0.598	0.101	59.158	0.372	0.315	0.405	178.029	25.466	4.221	-0.513
35120212	GCVec	Rect	HER	0.13	23.39	0.506	0.476	0.566	123.223	35.188	3.297	0.724	0.129	24.659	0.477	0.539	0.573	118.228	37.364	3.279	0.365	0.129	25.891	0.482	0.538	0.57	124.072	37.338	3.256	0.316	0.129	27.009	0.492	0.521	0.569	131.313	38.008	3.253	0.343
35120528	GCVec	Rect	HER	0.119	52.428	0.414	0.392	0.478	178.169	30.143	9.517	-1.878	0.118	46.901	0.401	0.46	0.479	161.103	33.683	5.013	-0.95	0.118	49.447	0.408	0.438	0.479	174.642	33.988	6.263	-1.276	0.119	50.752	0.422	0.405	0.481	169.089	30.219	7.988	-1.607
35132937	GCVec	Rect	HER	0.09	42.192	0.457	0.415	0.585	171.141	41.002	3.873	-1.132	0.088	35.273	0.436	0.473	0.597	152.384	48.108	3.025	-0.849	0.088	39.917	0.437	0.457	0.581	156.998	43.928	3.738	-1.021	0.088	41.965	0.439	0.451	0.572	157.262	41.751	4.253	-1.11
35140750	GCVec	Rect	HER	0.137	63.738	0.419	0.302	0.472	192.294	33.468	7.834	-2.01	0.138	65.387	0.438	0.267	0.469	186.65	27.946	7.69	-1.813	0.138	64.406	0.44	0.28	0.466	192.46	27.741	7.73	-1.684	0.136	50.762	0.406	0.365	0.454	154.282	31.338	3.744	-0.498
35144096	GCVec	Rect	HER	0.118	46.431	0.47	0.332	0.552	149.227	26.09	6.862	-1.887	0.114	43.293	0.44	0.455	0.563	169.227	38.983	3.084	-0.889	0.115	46.812	0.453	0.412	0.561	178.832	36.417	3.662	-1.11	0.115	47.908	0.457	0.387	0.558	186.908	36.315	4.305	-1.284
35153875	GCVec	Rect	HER	0.188	32.122	0.485	0.465	0.546	157.888	32.651	4.6	-0.831	0.188	39.502	0.492	0.454	0.547	177.992	34.556	5.667	-1.334	0.189	36.481	0.5	0.433	0.547	167.081	30.999	4.86	-0.988	0.189	40.435	0.498	0.428	0.546	184.232	31.675	5.685	-1.226
35169821	GCVec	Rect	HER	0.089	45.483	0.433	0.45	0.597	167.16	44.507	3.036	-0.891	0.089	48.31	0.437	0.461	0.595	169.333	49.125	3.049	-0.965	0.089	43.967	0.436	0.458	0.602	170.077	45.507	3.011	-0.878	0.088	40.59	0.431	0.462	0.603	162.236	41.658	2.901	-0.705
35173180	GCVec	Rect	HER	0.171	34.302	0.443	0.421	0.485	155.732	36.145	7.001	-1.338	0.171	38.931	0.447	0.426	0.492	156.427	39.183	6.058	-1.544	0.172	41.069	0.452	0.403	0.493	162.324	38.897	7.366	-1.841	0.173	38.181	0.461	0.378	0.492	148.676	34.558	8.003	-1.936
35174934	GCVec	Rect	HER	0.096	51.715	0.372	0.407	0.454	161.89	43.03	3.215	-0.701	0.096	48.785	0.387	0.396	0.467	163.105	45.503	2.835	-0.626	0.096	51.275	0.379	0.395	0.465	155.023	40.32	3.327	-0.706	0.096	51.092	0.374	0.392	0.461	151.888	37.895	4.084	-0.867
35190281	GCVec	Rect	HER	0.188	35.583	0.483	0.546	0.583	171.726	35.879	4.406	-0.974	0.188	31.022	0.487	0.568	0.589	154.624	41.803	3.027	-0.554	0.188	35.986	0.504	0.516	0.59	169.987	35.908	3.855	-0.834	0.189	37.269	0.512	0.481	0.59	180.049	33.88	4.641	-1.036
710946	GCVec	Foreback	HER	0.096	38.585	0.375	0.452	0.463	122.063	40.386	2.848	-0.174	0.096	40.967	0.368	0.482	0.476	125.405	46.136	2.591	0.057	0.096	40.593	0.366	0.469	0.476	129.308	45.337	2.511	-0.142	0.096	43.376	0.372	0.471	0.471	135.011	46.181	2.503	-0.242
951913	GCVec	Foreback	HER	0.098	58.528	0.374	0.324	0.439	188.519	24.782	7.822	-1.464	0.098	58.977	0.379	0.328	0.439	184.432	29.169	5.702	-1.159	0.097	60.648	0.38	0.324	0.432	186.301	26.764	4.337	-0.633	0.097	57.592	0.376	0.333	0.426	178.053	26.503	4.046	-0.573
35120212	GCVec	Foreback	HER	0.127	22.252	0.474	0.463	0.558	120.566	33.443	3.429	0.838	0.126	21.982	0.445	0.513	0.56	116.686	32.571	3.895	0.585	0.126	23.981	0.452	0.51	0.557	122.3	32.572	3.873	0.584	0.127	25.335	0.461	0.494	0.556	129.061	33.435	3.819	0.643
35120528	GCVec	Foreback	HER	0.242	27.779	0.533	0.547	0.609	162.072	30.275	5.443	-1.162	0.241	23.581	0.525	0.589	0.616	145.349	32.735	3.52	-0.55	0.241	26.25	0.529	0.574	0.616	157.566	33.156	3.976	-0.775	0.242	27.295	0.536	0.545	0.616	160.792	31.498	4.72	-1.009
35132937	GCVec	Foreback	HER	0.072	50.61	0.452	0.37	0.56	179.364	31.983	4.532	-1.089	0.07	43.337	0.429	0.436	0.57	162.335	38.28	3.227	-0.745	0.07	48.647	0.43	0.418	0.551	166.446	33	3.691	-0.685	0.07	50.447	0.432	0.41	0.541	166.328	30.192	3.784	-0.527
35140750	GCVec	Foreback	HER	0.152	58.529	0.418	0.336	0.47	187.038	37.722	6.081	-1.707	0.152	57.439	0.438	0.302	0.468	179.912	33.964	5.386	-1.439	0.152	58.702	0.434	0.312	0.463	187.063	33.059	5.845	-1.448	0.151	41.403	0.413	0.383	0.453	142.351	36.156	3.294	-0.477
35144096	GCVec	Foreback	HER	0.099	43.175	0.47	0.342	0.571	149.321	28.985	5.787	-1.754	0.094	46.2	0.435	0.413	0.575	175.337	35.644	4.032	-1.101	0.095	49.793	0.451	0.349	0.574	186.135	31.033	4.724	-1.267	0.096	50.502	0.456	0.328	0.573	195.05	29.796	5.966	-1.472
35153875	GCVec	Foreback	HER	0.208	24.725	0.52	0.501	0.605	156.154	33.036	4.158	-0.713	0.209	29.615	0.532	0.464	0.608	176.598	35.037	4.478	-1.048	0.209	27.602	0.541	0.438	0.605	165.688	31.146	4.004	-0.728	0.209	32.178	0.537	0.426	0.602	182.687	30.533	3.999	-0.789
35169821	GCVec	Foreback	HER	0.071	47.29	0.415	0.466	0.584	166.374	45.174	2.884	-0.859	0.071	49.824	0.418	0.473	0.584	167.901	50.705	2.944	-0.952	0.071	45.077	0.418	0.469	0.592	168.715	47.175	2.955	-0.889	0.07	41.651	0.412	0.473	0.593	160.98	43.233	2.877	-0.738
35173180	GCVec	Foreback	HER	0.227	21.606	0.506	0.507	0.569	117.404	26.866	4.473	-0.401	0.227	26.267	0.508	0.51	0.573	131.941	30.119	4.58	-1.075	0.228	27.579	0.514	0.483	0.574	134.782	28.969	5.481	-1.26	0.228	26.784	0.519	0.47	0.573	138.927	29.618	5.235	-1.196
35174934	GCVec	Foreback	HER	0.091	46.975	0.377	0.427	0.493	160.109	42.034	2.84	-0.361	0.091	45.006	0.383	0.418	0.501	159.687	44.39	2.587	-0.471	0.092	43.42	0.39	0.395	0.497	156.961	39.398	3.19	-0.559	0.092	42.842	0.395	0.382	0.49	151.967	36.476	4.058	-0.73
35190281	GCVec	Foreback	HER	0.26	21.021	0.55	0.586	0.637	135.595	28.727	3.975	-0.622	0.26	20.61	0.549	0.648	0.644	146.154	42.66	2.581	-0.28	0.26	23.351	0.56	0.616	0.646	161.113	39.207	3.034	-0.595	0.26	24.399	0.566	0.598	0.646	171.414	38.188	3.487	-0.791
193438	GCVec	Contour	ERPR	0.071	28.544	0.423	0.542	0.568	106.43	60.341	2.172	0.153	0.068	19.043	0.431	0.547	0.632	89.615	54.497	2.374	0.402	0.071	19.095	0.441	0.515	0.626	95.538	53.147	2.484	0.224	0.069	22.248	0.433	0.539	0.623	104.419	60.19	2.128	0.133
392236	GCVec	Contour	ERPR	0.057	56.832	0.505	0.296	0.569	199.719	27.16	6.303	-1.383	0.047	36.244	0.426	0.455	0.644	178.722	46.301	1.694	-0.237	0.05	43.113	0.455	0.397	0.619	186.01	39.302	2.132	-0.577	0.05	47.511	0.465	0.382	0.602	189.839	31.653	2.639	-0.681
673163	GCVec	Contour	ERPR	0.054	64.467	0.263	0.232	0.343	131.282	46.09	3.302	0.224	0.053	42.107	0.272	0.245	0.383	76.939	53.014	4.129	1.358	0.053	47.791	0.267	0.238	0.375	86.209	52.873	3.996	1.22	0.053	50.883	0.267	0.238	0.36	90.203	50.937	3.819	1.075
682905	GCVec	Contour	ERPR	0.15	23.977	0.567	0.594	0.734	166.229	33.778	3.876	-0.82	0.149	18.885	0.564	0.649	0.753	144.712	44.008	2.635	-0.474	0.15	19.829	0.571	0.627	0.749	146.116	39.904	2.928	-0.557	0.15	20.22	0.569	0.609	0.745	142.258	36.739	3.131	-0.56
767066	GCVec	Contour	ERPR	0.07	39.657	0.372	0.475	0.535	135.767	39.139	3.461	-0.454	0.069	31.549	0.359	0.515	0.558	103.457	44.526	2.112	-0.027	0.069	33.766	0.364	0.51	0.53	114.854	45.886	2.429	-0.043	0.07	32.387	0.364	0.502	0.539	118.112	45.128	2.579	-0.114
35131342	GCVec	Contour	ERPR	0.152	22.502	0.526	0.582	0.671	121.673	48.326	3.261	-0.762	0.15	20.425	0.521	0.596	0.672	120.274	50.335	2.989	-0.479	0.152	20.997	0.533	0.558	0.672	115.522	44.372	3.524	-0.742	0.152	23.011	0.531	0.555	0.67	132.162	48.157	3.859	-0.912
35208695	GCVec	Contour	ERPR	0.073	42.645	0.392	0.509	0.547	154.97	37.135	3.581	-0.879	0.072	37.989	0.386	0.546	0.567	150.544	47.088	2.577	-0.494	0.073	41.792	0.394	0.523	0.56	140.384	38.026	2.911	-0.643	0.073	41.296	0.404	0.516	0.561	148.68	43.274	2.716	-0.709
35219049	GCVec	Contour	ERPR	0.077	43.16	0.389	0.466	0.542	138.667	37.409	3.223	-0.662	0.077	41.711	0.4	0.453	0.552	133.017	37.211	3.015	-0.492	0.077	41.359	0.405	0.445	0.548	128.15	35.46	3.149	-0.536	0.077	42.374	0.402	0.445	0.54	130.113	35.257	3.418	-0.656
35292104	GCVec	Contour	ERPR	0.14	36.769	0.502	0.467	0.582	172.422	32.007	3.843	-0.876	0.142	25.357	0.521	0.452	0.59	127.811	25.651	5.215	-0.673	0.141	25.255	0.515	0.442	0.587	139.056	26.196	4.69	-0.251	0.141	30.172	0.513	0.432	0.585	141.64	23.945	5.18	0.03
35292659	GCVec	Contour	ERPR	0.148	28.634	0.567	0.528	0.685	158.166	29.982	6.279	-1.306	0.147	18.809	0.566	0.613	0.712	133.999	37.031	3.605	-0.763	0.148	22.921	0.574	0.57	0.703	133.027	30.611	4.859	-1.132	0.149	22.582	0.581	0.517	0.697	145.746	27.677	5.992	-0.976
35294577	GCVec	Contour	ERPR	0.116	41.658	0.376	0.41	0.457	124.773	50.53	2.357	0.198	0.116	31.203	0.375	0.405	0.479	101.163	48.765	2.417	0.378	0.116	29.021	0.376	0.401	0.486	102.198	48.595	2.573	0.338	0.117	29.576	0.372	0.411	0.495	103.435	48.958	2.545	0.339
35295233	GCVec	Contour	ERPR	0.156	23.676	0.534	0.443	0.58	124.962	28.787	6.981	-0.819	0.154	27.206	0.514	0.522	0.586	148.753	38.297	4.63	-0.706	0.154	26.353	0.511	0.526	0.587	138.979	36.002	4.639	-0.727	0.154	25.486	0.511	0.512	0.587	126.041	33.429	4.56	-0.648
35295297	GCVec	Contour	ERPR	0.144	28.306	0.463	0.526	0.606	137.08	38.15	3.131	-0.148	0.144	25.275	0.466	0.546	0.621	129.195	45.529	2.359	-0.005	0.145	25.542	0.469	0.525	0.616	131.302	41.81	2.717	-0.266	0.145	26.435	0.465	0.51	0.614	133.465	39.621	2.853	-0.319
35302844	GCVec	Contour	ERPR	0.084	65.811	0.368	0.257	0.426	173.67	28.637	3.865	-0.834	0.083	52.389	0.359	0.292	0.44	155.545	36.374	2.554	-0.066	0.083	55.157	0.358	0.286	0.441	166.39	38.676	2.478	-0.242	0.083	55.816	0.365	0.284	0.441	174.763	39.964	2.565	-0.404
35316362	GCVec	Contour	ERPR	0.173	29.382	0.452	0.526	0.558	114.898	37.342	2.607	-0.462	0.173	24.171	0.451	0.568	0.584	124.786	54.531	2.091	0.028	0.173	26.31	0.452	0.555	0.577	122.895	48.64	2.198	-0.231	0.173	27.458	0.454	0.54	0.571	119.106	44.599	2.282	-0.36
193438	GCVec	Rect	ERPR	0.078	34.123	0.397	0.41	0.516	132.902	49.951	2.374	0.022	0.078	23.189	0.403	0.433	0.573	116.877	45.338	2.542	0.269	0.079	23.343	0.41	0.414	0.562	123.643	40.756	3.008	0.326	0.079	27.339	0.411	0.411	0.56	137.885	44.188	2.686	0.078
392236	GCVec	Rect	ERPR	0.055	66.262	0.47	0.248	0.508	201.336	26.058	7.268	-1.481	0.047	54.842	0.412	0.353	0.552	188.211	39.601	1.846	-0.303	0.051	62.465	0.442	0.281	0.526	195.12	30.88	2.29	-0.555	0.051	65.766	0.45	0.267	0.514	197.461	23.849	2.679	-0.473
673163	GCVec	Rect	ERPR	0.044	95.397	0.185	0.091	0.168	159.689	42.824	3.156	0.036	0.043	79.915	0.206	0.097	0.187	117.162	57.075	2.315	0.449	0.044	90.605	0.198	0.097	0.17	126.42	55.277	2.57	0.423	0.043	93.892	0.18	0.097	0.153	128.44	52.032	2.691	0.394
682905	GCVec	Rect	ERPR	0.172	29.815	0.532	0.475	0.646	170.902	31.086	4.097	-0.845	0.172	27.178	0.532	0.531	0.656	151.353	39.442	2.95	-0.615	0.172	28.723	0.538	0.494	0.653	156.219	35.925	3.538	-0.768	0.172	28.153	0.543	0.475	0.651	147.822	31.907	3.805	-0.75
767066	GCVec	Rect	ERPR	0.08	48.631	0.378	0.4	0.497	146.431	35.735	5.253	-0.859	0.079	43.663	0.362	0.423	0.496	118.15	40.77	2.835	-0.407	0.08	43.216	0.368	0.425	0.495	131.775	40.534	3.357	-0.349	0.08	44.115	0.37	0.415	0.485	135.823	38.994	4.056	-0.455
35131342	GCVec	Rect	ERPR	0.134	28.244	0.511	0.537	0.642	146.086	45.533	2.805	-0.642	0.134	26.816	0.513	0.54	0.632	128.525	42.354	2.75	-0.225	0.135	26.317	0.524	0.495	0.633	120.749	35.17	3.084	-0.351	0.135	28.645	0.523	0.489	0.638	142.497	38.221	2.966	-0.498
35208695	GCVec	Rect	ERPR	0.094	42.402	0.405	0.445	0.545	160.516	34.795	4.717	-1.169	0.093	38.627	0.406	0.486	0.554	160.39	44.062	3.124	-0.671	0.093	41.294	0.412	0.454	0.551	146.841	34.528	3.561	-0.799	0.094	43.356	0.418	0.45	0.553	172.856	40.947	3.296	-0.875
35219049	GCVec	Rect	ERPR	0.089	40.651	0.401	0.49	0.551	133.907	40.797	2.736	-0.574	0.09	40	0.41	0.478	0.559	128.152	41.092	2.697	-0.494	0.09	39.39	0.415	0.472	0.555	123.283	39.52	2.764	-0.539	0.09	39.533	0.412	0.471	0.551	125.143	39.463	2.889	-0.624
35292104	GCVec	Rect	ERPR	0.125	36.16	0.516	0.431	0.615	181.264	26.216	5.384	-0.96	0.128	30.438	0.538	0.391	0.618	147.998	21.061	4.809	-0.37	0.126	32.431	0.533	0.417	0.615	171.651	24.973	3.959	-0.066	0.126	33.048	0.53	0.391	0.618	175.845	22.492	3.177	0.497
35292659	GCVec	Rect	ERPR	0.172	30.869	0.553	0.474	0.646	159.167	29.797	7.544	-1.483	0.171	23.091	0.549	0.565	0.664	145.716	39.024	3.654	-0.752	0.172	27.66	0.555	0.536	0.657	159.73	36.235	5.163	-1.212	0.173	26.293	0.56	0.493	0.654	164.11	30.301	6.999	-1.111
35294577	GCVec	Rect	ERPR	0.088	38.122	0.362	0.419	0.49	122.58	50.27	2.482	0.32	0.088	30.369	0.359	0.429	0.502	99.127	49.537	2.435	0.448	0.088	29.105	0.361	0.421	0.507	101.639	49.045	2.57	0.378	0.089	29.913	0.358	0.421	0.514	103.79	48.643	2.598	0.381
35295233	GCVec	Rect	ERPR	0.151	28.354	0.535	0.489	0.606	152.825	34.705	4.698	-0.769	0.148	29.484	0.525	0.54	0.613	155.229	42.415	3.002	-0.398	0.148	27.119	0.523	0.517	0.612	156.061	42.216	2.824	-0.397	0.149	25.816	0.532	0.507	0.614	147.082	40.796	2.766	-0.414
35295297	GCVec	Rect	ERPR	0.132	30.088	0.454	0.519	0.592	137.198	37.564	3.144	-0.127	0.132	27.316	0.457	0.538	0.607	128.882	46.316	2.291	-0.01	0.132	27.557	0.461	0.52	0.603	131.428	42.029	2.64	-0.255	0.132	28.109	0.458	0.508	0.602	133.445	40.084	2.833	-0.337
35302844	GCVec	Rect	ERPR	0.051	114.072	0.189	0.053	0.102	211.714	16.809	4.508	-0.508	0.052	109.119	0.189	0.05	0.103	198.367	25.529	2.966	-0.503	0.052	118.111	0.174	0.052	0.104	212.193	25.446	2.793	-0.67	0.051	113.107	0.183	0.051	0.104	212.643	22.184	2.922	-0.583
35316362	GCVec	Rect	ERPR	0.094	36.403	0.396	0.449	0.531	133.881	39.723	3.012	-0.749	0.093	32.072	0.394	0.501	0.564	136.372	53.089	2.313	-0.226	0.093	35.301	0.394	0.488	0.555	147.029	52.03	2.568	-0.481	0.093	36.5	0.394	0.48	0.547	149.087	50.405	2.735	-0.613
193438	GCVec	Foreback	ERPR	0.102	25.433	0.429	0.469	0.543	106.855	59.082	2.247	0.072	0.099	20.77	0.431	0.479	0.593	96.79	56.367	2.182	0.218	0.103	21.719	0.44	0.446	0.583	103.044	54.799	2.393	0.005	0.101	25.244	0.435	0.462	0.578	113.327	61.552	2.113	-0.102
392236	GCVec	Foreback	ERPR	0.065	54.491	0.509	0.279	0.581	200.48	27.377	6.62	-1.47	0.056	40.477	0.439	0.418	0.629	185.276	42.724	1.82	-0.342	0.06	47.114	0.469	0.35	0.607	192.398	34.513	2.392	-0.671	0.059	50.825	0.478	0.324	0.594	195.236	27.139	3.125	-0.735
673163	GCVec	Foreback	ERPR	0.042	83.159	0.207	0.136	0.22	144.994	46.602	2.883	0.106	0.041	62.4	0.213	0.145	0.254	96.819	57.32	2.78	0.817	0.042	72.397	0.206	0.14	0.24	106.974	55.862	2.909	0.736	0.042	78.597	0.199	0.14	0.218	110.585	52.929	2.956	0.638
682905	GCVec	Foreback	ERPR	0.138	27.859	0.552	0.558	0.714	169.571	29.97	3.359	-0.551	0.137	22.702	0.549	0.622	0.733	149.298	39.404	2.575	-0.343	0.137	24.138	0.555	0.599	0.728	150.258	35.403	2.844	-0.38	0.137	24.244	0.555	0.575	0.724	146.04	32.332	2.939	-0.306
767066	GCVec	Foreback	ERPR	0.07	50.329	0.363	0.401	0.481	147.457	35.51	5.236	-0.861	0.069	45.532	0.348	0.423	0.481	119.651	40.016	2.922	-0.439	0.069	45.14	0.351	0.421	0.476	132.534	39.993	3.434	-0.37	0.07	45.162	0.354	0.414	0.469	135.95	38.83	4.032	-0.45
35131342	GCVec	Foreback	ERPR	0.124	26.328	0.515	0.562	0.667	127.808	41.704	3.295	-0.548	0.123	23.946	0.509	0.578	0.656	127.033	43.902	2.859	-0.157	0.124	24.676	0.52	0.541	0.656	120.968	37.654	3.165	-0.312	0.124	27.714	0.519	0.546	0.655	138.496	39.984	3.4	-0.505
35208695	GCVec	Foreback	ERPR	0.093	43.455	0.405	0.456	0.548	159.595	35.866	4.399	-1.108	0.092	39.981	0.404	0.489	0.56	159.112	43.698	3.303	-0.737	0.093	44.326	0.413	0.463	0.555	148.165	33.806	3.982	-0.879	0.093	45.183	0.418	0.446	0.55	159.806	34.885	3.821	-0.904
35219049	GCVec	Foreback	ERPR	0.09	42.871	0.405	0.434	0.548	142.536	35.3	3.781	-0.759	0.09	42.698	0.417	0.42	0.553	137.467	34.842	3.413	-0.553	0.091	41.825	0.422	0.408	0.55	132.267	33.318	3.59	-0.606	0.091	41.836	0.419	0.414	0.545	134.057	33.316	4.005	-0.768
35292104	GCVec	Foreback	ERPR	0.12	42.905	0.467	0.351	0.531	186.402	25.525	3.628	-0.467	0.12	40.162	0.477	0.334	0.538	176.893	22.624	3.135	-0.189	0.12	40.613	0.477	0.347	0.538	176.76	24.269	2.995	0.209	0.12	39.776	0.474	0.339	0.539	182.86	23.487	2.975	0.352
35292659	GCVec	Foreback	ERPR	0.158	33.126	0.549	0.403	0.648	163.521	22.459	7.309	-1.138	0.158	27.694	0.559	0.443	0.658	166.843	29.343	3.586	-0.483	0.159	31.869	0.563	0.4	0.652	181.979	25.024	4.958	-0.692	0.16	29.842	0.568	0.368	0.647	173.466	21.183	4.273	0.123
35294577	GCVec	Foreback	ERPR	0.124	41.712	0.364	0.357	0.425	126.419	50.606	2.318	0.192	0.124	31.55	0.361	0.358	0.444	102.669	49.836	2.309	0.3	0.124	28.586	0.366	0.357	0.455	103.847	49.183	2.496	0.293	0.124	30.693	0.361	0.36	0.454	105.009	49.501	2.489	0.291
35295233	GCVec	Foreback	ERPR	0.13	27.446	0.561	0.593	0.65	122.571	26.741	7.663	-1.357	0.126	27.528	0.539	0.623	0.658	137.299	35.809	4.492	-0.706	0.126	26.284	0.536	0.629	0.66	136.443	35.531	4.555	-0.654	0.127	23.391	0.539	0.618	0.662	122.771	32.991	4.522	-0.556
35295297	GCVec	Foreback	ERPR	0.118	30.449	0.449	0.504	0.609	148.866	39.49	3.192	-0.262	0.118	28.253	0.45	0.524	0.618	132.66	45.732	2.352	-0.085	0.118	28.24	0.457	0.504	0.614	134.32	41.602	2.83	-0.336	0.119	28.997	0.452	0.491	0.611	136.026	39.422	2.986	-0.382
35302844	GCVec	Foreback	ERPR	0.073	75.357	0.283	0.128	0.292	182.374	22.291	4.145	-0.469	0.072	64.588	0.278	0.141	0.301	173.173	30.021	2.949	-0.259	0.072	68.319	0.275	0.136	0.301	186.499	30.24	3.269	-0.478	0.072	68.532	0.285	0.131	0.298	196.078	29.549	3.643	-0.644
35316362	GCVec	Foreback	ERPR	0.102	48.402	0.394	0.337	0.496	147.156	28.481	3.766	-0.777	0.101	45.266	0.39	0.383	0.512	159.278	41.777	2.404	-0.264	0.101	49.427	0.393	0.36	0.504	169.947	38.266	2.951	-0.48	0.101	50.025	0.391	0.348	0.499	170.769	36.291	3.209	-0.589
20981	GCVec	Contour	TN	0.115	30.71	0.411	0.436	0.519	122.587	40.431	2.615	-0.406	0.115	28.807	0.406	0.489	0.546	119.898	49.039	1.988	0.271	0.115	33.751	0.418	0.454	0.532	136.168	45.442	2.098	-0.042	0.115	34.196	0.426	0.44	0.527	143.538	44.886	2.321	-0.211
689402	GCVec	Contour	TN	0.081	36.868	0.353	0.319	0.485	120.256	46.975	2.661	0.554	0.081	34.993	0.35	0.326	0.478	118.779	50.402	2.385	0.476	0.081	36.804	0.353	0.323	0.473	124.992	45.668	2.566	0.347	0.081	38.104	0.354	0.316	0.475	126.222	44.335	2.666	0.265
35031418	GCVec	Contour	TN	0.059	56.065	0.415	0.335	0.518	147.367	18.195	11.92	-1.054	0.054	34.455	0.376	0.478	0.599	132.85	50.952	1.884	-0.101	0.055	44.832	0.382	0.46	0.538	131.977	37.464	2.697	-0.199	0.055	51.423	0.378	0.448	0.51	142.598	35.451	3.09	-0.149
35069152	GCVec	Contour	TN	0.077	43.047	0.309	0.262	0.418	127.181	55.6	2.045	0.081	0.077	42.098	0.306	0.26	0.426	123.876	58.986	1.926	0.334	0.077	44.958	0.313	0.262	0.423	130.133	59.471	1.894	0.22	0.077	43.084	0.314	0.259	0.422	125.83	55.15	1.905	0.147
35075380	GCVec	Contour	TN	0.084	54.034	0.398	0.358	0.506	178.357	25.518	5.012	-0.947	0.084	47.121	0.404	0.393	0.519	163.455	35.101	3.097	-0.617	0.082	39.541	0.362	0.5	0.502	118.695	46.333	2.855	-0.368	0.083	50.109	0.401	0.404	0.506	168.009	33.053	3.346	-0.586
35108726	GCVec	Contour	TN	0.086	42.661	0.396	0.544	0.544	156.991	41.494	4.194	-1.137	0.085	35.942	0.394	0.593	0.528	115.713	36.117	3.021	-0.068	0.086	37.68	0.401	0.579	0.524	123.567	34.628	3.294	-0.163	0.086	37.957	0.406	0.566	0.524	125.352	32.896	3.514	-0.197
35120478	GCVec	Contour	TN	0.074	41.727	0.43	0.411	0.602	173.744	32.154	4.532	-1.175	0.072	36.616	0.412	0.491	0.601	159.647	36.496	2.514	-0.159	0.072	40.074	0.414	0.467	0.596	171.146	36.194	2.719	-0.433	0.073	42.261	0.425	0.445	0.594	168.075	32.093	3.033	-0.575
35155367	GCVec	Contour	TN	0.302	3.315	0.747	0.971	0.866	20.16	28.808	6.176	1.702	0.284	2.033	0.763	0.89	0.877	19.754	26.137	5.792	1.48	0.299	2.14	0.769	0.928	0.88	19.697	26.891	5.972	1.542	0.301	2.305	0.768	0.95	0.879	19.671	27.245	6.374	1.624
35201698	GCVec	Contour	TN	0.088	36.024	0.449	0.492	0.622	153.991	35.093	3.095	-0.487	0.087	28.941	0.424	0.556	0.626	139.012	39.126	2.673	0.051	0.087	31.968	0.427	0.551	0.615	134.475	36.225	2.87	0.096	0.087	33.912	0.435	0.533	0.605	135.331	34.683	2.939	0.152
35214721	GCVec	Contour	TN	0.229	25.365	0.525	0.573	0.638	163.775	40.119	2.455	-0.434	0.229	23.548	0.521	0.603	0.627	138.978	38.647	2.53	-0.141	0.229	24.808	0.524	0.583	0.624	147.595	38.037	2.696	-0.247	0.229	25.864	0.526	0.577	0.623	154.827	38.201	2.844	-0.325
20981	GCVec	Rect	TN	0.114	33.699	0.402	0.403	0.508	129.618	37.526	3.223	-0.575	0.113	29.424	0.399	0.455	0.534	123.851	47.545	1.967	0.161	0.114	32.968	0.406	0.417	0.534	143.93	41.557	2.212	-0.112	0.114	34.114	0.417	0.405	0.53	152.934	39.407	2.554	-0.239
689402	GCVec	Rect	TN	0.045	49.543	0.271	0.281	0.413	128.943	47.323	2.38	0.351	0.044	49.067	0.277	0.282	0.386	129.269	49.266	2.327	0.278	0.044	53.808	0.284	0.282	0.364	134.528	44.779	2.575	0.182	0.044	55.824	0.286	0.275	0.359	133.75	43.702	2.74	0.16
35031418	GCVec	Rect	TN	0.061	56.122	0.413	0.318	0.513	147.818	17.736	11.575	-0.927	0.057	38.95	0.377	0.448	0.577	137.848	49.168	2.002	-0.201	0.057	47.28	0.384	0.43	0.524	135.864	35.361	2.939	-0.233	0.057	52.627	0.38	0.426	0.5	145.951	33.604	3.269	-0.137
35069152	GCVec	Rect	TN	0.058	44.618	0.294	0.273	0.421	121.849	57.221	2.015	0.128	0.058	42.497	0.292	0.276	0.433	117.648	60.885	1.981	0.366	0.058	45.482	0.298	0.274	0.43	123.854	61.383	1.935	0.265	0.058	44.933	0.303	0.271	0.424	119.901	57.212	1.935	0.182
35075380	GCVec	Rect	TN	0.083	68.365	0.36	0.274	0.401	188.447	19.429	3.689	-0.127	0.081	57.357	0.367	0.32	0.422	165.391	30.493	3.618	-0.494	0.08	39.413	0.328	0.401	0.424	121.771	44.747	3.061	-0.303	0.081	57.807	0.365	0.321	0.413	164.347	27.299	3.598	-0.222
35108726	GCVec	Rect	TN	0.087	44.576	0.391	0.493	0.524	160.313	40.082	4.736	-1.307	0.086	38.876	0.393	0.533	0.482	118.027	33.874	3.145	-0.144	0.087	39.545	0.399	0.515	0.487	126.712	32.089	3.532	-0.259	0.087	39.069	0.405	0.493	0.493	142.589	33.567	3.839	-0.298
35120478	GCVec	Rect	TN	0.066	50.344	0.402	0.378	0.552	170.991	32.507	4.261	-1.132	0.064	49.72	0.395	0.441	0.536	164.644	34.366	2.444	-0.168	0.065	52.708	0.394	0.42	0.534	175.8	33.606	2.654	-0.424	0.066	55.323	0.405	0.393	0.532	171.96	29.673	3.149	-0.585
35155367	GCVec	Rect	TN	0.086	38.536	0.243	0.104	0.155	131.175	39.543	3.625	0.447	0.085	59.496	0.245	0.109	0.162	154.322	42.625	2.605	0.372	0.085	63.819	0.242	0.102	0.164	157.361	43.515	2.452	0.35	0.086	70.026	0.244	0.101	0.156	158.533	42.351	2.544	0.323
35201698	GCVec	Rect	TN	0.074	39.711	0.427	0.472	0.593	153.034	37.426	3.033	-0.578	0.073	33.314	0.401	0.541	0.591	139.526	41.714	2.902	-0.223	0.073	35.694	0.406	0.534	0.584	135.089	38.612	3.169	-0.221	0.073	36.614	0.413	0.523	0.579	135.807	36.966	3.214	-0.158
35214721	GCVec	Rect	TN	0.111	37.827	0.434	0.514	0.578	163.178	44.982	2.287	-0.536	0.111	34.173	0.425	0.562	0.563	139.625	42.587	2.501	-0.347	0.111	35.154	0.428	0.543	0.56	146.401	42.608	2.611	-0.405	0.111	36.611	0.432	0.54	0.559	152.199	43.342	2.699	-0.447
20981	GCVec	Foreback	TN	0.083	41.583	0.386	0.411	0.538	145.976	45.29	2.762	-0.71	0.082	39.187	0.38	0.431	0.502	130.615	45.516	2.668	-0.164	0.082	36.797	0.384	0.407	0.511	121.946	32.08	3.594	-0.123	0.082	42.995	0.382	0.414	0.491	133.633	31.616	3.582	-0.025
689402	GCVec	Foreback	TN	0.043	44.229	0.274	0.293	0.436	127.022	48.011	2.409	0.388	0.043	46.592	0.279	0.297	0.401	126.513	50.441	2.331	0.299	0.043	51.072	0.287	0.292	0.379	131.921	46.138	2.586	0.155	0.044	52.51	0.29	0.276	0.373	131.43	44.773	2.735	0.142
35031418	GCVec	Foreback	TN	0.066	57.971	0.407	0.299	0.497	148.473	17.21	13.304	-0.915	0.062	43.303	0.375	0.414	0.55	142.984	47.315	2.257	-0.341	0.063	48.636	0.382	0.399	0.509	139.382	33.544	3.339	-0.279	0.063	52.771	0.38	0.394	0.491	148.884	32.027	3.612	-0.122
35069152	GCVec	Foreback	TN	0.057	50.027	0.287	0.215	0.389	148.692	51.348	2.314	-0.348	0.057	52.466	0.288	0.211	0.396	147.646	54.878	2.041	-0.153	0.057	53.66	0.296	0.207	0.394	154.072	53.922	1.998	-0.185	0.057	52.804	0.291	0.207	0.389	147.656	49.78	2.112	-0.258
35075380	GCVec	Foreback	TN	0.074	56.552	0.38	0.32	0.473	184.882	21.476	4.11	-0.364	0.073	49.845	0.386	0.352	0.483	164.529	31.193	3.327	-0.588	0.071	39.079	0.343	0.454	0.468	129.384	45.701	3.006	-0.413	0.073	51.177	0.383	0.355	0.469	168.285	28.682	3.238	-0.342
35108726	GCVec	Foreback	TN	0.085	42.305	0.394	0.504	0.539	158.932	40.675	4.706	-1.319	0.084	35.333	0.397	0.548	0.507	116.925	34.8	3.151	-0.094	0.085	36.397	0.403	0.535	0.509	123.863	32.586	3.51	-0.189	0.086	35.578	0.409	0.511	0.514	125.443	30.384	3.818	-0.209
35120478	GCVec	Foreback	TN	0.083	38.734	0.44	0.424	0.616	172.297	32.113	4.106	-1.032	0.081	33.953	0.424	0.508	0.616	156.438	38.026	2.311	-0.107	0.082	37.126	0.424	0.491	0.612	167.371	38.696	2.449	-0.396	0.082	39.275	0.435	0.469	0.61	164.309	35.05	2.702	-0.558
35155367	GCVec	Foreback	TN	0.182	26.032	0.44	0.411	0.483	104.687	40.701	3.302	0.37	0.182	23.478	0.441	0.411	0.504	111.302	50.291	2.838	0.55	0.182	26.531	0.437	0.422	0.503	117.902	50.968	2.615	0.421	0.182	29.098	0.437	0.418	0.501	123.022	50.901	2.454	0.31
35201698	GCVec	Foreback	TN	0.091	37.105	0.455	0.465	0.622	153.57	33.911	3	-0.4	0.09	32.398	0.433	0.534	0.611	139.996	39.068	2.623	0.053	0.09	34.299	0.436	0.527	0.603	134.28	36.279	2.767	0.158	0.09	35.32	0.444	0.506	0.596	134.463	34.632	2.863	0.257
35214721	GCVec	Foreback	TN	0.106	41.399	0.431	0.496	0.576	170.071	40.518	2.57	-0.585	0.106	42.562	0.418	0.55	0.536	145.897	37.339	2.768	-0.328	0.106	43.814	0.424	0.532	0.533	151.792	37.137	2.895	-0.373	0.106	44.185	0.427	0.524	0.535	157.087	37.386	3.024	-0.422
32128	GCVec	Contour	HER	0.099	47.456	0.444	0.392	0.554	174.767	24.241	4.889	-0.614	0.096	35.35	0.412	0.516	0.539	135.172	37.039	2.947	-0.12	0.097	35.798	0.43	0.471	0.532	146.459	33.446	3.356	0.241	0.098	37.795	0.443	0.438	0.542	152.668	29.929	3.69	0.33
41081	GCVec	Contour	HER	0.094	44.743	0.444	0.331	0.543	182.885	22.712	2.762	-0.048	0.092	38.55	0.421	0.424	0.568	166.587	41.226	2.459	-0.514	0.092	43.54	0.433	0.396	0.52	164.512	34.828	3.162	-0.386	0.092	40.471	0.437	0.392	0.517	157.717	31.168	2.737	0.165
322452	GCVec	Contour	HER	0.262	31.167	0.455	0.298	0.376	67.585	57.522	1.982	0.224	0.257	21.478	0.452	0.284	0.44	71.619	65.531	2.139	0.533	0.272	19.825	0.468	0.284	0.429	64.313	64.907	2.224	0.671	0.271	19.868	0.469	0.283	0.434	68.129	67.232	2.125	0.599
350320	GCVec	Contour	HER	0.068	72.981	0.285	0.192	0.333	192.548	39.96	3.032	-0.813	0.068	67.159	0.286	0.205	0.346	176.955	50.807	2.28	-0.588	0.069	72.325	0.293	0.198	0.347	182.756	46.905	2.519	-0.671	0.068	64.193	0.29	0.193	0.348	177.191	41.748	2.831	-0.687
384868	GCVec	Contour	HER	0.071	44.422	0.392	0.359	0.519	164.107	29.488	2.423	0.022	0.069	31.028	0.357	0.463	0.559	123.424	58.247	1.768	0.245	0.07	36.445	0.37	0.438	0.517	121.764	45.03	2.137	0.047	0.07	37.847	0.376	0.419	0.505	127.132	42.983	2.272	0.064
661744	GCVec	Contour	HER	0.15	21.87	0.544	0.538	0.675	143.426	36.796	2.795	-0.586	0.148	18.628	0.52	0.609	0.687	135.691	47.547	2.16	-0.102	0.149	19.835	0.525	0.592	0.681	140.257	44.84	2.403	-0.273	0.149	20.946	0.528	0.584	0.677	145.624	43.207	2.529	-0.362
35002464	GCVec	Contour	HER	0.063	40.778	0.348	0.235	0.378	111.114	27.086	6.305	0.183	0.06	58.469	0.316	0.28	0.405	148.681	40.311	2.744	-0.282	0.06	60.86	0.321	0.284	0.376	148.387	38.787	2.803	0.004	0.06	62.207	0.32	0.29	0.359	130.343	33.555	2.773	0.112
35019503	GCVec	Contour	HER	0.126	22.796	0.479	0.545	0.633	121.242	40.657	3.224	-0.495	0.125	19.093	0.492	0.521	0.65	104.209	38.705	2.669	-0.015	0.125	20.295	0.489	0.514	0.64	104.476	35.824	3.253	0.01	0.125	21.866	0.49	0.504	0.634	102.287	33.02	3.682	0.062
35026555	GCVec	Contour	HER	0.109	40.858	0.463	0.414	0.569	168.133	26.152	2.829	-0.234	0.107	25.875	0.434	0.542	0.619	133.434	53.488	1.832	-0.217	0.107	35.1	0.447	0.502	0.591	153.948	48.477	2.346	-0.503	0.107	37.374	0.447	0.497	0.574	151.559	44.74	2.49	-0.519
35047642	GCVec	Contour	HER	0.052	74.169	0.327	0.267	0.361	174.097	39.819	3.576	-0.741	0.05	47.83	0.313	0.295	0.437	130.698	55.633	2.26	0.496	0.05	57.72	0.311	0.295	0.391	137.972	49.001	2.202	0.33	0.05	59.895	0.308	0.286	0.388	139.75	43.328	2.42	0.168
35066095	GCVec	Contour	HER	0.14	55.219	0.408	0.37	0.466	180.427	35.208	3.507	-0.854	0.14	53.701	0.414	0.382	0.464	163.932	32.252	3.017	-0.344	0.141	52.379	0.424	0.352	0.463	175.238	27.637	3.068	0.1	0.141	52.159	0.419	0.348	0.463	174.76	26.871	3.044	0.173
35113235	GCVec	Contour	HER	0.075	44.375	0.407	0.442	0.538	157.489	35.488	4.438	-0.789	0.075	40.16	0.42	0.452	0.596	164.881	47.409	2.677	-0.67	0.076	45.138	0.428	0.405	0.564	152.147	33.999	3.775	-0.903	0.076	47.957	0.422	0.398	0.546	153.215	29.591	4.188	-0.735
35126928	GCVec	Contour	HER	0.16	21.544	0.376	0.342	0.433	119.706	42.726	3.097	0.582	0.16	21.192	0.377	0.364	0.444	115.378	47.821	2.516	0.395	0.16	28.871	0.376	0.348	0.429	125.077	45.019	2.716	0.369	0.161	20.849	0.39	0.326	0.431	115.333	47.2	2.857	0.491
35128545	GCVec	Contour	HER	0.127	39.023	0.481	0.465	0.593	152.099	24.116	7.31	-1.178	0.127	32.349	0.49	0.529	0.607	124.54	30.417	3.58	-0.782	0.128	36.687	0.5	0.482	0.605	136.632	27.727	4.214	-0.811	0.127	37.514	0.494	0.455	0.601	145.64	26.523	4.8	-0.837
35140819	GCVec	Contour	HER	0.128	41.473	0.458	0.458	0.582	169.958	39.936	4.485	-1.339	0.128	38.919	0.458	0.492	0.602	165.249	42.765	2.523	-0.578	0.128	44.866	0.46	0.464	0.584	170.137	37.696	3.356	-0.859	0.128	49.607	0.455	0.454	0.573	178.333	34.208	3.977	-0.959
35146382	GCVec	Contour	HER	0.064	48.69	0.33	0.276	0.433	163.914	35.183	3.173	-0.44	0.064	43.723	0.326	0.28	0.45	149.504	45.315	2.227	-0.036	0.064	46.535	0.327	0.274	0.451	162.286	47.966	2.186	-0.115	0.064	50.697	0.324	0.271	0.45	166.81	48.121	2.426	-0.335
35149999	GCVec	Contour	HER	0.125	45.1	0.372	0.321	0.435	137.087	39.249	4.733	-0.903	0.124	33.934	0.376	0.336	0.465	110.088	36.89	3.512	0.093	0.124	35.98	0.372	0.338	0.457	110.93	35.179	3.96	-0.031	0.124	40.288	0.377	0.338	0.452	123.699	38.135	3.965	-0.24
35164209	GCVec	Contour	HER	0.101	43.131	0.345	0.333	0.425	134.69	39.431	2.612	-0.458	0.101	39.012	0.354	0.333	0.45	150.203	52.954	2.277	-0.519	0.101	42.584	0.35	0.329	0.443	155.595	50.072	2.666	-0.643	0.101	43.238	0.351	0.33	0.438	155.944	49.409	2.783	-0.752
35167265	GCVec	Contour	HER	0.125	27.977	0.481	0.425	0.581	92.602	31.446	9.653	2.002	0.121	38.067	0.454	0.516	0.593	161.612	41.987	2.744	-0.597	0.122	40.459	0.453	0.497	0.597	165.855	39.356	3.052	-0.734	0.122	41.879	0.456	0.485	0.597	167.163	37.352	3.336	-0.813
35167785	GCVec	Contour	HER	0.088	35.83	0.438	0.483	0.603	157.561	36.508	3.571	-0.927	0.087	42.77	0.428	0.512	0.601	165.768	44.981	3.046	-0.842	0.088	45.479	0.443	0.468	0.602	175.812	40.427	3.32	-0.921	0.089	43.574	0.453	0.44	0.602	174.692	36.801	3.474	-0.948
35178473	GCVec	Contour	HER	0.093	47.956	0.43	0.459	0.54	166.709	34.204	4.68	-1.197	0.092	41.468	0.416	0.538	0.556	153.866	43.107	2.911	-0.547	0.092	45.288	0.424	0.508	0.549	162.087	41.225	3.405	-0.8	0.092	48.394	0.428	0.499	0.543	169.373	40.036	4.014	-0.971
35194932	GCVec	Contour	HER	0.119	28.835	0.415	0.429	0.551	107.691	39.188	2.512	-0.117	0.118	31.53	0.404	0.457	0.543	115.286	48.639	2.11	-0.046	0.118	31.4	0.406	0.453	0.547	117.621	47.97	2.142	-0.125	0.118	29.452	0.406	0.442	0.55	114.743	45.712	2.203	-0.15
35219770	GCVec	Contour	HER	0.088	42.104	0.407	0.557	0.568	155.447	44.703	2.901	-0.64	0.088	34.831	0.417	0.571	0.594	142.66	53.072	2.257	-0.351	0.088	36.564	0.419	0.562	0.586	144.962	51.91	2.535	-0.561	0.088	37.703	0.421	0.554	0.581	147.718	52.552	2.7	-0.684
35224946	GCVec	Contour	HER	0.127	34.261	0.373	0.395	0.462	123.542	40.974	2.351	0.202	0.126	36.451	0.378	0.414	0.448	121.538	52.983	2.027	0.207	0.127	36.276	0.381	0.401	0.452	125.741	49.818	2.156	0.168	0.126	36.449	0.374	0.406	0.459	127.438	47.097	2.21	0.146
35226287	GCVec	Contour	HER	0.065	59.023	0.366	0.283	0.467	182.263	44.468	3.242	-0.882	0.063	39.498	0.314	0.328	0.462	133.109	47.809	2.391	0.273	0.063	42.495	0.32	0.331	0.465	137.307	48.454	2.329	0.07	0.063	49.372	0.321	0.33	0.467	152.963	51.475	2.3	-0.111
35227849	GCVec	Contour	HER	0.055	46.813	0.306	0.368	0.44	132.491	41.539	3.422	-0.479	0.055	32.567	0.309	0.37	0.489	105.849	45.013	2.374	0.308	0.055	42.87	0.313	0.371	0.47	121.287	46.769	2.324	0.1	0.055	45.873	0.312	0.369	0.453	119.684	41.702	2.592	-0.047
35234617	GCVec	Contour	HER	0.073	49.849	0.321	0.288	0.426	153.952	50.987	2.574	-0.57	0.073	44.434	0.328	0.285	0.455	139.696	53.129	2.171	-0.191	0.073	48.753	0.336	0.284	0.447	144.208	53.131	2.436	-0.414	0.073	49.277	0.336	0.287	0.448	147.37	48.199	2.369	-0.393
35236342	GCVec	Contour	HER	0.079	30.339	0.34	0.33	0.348	55.829	31.5	6.205	1.271	0.078	42.268	0.34	0.366	0.425	86.94	46.293	3.147	0.381	0.08	43.712	0.344	0.37	0.42	93.057	48.254	3.14	0.3	0.081	40.073	0.352	0.346	0.42	84.06	43.489	3.219	0.289
35243225	GCVec	Contour	HER	0.143	41.582	0.419	0.398	0.512	171.12	42.576	3.257	-0.893	0.143	38.807	0.421	0.405	0.524	168.039	48.018	2.678	-0.699	0.143	40.293	0.422	0.399	0.517	166.086	44.155	3.011	-0.716	0.143	41.329	0.421	0.403	0.514	166.854	43.576	3.149	-0.669
35281771	GCVec	Contour	HER	0.163	27.172	0.523	0.566	0.65	128.111	29.663	3.901	-0.798	0.165	23.332	0.55	0.5	0.661	125.346	25.782	3.339	-0.246	0.165	26.548	0.554	0.451	0.654	145.097	24.588	3.943	-0.23	0.166	26.171	0.555	0.473	0.647	140.123	22.6	4.835	0.177
35298374	GCVec	Contour	HER	0.105	25.806	0.473	0.521	0.614	110.002	43.393	3.742	-0.465	0.1	18.916	0.472	0.546	0.637	96.728	44.714	2.75	0.023	0.106	21.71	0.482	0.528	0.62	103.284	43.95	3.182	-0.32	0.106	23.958	0.479	0.529	0.617	101.831	42.25	3.472	-0.365
35301056	GCVec	Contour	HER	0.123	34.502	0.525	0.467	0.61	142.685	33.382	8.714	-1.907	0.121	31.052	0.517	0.513	0.623	153.123	40.783	5.433	-1.352	0.122	30.375	0.52	0.499	0.618	151.491	37.994	6.583	-1.456	0.121	31.256	0.519	0.488	0.616	152.311	37.526	7.135	-1.536
35303722	GCVec	Contour	HER	0.268	2.013	0.765	0.986	0.943	27.12	37.186	5.098	1.55	0.244	0.72	0.82	0.913	0.953	17.1	21.022	5.417	1.403	0.279	0.84	0.828	0.938	0.95	18.533	23.695	5.287	1.403	0.281	0.733	0.832	0.939	0.954	19.098	24.595	5.493	1.436
35321556	GCVec	Contour	HER	0.182	22.59	0.534	0.529	0.631	112.282	40.759	3.756	-0.71	0.179	19.331	0.522	0.554	0.639	93.615	37.607	3.477	-0.047	0.182	22.287	0.525	0.539	0.633	94.566	36.323	3.744	-0.241	0.183	23.616	0.524	0.539	0.627	99.571	37.968	3.725	-0.348
35331333	GCVec	Contour	HER	0.153	20.966	0.535	0.57	0.641	115.325	39.708	2.932	-0.186	0.155	16.345	0.541	0.581	0.649	76.383	30.464	4.404	0.602	0.155	16.455	0.539	0.563	0.648	88.974	35.134	3.774	0.399	0.154	17.35	0.541	0.567	0.647	96.916	37.461	3.604	0.304
35354355	GCVec	Contour	HER	0.302	23.011	0.519	0.441	0.545	151.454	40.815	2.204	-0.036	0.302	17.193	0.518	0.433	0.545	116.266	36.282	2.737	0.276	0.302	17.727	0.519	0.441	0.545	115.246	36.942	2.663	0.229	0.302	18.4	0.521	0.416	0.547	117.899	36.001	2.703	0.212
35371978	GCVec	Contour	HER	0.241	14.288	0.477	0.45	0.49	43.23	33.957	5.315	1.108	0.234	16.067	0.462	0.475	0.492	69.042	49.037	2.594	0.431	0.239	17.909	0.465	0.477	0.487	71.51	52.756	2.358	0.406	0.243	18.829	0.466	0.481	0.486	74.999	55.441	2.325	0.387
35376170	GCVec	Contour	HER	0.095	44.663	0.335	0.364	0.448	130.028	55.927	2.247	-0.254	0.095	36.502	0.337	0.366	0.456	110.2	57.254	1.939	0.084	0.095	40.974	0.333	0.357	0.452	121.559	60.139	1.933	-0.063	0.095	42.902	0.338	0.362	0.449	126.476	61.433	1.915	-0.161
35382364	GCVec	Contour	HER	0.161	24.47	0.533	0.549	0.639	129.224	53.374	3.303	-0.834	0.158	13.536	0.524	0.562	0.67	103.78	49.419	2.829	-0.103	0.162	17.908	0.531	0.568	0.658	113.493	53.518	2.744	-0.388	0.163	15.855	0.541	0.547	0.654	100.919	48.238	2.712	-0.396
35389043	GCVec	Contour	HER	0.189	18.834	0.544	0.557	0.655	95.094	51.153	2.202	-0.265	0.183	13.734	0.535	0.587	0.686	87.978	49.485	2.359	0.091	0.184	16.166	0.54	0.568	0.678	93.22	48.476	2.335	-0.193	0.184	18.615	0.536	0.568	0.667	103.526	52.46	2.229	-0.348
35391856	GCVec	Contour	HER	0.116	23.68	0.459	0.512	0.618	110.127	51.715	2.537	-0.011	0.114	17.55	0.461	0.538	0.639	97.194	53.798	2.478	0.328	0.115	18.268	0.464	0.518	0.635	101.247	52.77	2.579	0.253	0.116	18.627	0.467	0.51	0.633	103.25	52.166	2.614	0.206
35399913	GCVec	Contour	HER	0.063	58.15	0.337	0.383	0.456	162.788	46.566	3.348	-0.813	0.063	33.268	0.342	0.385	0.494	119.067	43.198	3.458	0.559	0.063	34.18	0.344	0.382	0.494	113.486	42.435	3.201	0.489	0.064	33.152	0.344	0.383	0.501	115.865	43.813	3.144	0.532
35402201	GCVec	Contour	HER	0.084	44.57	0.407	0.461	0.53	154.337	46.52	3.317	-0.972	0.083	34.991	0.402	0.504	0.563	132.088	50.658	2.363	-0.294	0.083	38.496	0.398	0.494	0.551	141.818	50.884	2.758	-0.55	0.084	40.765	0.401	0.482	0.54	142.317	48.198	2.928	-0.661
35411510	GCVec	Contour	HER	0.075	57.118	0.31	0.264	0.372	147.2	39.31	6.358	-1.31	0.075	43.869	0.313	0.262	0.395	121.952	35.902	4.902	-0.417	0.077	46.636	0.318	0.257	0.4	129.216	36.628	5.488	-0.793	0.076	54.92	0.317	0.251	0.386	141.426	36.372	5.488	-0.864
32128	GCVec	Rect	HER	0.094	54.219	0.409	0.324	0.48	187.469	23.603	3.39	-0.589	0.09	37.055	0.38	0.435	0.475	135.785	33.893	3.061	0.03	0.092	37.078	0.398	0.382	0.465	148.499	29.74	3.338	0.324	0.092	39.087	0.407	0.353	0.466	158.238	28.661	3.021	0.386
41081	GCVec	Rect	HER	0.116	53.873	0.423	0.26	0.478	193.802	22.054	3.047	-0.236	0.115	50.424	0.412	0.303	0.483	178.338	33.496	3.657	-0.792	0.115	48.687	0.416	0.329	0.456	164.651	32.22	3.349	-0.334	0.115	47.285	0.421	0.318	0.459	168.91	29.765	2.714	0.271
322452	GCVec	Rect	HER	0.282	30.271	0.497	0.308	0.29	64.131	65.24	2.107	0.586	0.268	17.603	0.48	0.293	0.407	60.86	56.622	2.773	0.652	0.28	18.006	0.492	0.304	0.37	60.49	62.595	2.797	0.823	0.286	12.306	0.504	0.283	0.372	49.757	51.152	2.868	0.8
350320	GCVec	Rect	HER	0.038	101.605	0.214	0.098	0.181	191.687	38.75	2.921	-0.827	0.035	94.552	0.211	0.105	0.195	184.305	46.557	2.392	-0.65	0.035	88.626	0.206	0.109	0.199	182.468	41.653	2.591	-0.622	0.033	92.009	0.201	0.116	0.198	189.726	38.381	2.584	-0.469
384868	GCVec	Rect	HER	0.059	53.042	0.374	0.338	0.465	165.623	30.689	3.775	-0.332	0.058	42.427	0.345	0.412	0.499	130.942	58.372	1.745	0.035	0.058	42.473	0.361	0.395	0.471	126.545	45.191	2.225	-0.142	0.058	42.108	0.365	0.388	0.464	131.025	43.456	2.349	-0.099
661744	GCVec	Rect	HER	0.11	37.812	0.532	0.46	0.656	182.301	31.51	3.145	-0.734	0.107	32.926	0.498	0.525	0.65	162.11	33.764	2.725	-0.232	0.108	33.935	0.511	0.491	0.643	165.267	29.391	3.059	-0.13	0.109	34.743	0.516	0.472	0.641	169.157	27.813	2.961	-0.111
35002464	GCVec	Rect	HER	0.061	39.192	0.355	0.294	0.409	109.094	27.777	5.313	0.094	0.059	49.264	0.33	0.363	0.45	140.411	41.166	2.498	-0.096	0.059	53.476	0.331	0.361	0.422	142.851	39.658	2.665	0.002	0.059	57.126	0.33	0.359	0.403	127.118	34.5	2.711	-0.005
35019503	GCVec	Rect	HER	0.119	35.882	0.439	0.423	0.532	128.629	42.561	3.742	-0.721	0.12	34.655	0.453	0.366	0.533	124.731	32.456	4.142	-0.264	0.119	36.819	0.458	0.354	0.528	123.486	30.276	4.926	-0.029	0.12	37.063	0.459	0.35	0.527	119.161	28.541	5.305	0.152
35026555	GCVec	Rect	HER	0.071	53.256	0.414	0.309	0.497	174.396	21.02	3.376	-0.189	0.068	43.056	0.381	0.414	0.539	156.902	42.327	2.627	-0.601	0.069	52.735	0.397	0.384	0.501	174.554	33.38	2.738	-0.368	0.069	52.986	0.394	0.384	0.487	166.765	31.028	2.969	-0.268
35047642	GCVec	Rect	HER	0.064	77.156	0.325	0.188	0.327	185.566	34.06	3.067	-0.656	0.062	58.836	0.304	0.211	0.377	149.965	53.075	2.021	0.18	0.062	67.641	0.303	0.216	0.338	156.628	44.012	1.989	0.128	0.062	69.421	0.303	0.206	0.331	157.028	36.888	2.287	0.136
35066095	GCVec	Rect	HER	0.14	56.839	0.382	0.298	0.417	181.823	35.981	3.505	-0.885	0.141	54.406	0.391	0.298	0.404	165.574	30.05	3.191	-0.322	0.141	54.598	0.397	0.27	0.404	176.041	25.305	3.314	0.218	0.141	55.045	0.393	0.274	0.401	177.791	23.9	3.09	0.255
35113235	GCVec	Rect	HER	0.079	43.537	0.411	0.433	0.548	157.937	35.085	4.461	-0.785	0.08	41.436	0.428	0.432	0.597	167.844	45.975	2.92	-0.761	0.081	46.534	0.435	0.386	0.566	154.31	32.664	4.182	-0.982	0.081	49.149	0.43	0.382	0.549	154.998	28.331	4.651	-0.768
35126928	GCVec	Rect	HER	0.215	15.798	0.426	0.347	0.473	113.926	41.69	3.557	0.676	0.215	16.602	0.431	0.369	0.472	105.849	52.035	2.542	0.532	0.215	20.664	0.431	0.357	0.467	113.859	47.903	2.633	0.365	0.215	17.035	0.444	0.353	0.476	110.376	49.653	2.557	0.515
35128545	GCVec	Rect	HER	0.116	49.301	0.444	0.368	0.545	195.945	22.582	5.947	-0.858	0.116	40.911	0.455	0.425	0.546	172.507	32.555	4.034	-0.955	0.117	45.73	0.466	0.371	0.548	184.972	28.165	4.374	-0.877	0.117	46.975	0.46	0.358	0.546	189.431	25.61	4.164	-0.705
35140819	GCVec	Rect	HER	0.131	44.194	0.456	0.466	0.565	170.814	38.741	4.773	-1.384	0.13	35.89	0.457	0.507	0.602	161.316	45.318	2.234	-0.477	0.131	40.162	0.46	0.493	0.59	165.364	41.5	2.737	-0.719	0.13	45.019	0.452	0.487	0.58	172.964	38.871	3.322	-0.866
35146382	GCVec	Rect	HER	0.051	52.236	0.324	0.312	0.426	163.42	33.534	3.356	-0.421	0.051	40.3	0.324	0.326	0.467	141.724	46.393	2.081	0.197	0.05	42.16	0.326	0.332	0.473	152.565	50.792	1.962	0.089	0.051	46.447	0.322	0.32	0.47	157.338	50.445	2.023	-0.051
35149999	GCVec	Rect	HER	0.135	37.981	0.387	0.343	0.457	134.265	39.353	4.325	-0.771	0.134	29.773	0.393	0.351	0.481	106.645	37.547	3.286	0.226	0.134	31.166	0.395	0.355	0.477	107.741	35.769	3.658	0.106	0.134	34.09	0.392	0.352	0.474	120.045	39.061	3.549	-0.09
35164209	GCVec	Rect	HER	0.156	38.471	0.412	0.301	0.492	167.449	38.779	3.146	-0.646	0.156	35.932	0.421	0.291	0.508	167.912	42.492	2.925	-0.655	0.156	40.251	0.413	0.285	0.5	171.909	38.357	3.269	-0.553	0.156	40.711	0.416	0.29	0.496	171.658	37.012	3.288	-0.663
35167265	GCVec	Rect	HER	0.118	28.159	0.467	0.425	0.572	93.785	31.573	9.215	2.037	0.115	38.574	0.442	0.501	0.577	160.855	41.294	2.333	-0.434	0.115	42.283	0.442	0.491	0.577	165.081	38.499	2.508	-0.542	0.115	43.749	0.444	0.476	0.577	166.427	36.276	2.698	-0.599
35167785	GCVec	Rect	HER	0.093	36.569	0.446	0.473	0.611	159.012	35.088	3.846	-0.997	0.092	44.107	0.436	0.502	0.604	169.512	42.254	3.267	-0.896	0.093	46.854	0.453	0.452	0.605	179.204	37.67	3.483	-0.946	0.094	44.496	0.463	0.427	0.607	177.615	34.392	3.65	-0.97
35178473	GCVec	Rect	HER	0.096	49.459	0.441	0.43	0.554	170.343	30.547	5.628	-1.274	0.094	43.562	0.423	0.52	0.568	159.249	38.906	2.93	-0.474	0.095	47.753	0.43	0.492	0.561	167.395	36.643	3.668	-0.761	0.095	50.816	0.437	0.475	0.554	174.763	34.5	4.062	-0.831
35194932	GCVec	Rect	HER	0.064	42.13	0.361	0.359	0.489	117.908	36.311	2.85	-0.309	0.063	47.402	0.347	0.382	0.473	128.89	43.142	2.514	-0.227	0.063	47.151	0.351	0.387	0.479	131.077	42.455	2.58	-0.315	0.064	43.999	0.353	0.366	0.484	127.149	40.814	2.694	-0.357
35219770	GCVec	Rect	HER	0.086	49.252	0.395	0.488	0.533	165.133	39.777	3.073	-0.634	0.086	41.984	0.405	0.496	0.566	153.348	50.33	2.391	-0.529	0.086	44.548	0.406	0.481	0.554	157.466	45.161	2.848	-0.678	0.086	46.515	0.408	0.475	0.544	160.845	43.853	3.147	-0.77
35224946	GCVec	Rect	HER	0.103	41.305	0.359	0.379	0.444	125.332	39.689	2.353	0.169	0.103	41.429	0.36	0.391	0.439	122.141	53.891	1.971	0.183	0.103	41.847	0.364	0.391	0.443	125.203	50.13	2.044	0.086	0.103	42.316	0.359	0.386	0.451	127.704	47.533	2.128	0.03
35226287	GCVec	Rect	HER	0.065	59.023	0.366	0.283	0.467	182.263	44.468	3.242	-0.882	0.063	39.498	0.314	0.328	0.462	133.109	47.809	2.391	0.273	0.063	42.495	0.32	0.331	0.465	137.307	48.454	2.329	0.07	0.063	49.372	0.321	0.33	0.467	152.963	51.475	2.3	-0.111
35227849	GCVec	Rect	HER	0.065	59.559	0.273	0.213	0.306	142.193	41.471	4.524	-0.912	0.065	54.59	0.273	0.209	0.319	125.789	41.715	2.778	-0.169	0.065	66.877	0.28	0.206	0.31	142.049	42.032	3.22	-0.428	0.066	65.267	0.274	0.207	0.313	137.469	37.065	3.81	-0.543
35234617	GCVec	Rect	HER	0.068	52.479	0.318	0.282	0.42	152.254	53.176	2.477	-0.571	0.069	49.839	0.323	0.277	0.44	141.65	53.904	2.279	-0.314	0.069	54.718	0.331	0.276	0.43	145.707	53.844	2.437	-0.483	0.069	54.674	0.33	0.276	0.434	148.174	50.525	2.657	-0.593
35236342	GCVec	Rect	HER	0.074	32.927	0.3	0.287	0.303	89.502	47.272	4.075	0.964	0.073	34.388	0.311	0.32	0.392	84.661	49.085	2.857	0.447	0.075	36.1	0.314	0.318	0.388	87.935	49.523	2.957	0.405	0.076	32.009	0.318	0.314	0.394	88.438	48.465	2.926	0.271
35243225	GCVec	Rect	HER	0.102	49.881	0.377	0.328	0.463	176.273	40.138	3.592	-1.003	0.102	48.586	0.381	0.314	0.479	179.109	41.319	3.063	-0.838	0.102	48.825	0.379	0.317	0.474	175.791	38.499	3.29	-0.786	0.102	49.129	0.378	0.32	0.474	176.418	37.853	3.259	-0.648
35281771	GCVec	Rect	HER	0.11	35.718	0.489	0.497	0.621	143.262	27.989	4.712	-0.898	0.113	35.303	0.523	0.415	0.625	131.027	22.183	4.701	-0.323	0.113	36.848	0.527	0.379	0.62	148.97	20.873	4.616	-0.393	0.112	34.369	0.518	0.415	0.617	141.579	20.757	5.108	0.067
35298374	GCVec	Rect	HER	0.118	26.936	0.495	0.473	0.639	122.203	32.653	4.469	0.18	0.117	19.854	0.494	0.513	0.66	110.36	37.228	3.093	0.22	0.118	22.299	0.493	0.491	0.648	118.015	33.445	3.884	0.098	0.118	26.643	0.492	0.493	0.635	117.246	30.603	4.541	0.314
35301056	GCVec	Rect	HER	0.115	36.715	0.517	0.382	0.608	154.787	23.263	9.62	-0.819	0.114	36.23	0.515	0.443	0.616	167.252	26.912	4.617	-0.717	0.114	35.221	0.514	0.422	0.609	164.874	24.753	5.507	-0.351	0.114	35.104	0.515	0.394	0.609	165.145	23.896	5.117	0.01
35303722	GCVec	Rect	HER	0.069	34.014	0.43	0.546	0.592	140.679	43.79	2.501	-0.144	0.068	31.843	0.428	0.582	0.608	101.756	40.548	3.452	0.404	0.068	36.231	0.422	0.581	0.611	122.678	45.785	2.656	0.059	0.068	36.096	0.433	0.574	0.612	130.37	47.209	2.464	-0.031
35321556	GCVec	Rect	HER	0.132	27.319	0.491	0.394	0.599	143.133	36.226	4.284	-0.702	0.13	24.017	0.469	0.462	0.603	114.397	34.378	3.002	0.321	0.13	27.764	0.468	0.444	0.595	118.582	31.283	3.106	0.237	0.13	29.012	0.468	0.447	0.592	124.374	31.504	3.267	0.189
35331333	GCVec	Rect	HER	0.134	30.409	0.54	0.506	0.65	143.803	36.26	2.988	-0.006	0.135	22.617	0.546	0.534	0.663	116.195	38.223	3.336	0.642	0.134	23.929	0.542	0.513	0.662	113.4	35.773	3.45	0.613	0.134	25.109	0.546	0.516	0.66	116.926	35.919	3.439	0.547
35354355	GCVec	Rect	HER	0.19	27.983	0.503	0.442	0.575	148.75	47.362	2.154	-0.314	0.19	22.451	0.497	0.448	0.583	127.924	48.225	2.296	-0.015	0.19	23.708	0.497	0.449	0.582	134.987	51.228	2.133	-0.023	0.19	25.294	0.501	0.45	0.584	134.432	48.932	2.337	-0.112
35371978	GCVec	Rect	HER	0.194	16.903	0.425	0.373	0.455	44.722	34.704	4.524	0.834	0.191	19.949	0.413	0.393	0.457	72.54	50.481	2.197	0.139	0.195	22.009	0.417	0.396	0.453	75.459	54.071	2.022	0.123	0.2	23.377	0.417	0.39	0.447	78.367	57.13	1.989	0.127
35376170	GCVec	Rect	HER	0.089	49.872	0.314	0.298	0.384	135.865	52.866	2.108	-0.201	0.089	43.178	0.318	0.295	0.39	115.974	55.674	1.869	0.046	0.089	49.187	0.314	0.289	0.383	127.888	57.997	1.867	-0.098	0.089	49.898	0.318	0.295	0.383	132.534	59.385	1.884	-0.209
35382364	GCVec	Rect	HER	0.119	27.507	0.507	0.493	0.627	133.223	52.172	3.854	-1.102	0.116	17.615	0.493	0.528	0.649	110.452	48.718	3.125	-0.268	0.12	22.639	0.504	0.528	0.638	120.548	52.57	3.203	-0.593	0.122	20.529	0.513	0.512	0.631	106.759	47.289	3.119	-0.56
35389043	GCVec	Rect	HER	0.137	23.448	0.51	0.555	0.652	89.728	50.962	2.148	-0.176	0.131	17.475	0.502	0.587	0.682	87.287	52.557	2.124	0.115	0.132	20.106	0.508	0.573	0.67	90.99	50.958	2.138	-0.091	0.132	22.642	0.504	0.572	0.657	99.915	54.542	2.049	-0.209
35391856	GCVec	Rect	HER	0.095	25.493	0.446	0.491	0.608	112.205	51.07	2.526	0.002	0.095	18.898	0.447	0.525	0.633	99.945	53.506	2.465	0.29	0.096	19.455	0.452	0.501	0.628	103.834	52.465	2.574	0.223	0.097	19.943	0.456	0.488	0.625	105.77	51.819	2.613	0.181
35399913	GCVec	Rect	HER	0.055	74.002	0.289	0.244	0.342	165.405	50.023	3.519	-0.944	0.054	54.689	0.289	0.25	0.36	131.03	48.162	2.807	0.201	0.054	57.753	0.29	0.246	0.356	125.836	47.12	2.695	0.063	0.055	56.203	0.285	0.253	0.364	128.735	47.968	2.704	0.117
35402201	GCVec	Rect	HER	0.081	39.961	0.398	0.452	0.513	146.394	50.791	2.259	-0.645	0.081	33.456	0.397	0.483	0.537	128.429	56.111	2.032	-0.314	0.081	37.935	0.393	0.478	0.522	137.632	57.356	2.264	-0.547	0.081	38.201	0.394	0.462	0.518	137.864	54.019	2.248	-0.565
35411510	GCVec	Rect	HER	0.049	65.121	0.268	0.269	0.314	146.624	39.298	6.249	-1.264	0.048	51.139	0.274	0.267	0.339	121.304	36.792	4.516	-0.352	0.05	54.786	0.279	0.258	0.346	129.468	36.756	5.417	-0.784	0.049	60.029	0.281	0.26	0.343	140.125	37.391	5.216	-0.865
32128	GCVec	Foreback	HER	0.086	50.789	0.437	0.382	0.546	176.802	23.847	5.515	-0.726	0.082	38.061	0.403	0.509	0.529	137.21	35.207	3.252	-0.157	0.084	39.331	0.421	0.452	0.519	146.892	31.789	3.546	0.196	0.084	39.201	0.441	0.418	0.529	152.189	29.106	3.79	0.319
41081	GCVec	Foreback	HER	0.104	60.569	0.395	0.269	0.427	186.346	20.332	2.934	0.035	0.103	59.096	0.388	0.308	0.431	180.112	36.42	3.348	-0.831	0.102	53.652	0.392	0.303	0.411	167.92	28.153	3.151	-0.092	0.103	54.16	0.397	0.293	0.417	168.277	26.655	2.999	0.233
322452	GCVec	Foreback	HER	0.228	32.517	0.481	0.392	0.456	72.403	55.401	1.998	0.04	0.224	21.482	0.474	0.393	0.516	75.865	62.871	2.101	0.398	0.239	21.577	0.487	0.397	0.501	69.658	62.759	2.088	0.494	0.235	22.229	0.49	0.395	0.501	73.335	64.846	2.026	0.427
350320	GCVec	Foreback	HER	0.059	79.35	0.274	0.189	0.316	191.73	40.771	2.869	-0.767	0.059	71.762	0.278	0.207	0.331	175.051	51.891	2.128	-0.529	0.06	76.628	0.28	0.196	0.334	180.972	47.615	2.362	-0.61	0.059	67.093	0.277	0.193	0.336	175.337	42.883	2.681	-0.65
384868	GCVec	Foreback	HER	0.082	44.321	0.39	0.344	0.504	164.009	29.576	3.056	-0.075	0.081	31.243	0.355	0.437	0.54	123.978	58.569	1.758	0.215	0.081	36.033	0.367	0.409	0.505	121.827	45.671	2.13	0.007	0.082	37.243	0.372	0.396	0.495	126.896	43.766	2.26	0.027
661744	GCVec	Foreback	HER	0.093	31.926	0.524	0.528	0.683	174.585	36.127	2.746	-0.644	0.09	25.704	0.493	0.573	0.688	152.214	39.754	2.472	-0.259	0.091	27.632	0.503	0.55	0.678	156.467	35.341	2.794	-0.287	0.091	29.259	0.508	0.526	0.672	161.269	33.302	2.902	-0.322
35002464	GCVec	Foreback	HER	0.064	35.745	0.361	0.309	0.442	108.553	28.394	5.279	-0.023	0.062	44.102	0.334	0.372	0.476	138.9	42.531	2.638	-0.183	0.062	48.343	0.337	0.369	0.447	141.254	41.574	2.925	-0.167	0.062	52.461	0.335	0.373	0.428	126.08	35.785	2.921	-0.117
35019503	GCVec	Foreback	HER	0.119	24.967	0.464	0.52	0.617	122.765	42.632	3.164	-0.558	0.119	23.104	0.477	0.49	0.627	110.319	38.217	3.057	-0.26	0.119	24.503	0.474	0.486	0.616	110.027	35.496	3.713	-0.214	0.119	25.839	0.474	0.478	0.611	107.167	32.866	4.155	-0.142
35026555	GCVec	Foreback	HER	0.071	53.543	0.416	0.323	0.497	174.1	21.486	3.31	-0.146	0.068	39.811	0.381	0.437	0.553	151.294	46.018	2.346	-0.534	0.068	51.634	0.397	0.402	0.51	170.921	35.964	2.752	-0.442	0.068	54.056	0.391	0.404	0.489	165.262	32.019	2.962	-0.328
35047642	GCVec	Foreback	HER	0.051	79.089	0.327	0.249	0.352	179.221	38.487	3.305	-0.739	0.05	53.906	0.313	0.273	0.418	137.745	55.386	2.092	0.37	0.05	65.549	0.311	0.271	0.369	145.173	47.518	2.082	0.244	0.05	67.363	0.309	0.262	0.366	146.309	41.485	2.364	0.113
35066095	GCVec	Foreback	HER	0.119	50.413	0.416	0.419	0.536	178.453	37.757	3.651	-0.954	0.119	48.052	0.422	0.432	0.524	160.899	33.484	2.842	-0.328	0.119	47.605	0.436	0.401	0.518	171.73	29.364	3.153	-0.034	0.119	47.121	0.432	0.396	0.52	170.749	29.355	3.399	-0.123
35113235	GCVec	Foreback	HER	0.071	45.93	0.401	0.43	0.527	158.229	34.661	4.485	-0.779	0.071	42.58	0.414	0.434	0.585	166.775	46.297	2.799	-0.709	0.072	47.266	0.423	0.392	0.553	153.532	32.869	3.957	-0.916	0.072	49.658	0.418	0.383	0.536	154.126	28.79	4.429	-0.744
35126928	GCVec	Foreback	HER	0.179	16.251	0.409	0.384	0.444	99.48	42.411	3.878	0.883	0.179	17.129	0.411	0.4	0.469	100.976	52.684	2.66	0.614	0.179	22.028	0.406	0.385	0.466	112.54	49.082	2.731	0.473	0.179	16.34	0.425	0.363	0.443	103.147	47.419	3	0.7
35128545	GCVec	Foreback	HER	0.093	38.02	0.461	0.442	0.603	157.618	21.883	8.478	-1.221	0.093	29.25	0.475	0.528	0.617	127.21	30.078	3.694	-0.838	0.093	33.56	0.483	0.473	0.613	140.021	27.148	4.526	-0.917	0.093	34.837	0.477	0.461	0.61	148.835	25.921	5.136	-0.94
35140819	GCVec	Foreback	HER	0.119	44.305	0.451	0.445	0.572	171.417	39.061	4.85	-1.423	0.119	40.716	0.453	0.459	0.6	168.389	41.862	2.762	-0.706	0.119	46.605	0.457	0.429	0.582	172.819	36.442	3.512	-0.936	0.119	50.864	0.45	0.421	0.572	180.594	32.915	4.161	-1.006
35146382	GCVec	Foreback	HER	0.08	53.691	0.316	0.231	0.38	164.443	37.39	3.085	-0.521	0.08	51.06	0.316	0.235	0.395	155.215	43.316	2.439	-0.228	0.08	54.691	0.316	0.238	0.396	168.239	46.263	2.442	-0.328	0.08	59.44	0.319	0.232	0.391	172.004	48.137	2.549	-0.536
35149999	GCVec	Foreback	HER	0.118	39.24	0.404	0.397	0.487	132.792	38.839	4.019	-0.628	0.117	29.561	0.405	0.417	0.512	103.666	37.718	3.194	0.284	0.117	30.931	0.406	0.416	0.506	104.072	36.738	3.348	0.155	0.117	34.466	0.405	0.414	0.502	115.942	40.239	3.214	-0.024
35164209	GCVec	Foreback	HER	0.131	39.649	0.354	0.261	0.409	149.614	35.581	3.006	-0.598	0.131	40.363	0.361	0.267	0.428	168.103	45.973	2.864	-0.775	0.131	43.343	0.357	0.272	0.423	171.781	42.375	3.154	-0.745	0.131	44.481	0.358	0.264	0.417	172.015	41.455	3.271	-0.864
35167265	GCVec	Foreback	HER	0.127	22.275	0.486	0.487	0.622	90.42	31.829	8.79	1.853	0.123	30.979	0.458	0.559	0.62	154.112	43.697	2.237	-0.323	0.124	33.758	0.457	0.549	0.62	158.776	41.176	2.392	-0.439	0.124	35.443	0.459	0.534	0.619	160.536	39.148	2.561	-0.509
35167785	GCVec	Foreback	HER	0.088	32.291	0.436	0.518	0.618	153.1	40.104	3.031	-0.85	0.087	37.889	0.427	0.538	0.618	161.224	48.978	2.626	-0.766	0.088	40.213	0.442	0.504	0.619	170.925	45.538	2.942	-0.895	0.089	38.813	0.453	0.483	0.618	169.506	42.947	3.267	-1.004
35178473	GCVec	Foreback	HER	0.079	49.928	0.42	0.445	0.536	167.223	33.576	4.847	-1.214	0.077	43.62	0.404	0.525	0.553	155.752	42.261	3.07	-0.593	0.077	47.652	0.411	0.497	0.545	163.74	40.413	3.651	-0.859	0.078	51.078	0.418	0.487	0.537	171	38.996	4.298	-1.021
35194932	GCVec	Foreback	HER	0.13	31.757	0.414	0.372	0.528	109.398	43.735	3.227	-0.654	0.129	36.353	0.403	0.402	0.515	119.414	51.042	2.756	-0.479	0.129	36.308	0.405	0.398	0.519	121.531	50.73	2.859	-0.576	0.13	33.973	0.407	0.383	0.521	118.071	48.874	2.935	-0.614
35219770	GCVec	Foreback	HER	0.1	43.605	0.413	0.502	0.559	162.876	38.729	2.988	-0.58	0.1	38.418	0.422	0.507	0.582	153.489	48.632	2.404	-0.48	0.1	40.317	0.423	0.49	0.574	158.072	43.035	2.772	-0.59	0.1	41.523	0.426	0.482	0.567	161.723	41.754	3.041	-0.684
35224946	GCVec	Foreback	HER	0.106	38.787	0.35	0.365	0.414	128.096	41.788	2.29	0.138	0.106	46.365	0.344	0.378	0.412	135.83	49.554	2.104	0.027	0.106	47.279	0.351	0.368	0.415	140.127	47.222	2.193	-0.013	0.106	49.88	0.345	0.368	0.418	141.901	44.645	2.236	-0.033
35226287	GCVec	Foreback	HER	0.074	71.396	0.325	0.226	0.373	181.26	49.322	3.152	-0.959	0.073	49.639	0.282	0.25	0.362	137.736	50.073	2.348	0.012	0.073	53.937	0.299	0.25	0.364	141.956	51.338	2.42	-0.252	0.072	62.374	0.296	0.256	0.368	157.625	54.945	2.515	-0.454
35227849	GCVec	Foreback	HER	0.045	49.126	0.286	0.359	0.41	131.668	41.542	3.363	-0.433	0.045	34.403	0.29	0.358	0.464	106.527	44.708	2.373	0.313	0.045	45.309	0.293	0.357	0.444	122.118	46.381	2.343	0.095	0.045	48.093	0.293	0.357	0.424	120.546	41.285	2.614	-0.051
35234617	GCVec	Foreback	HER	0.079	45.676	0.317	0.283	0.415	145.427	55.72	2.442	-0.526	0.078	41.437	0.319	0.28	0.444	134.451	55.649	2.156	-0.179	0.079	43.946	0.326	0.276	0.44	139.284	55.356	2.302	-0.357	0.079	47.274	0.325	0.277	0.434	141.608	52.494	2.484	-0.46
35236342	GCVec	Foreback	HER	0.088	26.566	0.355	0.341	0.382	56.767	32.579	5.473	1.228	0.085	33.475	0.352	0.381	0.463	86.252	43.668	3.488	0.516	0.088	34.835	0.357	0.381	0.459	93.558	45.069	3.52	0.4	0.088	33.8	0.359	0.371	0.449	85.47	41.655	3.38	0.322
35243225	GCVec	Foreback	HER	0.136	50.394	0.394	0.326	0.451	178.007	38.27	3.864	-1.042	0.136	50.14	0.4	0.32	0.463	179.093	40.089	2.938	-0.76	0.136	49.669	0.399	0.319	0.461	175.787	37.059	3.126	-0.682	0.136	49.874	0.4	0.325	0.461	176.289	36.607	3.077	-0.536
35281771	GCVec	Foreback	HER	0.116	29.393	0.494	0.579	0.648	127.723	29.398	3.706	-0.673	0.118	25.398	0.528	0.517	0.663	125.479	26.067	3.691	-0.427	0.119	28.92	0.532	0.474	0.654	144.945	24.623	3.88	-0.349	0.119	28.088	0.534	0.502	0.647	139.374	23.848	5.15	-0.218
35298374	GCVec	Foreback	HER	0.11	26.29	0.49	0.492	0.641	120.67	33.373	4.373	0.11	0.109	18.646	0.489	0.528	0.666	108.236	37.793	3.028	0.242	0.11	21.252	0.49	0.504	0.652	116.013	34.116	3.725	0.11	0.11	25.873	0.489	0.51	0.639	115.275	31.668	4.391	0.219
35301056	GCVec	Foreback	HER	0.112	32.189	0.543	0.442	0.647	151.197	25.095	8.093	-0.763	0.11	30.963	0.533	0.504	0.66	162.293	29.738	4.024	-0.703	0.111	31.513	0.53	0.47	0.652	161.849	26.88	4.965	-0.491	0.111	31.958	0.533	0.451	0.65	162.656	26.325	4.81	-0.301
35303722	GCVec	Foreback	HER	0.103	26.659	0.464	0.567	0.611	136.854	43.019	2.5	-0.046	0.102	22.643	0.458	0.607	0.636	97.011	42.138	3.149	0.481	0.102	25.611	0.455	0.618	0.639	117.093	48.246	2.354	0.151	0.102	25.889	0.461	0.614	0.638	124.572	50.097	2.185	0.055
35321556	GCVec	Foreback	HER	0.144	23.067	0.529	0.559	0.654	112.93	41.258	3.631	-0.671	0.142	18.002	0.515	0.587	0.67	93.74	37.258	3.483	-0.06	0.144	20.834	0.517	0.574	0.662	95.164	36.016	3.758	-0.264	0.146	22.368	0.514	0.578	0.655	100.665	37.779	3.744	-0.374
35331333	GCVec	Foreback	HER	0.159	27.143	0.545	0.48	0.656	149.419	34.765	2.672	-0.055	0.159	23.271	0.551	0.494	0.654	121.16	36.34	3.301	0.54	0.16	23.418	0.551	0.467	0.65	120.843	35.025	3.314	0.49	0.16	24.451	0.554	0.47	0.649	123.139	35.115	3.26	0.402
35354355	GCVec	Foreback	HER	0.255	22.985	0.53	0.507	0.583	131.72	47.631	2.23	0.076	0.255	20.364	0.529	0.521	0.581	114.957	50.163	2.303	0.195	0.255	20.728	0.526	0.534	0.581	119.967	53.298	2.227	0.173	0.255	20.542	0.528	0.524	0.586	119.525	50.672	2.291	0.11
35371978	GCVec	Foreback	HER	0.106	41.393	0.351	0.321	0.381	111.746	43.98	3.241	0.619	0.106	51.542	0.346	0.328	0.397	142.606	45.989	2.398	-0.105	0.106	53.383	0.346	0.331	0.399	151.643	49.227	2.475	-0.188	0.106	51.006	0.347	0.326	0.401	142.568	46.904	2.505	-0.133
35376170	GCVec	Foreback	HER	0.108	50.23	0.338	0.288	0.406	142.082	49.8	2.639	-0.393	0.108	41.774	0.336	0.306	0.418	123.216	52.213	2.139	-0.098	0.108	46.765	0.334	0.295	0.415	135.424	53.794	2.173	-0.223	0.108	48.486	0.337	0.298	0.411	140.792	54.282	2.252	-0.34
35382364	GCVec	Foreback	HER	0.154	24.038	0.535	0.532	0.652	134.193	50.39	3.878	-0.936	0.151	14.286	0.523	0.555	0.676	109.802	46.683	3.152	-0.136	0.155	18.598	0.531	0.557	0.666	120.254	50.227	3.234	-0.499	0.156	16.794	0.541	0.541	0.661	106.915	45.213	3.187	-0.495
35389043	GCVec	Foreback	HER	0.12	25.236	0.49	0.54	0.651	110.97	38.303	3.192	-0.319	0.119	18.903	0.486	0.564	0.67	106.495	41.316	2.672	0.171	0.119	22.289	0.493	0.539	0.655	111.092	37.504	2.888	-0.004	0.119	25.258	0.49	0.532	0.642	123.007	38.444	2.854	-0.22
35391856	GCVec	Foreback	HER	0.108	18.845	0.479	0.567	0.654	107.636	49.458	2.555	0.143	0.107	12.81	0.481	0.578	0.683	90.939	52.278	2.627	0.548	0.108	13.293	0.483	0.56	0.678	95.103	51.355	2.686	0.468	0.109	13.692	0.486	0.559	0.676	97.521	50.657	2.704	0.413
35399913	GCVec	Foreback	HER	0.059	60.142	0.331	0.363	0.444	161.339	47.306	3.247	-0.758	0.059	36.628	0.337	0.362	0.478	120.454	44.669	3.23	0.511	0.059	37.53	0.337	0.36	0.48	115.001	43.869	2.997	0.425	0.06	37.14	0.336	0.358	0.485	117.851	44.987	2.965	0.471
35402201	GCVec	Foreback	HER	0.101	48.666	0.424	0.401	0.524	165.753	36.988	4.682	-1.228	0.101	39.53	0.421	0.453	0.553	147.457	43.155	2.816	-0.432	0.101	44.216	0.419	0.441	0.544	157.19	41.351	3.481	-0.635	0.101	46.857	0.419	0.421	0.529	157.714	37.654	4.153	-0.813
35411510	GCVec	Foreback	HER	0.089	52.625	0.357	0.319	0.427	147.739	36.675	7.026	-1.331	0.089	38.466	0.354	0.319	0.453	119.711	34.45	4.851	-0.212	0.09	39.107	0.355	0.324	0.464	127.241	35.123	5.379	-0.59	0.09	47.63	0.356	0.316	0.452	140.229	35.445	5.282	-0.771
710946	FCM	Contour	HER	0.032	22.514	0.335	0.593	0.502	69.338	42.404	2.944	0.799	0.033	21.646	0.346	0.575	0.508	79.011	47.212	3.024	0.86	0.033	22.43	0.341	0.581	0.511	73.96	44.239	2.964	0.835	0.033	23.326	0.338	0.593	0.513	75.362	46.57	2.766	0.781
951913	FCM	Contour	HER	0.127	50.36	0.417	0.364	0.498	183.974	32.669	6.111	-1.505	0.128	54.085	0.428	0.331	0.49	184.539	28.527	4.343	-0.876	0.128	58.962	0.429	0.333	0.478	191.454	23.164	3.583	-0.408	0.128	57.218	0.427	0.342	0.472	187.507	24.279	3.905	-0.566
35120212	FCM	Contour	HER	0.218	21.345	0.495	0.38	0.498	106.484	26.689	5.062	1.296	0.217	23.693	0.483	0.417	0.499	102.968	22.53	6.799	1.275	0.218	25.458	0.489	0.396	0.496	105.164	20.903	6.908	1.344	0.218	26.049	0.494	0.379	0.495	108.529	21.376	6.592	1.362
35120528	FCM	Contour	HER	0.32	25.891	0.5	0.441	0.466	160.391	30.062	4.155	-0.751	0.32	21.184	0.498	0.447	0.466	112.725	20.629	4.004	-0.116	0.32	24.796	0.5	0.428	0.464	139.089	21.629	4.972	-0.44	0.32	26.421	0.504	0.415	0.462	154.957	22.211	6.037	-0.751
35132937	FCM	Contour	HER	0.101	57.33	0.453	0.288	0.505	187.134	23.871	4.146	-0.676	0.099	54.615	0.437	0.337	0.496	174.697	25.063	2.717	-0.019	0.099	57.686	0.435	0.337	0.484	177.045	22.122	2.794	0.281	0.099	57.293	0.435	0.336	0.479	175.353	21.817	2.813	0.377
35140750	FCM	Contour	HER	0.2	52.415	0.431	0.29	0.426	164.942	25.895	5.59	-1.231	0.2	52.659	0.443	0.268	0.429	169.429	22.157	3.224	-0.34	0.2	52.519	0.444	0.259	0.422	174.54	20.714	3.851	-0.314	0.199	37.194	0.42	0.359	0.421	137.772	26.957	2.861	0.374
35144096	FCM	Contour	HER	0.219	38.167	0.49	0.293	0.522	179.834	37.752	5.363	-1.666	0.218	39.125	0.479	0.319	0.52	177.535	29.321	3.736	-0.9	0.219	41.829	0.487	0.272	0.519	188.108	23.832	4.097	-0.867	0.219	42.604	0.488	0.262	0.519	195.908	23.653	4.415	-0.966
35153875	FCM	Contour	HER	0.238	26.051	0.558	0.552	0.64	151.461	30.646	3.772	-0.526	0.239	29.12	0.572	0.511	0.643	162.741	28.977	4.075	-0.701	0.239	28.815	0.577	0.498	0.637	161.388	26.933	4.043	-0.358	0.239	31.721	0.576	0.484	0.634	166.943	24.631	4.492	-0.496
35169821	FCM	Contour	HER	0.109	58.541	0.427	0.3	0.507	182.232	31.69	4.463	-1.099	0.109	64.138	0.43	0.293	0.502	190.191	26.837	3.474	-0.665	0.109	57.265	0.428	0.297	0.516	189.482	25.212	2.542	-0.312	0.108	51.867	0.42	0.318	0.521	179.197	25.548	2.429	-0.117
35173180	FCM	Contour	HER	0.302	20.826	0.507	0.452	0.506	113.314	25.93	3.797	-0.368	0.302	30.126	0.515	0.369	0.501	135.834	19.425	3.711	-0.27	0.302	31.244	0.519	0.342	0.499	135.822	17.645	4.427	-0.241	0.303	28.98	0.522	0.336	0.5	113.563	17.188	4.654	-0.484
35174934	FCM	Contour	HER	0.183	48.227	0.389	0.291	0.368	155.758	39.247	2.663	-0.324	0.183	51.427	0.395	0.272	0.374	167.638	34.912	2.402	-0.242	0.183	52.076	0.395	0.259	0.371	163.743	29.276	2.908	-0.093	0.183	51.876	0.394	0.25	0.36	152.118	24.373	3.395	0.195
35190281	FCM	Contour	HER	0.278	26.279	0.503	0.478	0.527	149.953	32.949	3.821	-0.8	0.278	25.025	0.504	0.504	0.528	142.491	32.133	2.894	-0.276	0.278	30.157	0.513	0.457	0.526	173.927	28.335	3.189	-0.295	0.278	31.093	0.517	0.428	0.525	175.93	25.6	3.588	-0.369
710946	FCM	Rect	HER	0.17	42.676	0.287	0.113	0.149	151.837	38.874	2.902	-0.355	0.17	53.007	0.287	0.114	0.157	152.143	30.734	3.096	0.137	0.17	52.425	0.287	0.109	0.153	167.238	27.797	3.05	0.107	0.17	52.922	0.286	0.109	0.151	170.181	30.493	3.334	-0.25
951913	FCM	Rect	HER	0.128	50.257	0.418	0.365	0.498	183.633	33.405	6.5	-1.586	0.129	54.108	0.429	0.333	0.491	184.26	29.041	4.783	-0.967	0.128	58.975	0.429	0.334	0.479	191.286	23.411	3.741	-0.459	0.128	57.319	0.428	0.343	0.473	187.421	24.369	3.949	-0.58
35120212	FCM	Rect	HER	0.197	30.307	0.476	0.38	0.483	125.034	27.456	4.25	0.992	0.197	34.997	0.463	0.413	0.487	124.833	24.333	5.317	0.86	0.197	37.998	0.47	0.386	0.482	130.722	23.25	5.976	0.975	0.198	39.19	0.476	0.367	0.48	137.189	24.112	5.819	1.008
35120528	FCM	Rect	HER	0.313	27.881	0.488	0.421	0.447	161.737	28.89	4.418	-0.741	0.313	22.9	0.487	0.422	0.448	114.127	20.171	4.314	-0.158	0.313	26.875	0.489	0.404	0.446	140.676	21	5.605	-0.515	0.313	28.52	0.493	0.389	0.444	156.566	21.499	6.969	-0.851
35132937	FCM	Rect	HER	0.123	53.635	0.462	0.291	0.51	185.503	25.54	4.206	-0.786	0.122	51.186	0.448	0.335	0.501	173.218	25.821	2.711	-0.05	0.122	54.512	0.447	0.335	0.489	176.062	22.563	2.82	0.233	0.122	54.453	0.447	0.333	0.484	174.621	22.129	2.838	0.339
35140750	FCM	Rect	HER	0.157	62.955	0.413	0.291	0.431	185.154	28.327	7.01	-1.601	0.157	65.242	0.428	0.267	0.431	186.085	22.404	3.885	-0.673	0.157	64.19	0.43	0.266	0.424	193.585	21.503	4.475	-0.652	0.155	46.108	0.401	0.367	0.419	147.17	26.968	2.75	0.261
35144096	FCM	Rect	HER	0.174	46.796	0.483	0.296	0.535	183.135	34.428	6.298	-1.819	0.173	46.328	0.472	0.325	0.533	181.098	27.273	4.273	-0.997	0.174	49.05	0.48	0.275	0.531	190.872	21.933	4.213	-0.826	0.174	50.22	0.482	0.267	0.531	198.727	21.26	4.329	-0.837
35153875	FCM	Rect	HER	0.209	29.01	0.549	0.562	0.648	151.559	29.927	3.961	-0.592	0.209	33.609	0.563	0.528	0.651	168.48	29.168	4.38	-0.785	0.21	32.19	0.57	0.506	0.646	161.617	26.516	4.213	-0.442	0.21	35.775	0.569	0.498	0.642	171.257	24.924	4.729	-0.574
35169821	FCM	Rect	HER	0.108	58.87	0.425	0.298	0.503	182.318	31.598	4.485	-1.103	0.109	64.662	0.429	0.289	0.498	190.339	26.739	3.498	-0.668	0.108	57.764	0.427	0.296	0.512	189.632	25.116	2.543	-0.311	0.107	52.308	0.418	0.316	0.517	179.336	25.465	2.431	-0.115
35173180	FCM	Rect	HER	0.279	21.991	0.496	0.447	0.503	113.326	25.529	3.834	-0.336	0.279	32.448	0.504	0.364	0.498	136.504	19.017	3.822	-0.276	0.279	33.945	0.51	0.334	0.497	136.179	17.23	4.596	-0.249	0.279	30.616	0.512	0.327	0.498	113.559	16.859	4.8	-0.51
35174934	FCM	Rect	HER	0.169	49.162	0.382	0.295	0.374	155.486	38.528	2.456	-0.24	0.17	51.839	0.391	0.27	0.378	167.22	34.679	2.323	-0.185	0.17	51.844	0.39	0.259	0.376	162.944	29.352	2.78	-0.055	0.17	52.386	0.388	0.253	0.367	159.507	25.779	3.132	0.133
35190281	FCM	Rect	HER	0.271	27.348	0.497	0.473	0.522	150.306	32.628	3.83	-0.789	0.27	26.198	0.498	0.499	0.523	142.826	32.074	2.913	-0.288	0.271	31.515	0.507	0.452	0.522	174.274	28.228	3.228	-0.307	0.271	32.45	0.511	0.423	0.52	176.182	25.558	3.619	-0.38
710946	FCM	Foreback	HER	0.175	35.396	0.298	0.151	0.181	145.348	40.289	2.991	-0.353	0.175	45.26	0.298	0.157	0.179	143.242	32.903	3.676	-0.106	0.175	44.349	0.297	0.152	0.177	158.527	32.322	4.346	-0.419	0.175	45.738	0.296	0.151	0.177	161.707	34.621	4.175	-0.552
951913	FCM	Foreback	HER	0.121	50.066	0.416	0.37	0.507	183.3	33.722	6.468	-1.59	0.122	53.829	0.428	0.342	0.499	183.481	29.737	4.806	-0.99	0.121	59.117	0.429	0.341	0.486	190.675	23.888	3.791	-0.495	0.121	57.816	0.428	0.351	0.479	186.991	24.629	4.115	-0.609
35120212	FCM	Foreback	HER	0.217	19.936	0.493	0.373	0.495	103.236	26.339	5.49	1.382	0.217	22.521	0.48	0.414	0.497	102.766	22.729	6.547	1.241	0.217	24.469	0.486	0.394	0.494	104.886	21.064	6.704	1.322	0.218	25.162	0.491	0.379	0.493	108.243	21.519	6.459	1.352
35120528	FCM	Foreback	HER	0.319	24.031	0.488	0.426	0.445	161.495	30.292	4.057	-0.698	0.319	12.842	0.493	0.377	0.446	105.995	20.61	5.649	0.418	0.319	19.712	0.492	0.395	0.444	135.774	21.454	5.055	-0.185	0.319	23.473	0.493	0.391	0.443	149.847	21.574	5.823	-0.576
35132937	FCM	Foreback	HER	0.131	51.703	0.465	0.292	0.514	184.239	26.575	3.976	-0.784	0.13	48.847	0.452	0.339	0.506	171.871	26.542	2.669	-0.065	0.13	52.357	0.451	0.335	0.495	174.914	23.143	2.799	0.197	0.13	52.632	0.45	0.334	0.489	173.675	22.499	2.829	0.318
35140750	FCM	Foreback	HER	0.213	47.174	0.423	0.288	0.407	161.483	27.408	4.857	-1.101	0.213	46.678	0.432	0.269	0.41	164.23	24.06	2.817	-0.217	0.213	47.191	0.434	0.256	0.402	170.146	22.194	3.469	-0.267	0.212	32.743	0.413	0.354	0.403	132.125	28.509	2.777	0.406
35144096	FCM	Foreback	HER	0.218	38.373	0.49	0.294	0.521	179.323	38.236	5.191	-1.634	0.217	39.038	0.479	0.321	0.521	176.909	29.754	3.673	-0.889	0.218	41.895	0.486	0.272	0.519	187.494	24.343	4.058	-0.877	0.218	42.713	0.488	0.262	0.519	195.342	24.141	4.386	-0.981
35153875	FCM	Foreback	HER	0.237	26.019	0.556	0.553	0.638	151.061	31.077	3.807	-0.552	0.238	29.801	0.569	0.517	0.642	166.455	30.212	3.954	-0.685	0.238	29.566	0.574	0.502	0.636	160.741	27.122	3.95	-0.351	0.238	32.808	0.573	0.488	0.632	166.411	24.788	4.383	-0.49
35169821	FCM	Foreback	HER	0.108	59.408	0.427	0.303	0.508	181.818	32.147	4.506	-1.117	0.108	65.076	0.431	0.294	0.503	189.769	27.277	3.513	-0.692	0.108	58.117	0.429	0.302	0.517	189.105	25.535	2.566	-0.33	0.107	52.688	0.42	0.322	0.522	178.848	25.806	2.436	-0.13
35173180	FCM	Foreback	HER	0.316	18.948	0.512	0.449	0.503	112.408	26.558	3.697	-0.379	0.316	27.14	0.519	0.367	0.499	134.554	20.02	3.654	-0.269	0.316	28.598	0.523	0.344	0.497	134.555	18.392	4.149	-0.266	0.316	26.316	0.524	0.336	0.498	112.438	17.895	4.3	-0.488
35174934	FCM	Foreback	HER	0.185	46.86	0.403	0.314	0.397	155.039	39.71	2.604	-0.298	0.185	49.404	0.411	0.288	0.402	165.662	35.375	2.35	-0.194	0.185	50.193	0.41	0.275	0.397	161.86	29.831	2.835	-0.063	0.185	49.98	0.407	0.272	0.387	150.587	24.936	3.306	0.189
35190281	FCM	Foreback	HER	0.272	27.355	0.49	0.467	0.507	148.318	34.405	3.701	-0.778	0.272	21.683	0.495	0.458	0.509	117.546	27.441	3.203	-0.128	0.272	26.004	0.503	0.413	0.508	135.986	22.836	3.469	-0.11	0.272	27.834	0.506	0.396	0.506	150.179	22.705	3.67	-0.21
193438	FCM	Contour	ERPR	0.008	20.241	0.383	0.676	0.644	95.251	58.535	2.212	0.371	0.009	12.907	0.412	0.656	0.695	79.463	47.069	2.865	0.616	0.009	12.193	0.409	0.628	0.683	84.43	46.601	2.815	0.491	0.008	13.818	0.4	0.652	0.691	92.4	53.703	2.396	0.391
392236	FCM	Contour	ERPR	0.069	69.911	0.47	0.214	0.485	207.251	27.287	8.36	-1.773	0.065	73.322	0.441	0.234	0.492	210.201	25.962	4.083	-0.936	0.069	76.431	0.464	0.177	0.477	212.609	17.346	4.404	-0.787	0.066	73.277	0.455	0.195	0.478	209.504	15.359	3.893	-0.259
673163	FCM	Contour	ERPR	0.085	100.401	0.212	0.052	0.114	186.946	45.429	3.084	-0.803	0.084	92.563	0.211	0.056	0.108	192.922	29.496	2.309	-0.188	0.082	92.732	0.218	0.061	0.104	196.695	33.118	1.958	0.011	0.084	84.411	0.201	0.056	0.104	191.202	34.899	1.949	-0.099
682905	FCM	Contour	ERPR	0.186	36.097	0.537	0.385	0.621	179.479	24.199	3.706	-0.39	0.186	37.106	0.543	0.394	0.627	171.094	24.953	2.844	0.147	0.187	37.606	0.549	0.379	0.623	166.481	21.639	3.182	0.31	0.187	37.09	0.544	0.395	0.621	162.973	21.68	3.303	0.278
767066	FCM	Contour	ERPR	0.095	63.557	0.339	0.302	0.372	152.651	35.06	6.286	-1.076	0.095	62.818	0.329	0.301	0.356	132.021	34.094	4.726	-0.824	0.095	56.249	0.328	0.307	0.366	141.401	38.779	4.477	-0.781	0.096	58.023	0.331	0.297	0.353	146.517	34.933	6.484	-0.936
35131342	FCM	Contour	ERPR	0.188	30.469	0.47	0.4	0.53	130.402	41.738	3.149	-0.493	0.188	31.21	0.467	0.386	0.522	141.448	34.848	3.235	0.01	0.189	33.184	0.478	0.343	0.517	135.569	26.948	3.384	0.233	0.189	36.215	0.475	0.358	0.513	151.738	31.899	3.245	-0.279
35208695	FCM	Contour	ERPR	0.161	39.964	0.404	0.416	0.454	144.657	43.723	2.492	-0.611	0.161	40.396	0.405	0.42	0.45	137.072	46.378	2.653	-0.686	0.161	45.828	0.409	0.39	0.45	140.521	38.964	3.353	-0.914	0.162	45.036	0.411	0.396	0.452	150.744	43.227	4.032	-1.16
35219049	FCM	Contour	ERPR	0.142	47.425	0.379	0.303	0.414	145.179	34.626	3.426	-0.771	0.143	53.774	0.389	0.27	0.401	149.121	25.746	4.014	-0.274	0.143	52.585	0.395	0.257	0.398	143.58	24.105	4.35	-0.252	0.143	51.787	0.391	0.268	0.394	144.741	24.251	4.46	-0.375
35292104	FCM	Contour	ERPR	0.18	21.76	0.53	0.542	0.642	153.399	45.651	2.816	-0.74	0.182	18.024	0.551	0.469	0.63	120.791	24.257	3.663	-0.145	0.182	18.422	0.551	0.459	0.621	131.593	26.575	3.455	-0.031	0.182	18.221	0.545	0.462	0.628	129.79	30.829	3.735	-0.483
35292659	FCM	Contour	ERPR	0.204	25.642	0.58	0.465	0.679	161.244	29.35	8.855	-1.544	0.204	22.651	0.588	0.47	0.684	143.133	28.275	7.047	-0.96	0.205	26.497	0.593	0.433	0.677	140.874	23.895	11.847	-1.811	0.205	25.132	0.595	0.421	0.673	152.435	24.327	14.252	-1.944
35294577	FCM	Contour	ERPR	0.175	30.618	0.266	0.076	0.171	145.802	50.284	2.242	-0.015	0.175	32.069	0.268	0.076	0.176	140.779	42.866	2.421	-0.039	0.175	32.411	0.269	0.072	0.178	154.074	32.353	2.88	0.364	0.175	34.005	0.263	0.07	0.175	156.741	32.152	3.971	0.118
35295233	FCM	Contour	ERPR	0.202	13.01	0.615	0.429	0.65	98.488	21.45	7.036	0.313	0.198	19.984	0.572	0.552	0.663	130.504	25.747	5.094	-0.333	0.197	23.923	0.565	0.556	0.652	135.507	25.458	5.569	-0.523	0.197	23.234	0.563	0.575	0.647	136.377	29.86	4.421	-0.387
35295297	FCM	Contour	ERPR	0.188	37.157	0.429	0.34	0.475	156.918	36.683	4.619	-0.663	0.188	38.005	0.431	0.334	0.479	157.443	36.724	4.388	-0.69	0.188	37.339	0.439	0.315	0.469	155.444	32.743	6.088	-0.908	0.188	37.141	0.437	0.319	0.465	154.304	32.426	6.166	-0.968
35302844	FCM	Contour	ERPR	0.185	54.701	0.34	0.162	0.258	185.438	22.14	3.184	-0.157	0.185	50.666	0.341	0.174	0.263	181.075	23.49	3.026	0.148	0.185	55.283	0.338	0.177	0.265	194.565	22.799	3.138	0.023	0.185	54.688	0.338	0.173	0.265	196.397	22.288	3.318	-0.05
35316362	FCM	Contour	ERPR	0.159	50.934	0.345	0.207	0.325	149.923	25.092	3.287	-0.334	0.159	52.954	0.344	0.213	0.328	169.671	29.564	2.605	0.169	0.159	52.207	0.344	0.205	0.328	161.2	24.593	2.961	0.038	0.159	50.419	0.343	0.204	0.326	152.275	23.24	3.1	-0.12
193438	FCM	Rect	ERPR	0.008	20.241	0.383	0.676	0.644	95.251	58.535	2.212	0.371	0.009	12.907	0.412	0.656	0.695	79.463	47.069	2.865	0.616	0.009	12.193	0.409	0.628	0.683	84.43	46.601	2.815	0.491	0.008	13.818	0.4	0.652	0.691	92.4	53.703	2.396	0.391
392236	FCM	Rect	ERPR	0.066	74.781	0.462	0.216	0.469	211.443	26.49	8.647	-1.776	0.063	78.47	0.44	0.226	0.476	213.109	23.241	4.13	-0.873	0.067	80.596	0.463	0.165	0.461	214.591	15.22	4.136	-0.507	0.064	77.455	0.451	0.191	0.462	210.725	14.308	3.416	-0.013
673163	FCM	Rect	ERPR	0.085	100.401	0.212	0.052	0.114	186.946	45.429	3.084	-0.803	0.084	92.563	0.211	0.056	0.108	192.922	29.496	2.309	-0.188	0.082	92.732	0.218	0.061	0.104	196.695	33.118	1.958	0.011	0.084	84.411	0.201	0.056	0.104	191.202	34.899	1.949	-0.099
682905	FCM	Rect	ERPR	0.172	36.721	0.519	0.385	0.604	179.865	24.958	3.566	-0.408	0.172	36.996	0.525	0.386	0.61	169.552	24.923	3.005	0.223	0.173	36.98	0.529	0.379	0.606	165.013	22.088	3.323	0.4	0.172	36.384	0.524	0.396	0.604	161.488	22.378	3.352	0.366
767066	FCM	Rect	ERPR	0.096	62.81	0.34	0.302	0.374	152.531	35.025	6.254	-1.067	0.096	62.342	0.33	0.302	0.357	131.812	34.094	4.689	-0.813	0.096	55.814	0.329	0.308	0.368	141.242	38.764	4.452	-0.774	0.097	57.681	0.332	0.298	0.354	146.304	34.899	6.439	-0.92
35131342	FCM	Rect	ERPR	0.18	33.405	0.456	0.375	0.507	131.386	41.442	3.22	-0.499	0.18	33.884	0.452	0.366	0.501	143.615	34.13	3.297	0.009	0.181	35.927	0.464	0.319	0.496	137.361	26.331	3.476	0.247	0.181	38.705	0.462	0.332	0.493	153.331	31.497	3.338	-0.303
35208695	FCM	Rect	ERPR	0.161	41.024	0.402	0.413	0.447	144.77	43.642	2.502	-0.615	0.161	41.318	0.403	0.416	0.444	137.459	46.267	2.673	-0.696	0.161	47.075	0.407	0.385	0.442	140.908	38.813	3.39	-0.926	0.162	45.971	0.409	0.39	0.444	151.086	43.067	4.066	-1.168
35219049	FCM	Rect	ERPR	0.142	47.425	0.379	0.303	0.414	145.179	34.626	3.426	-0.771	0.143	53.774	0.389	0.27	0.401	149.121	25.746	4.014	-0.274	0.143	52.585	0.395	0.257	0.398	143.58	24.105	4.35	-0.252	0.143	51.787	0.391	0.268	0.394	144.741	24.251	4.46	-0.375
35292104	FCM	Rect	ERPR	0.162	31.02	0.534	0.533	0.637	171.735	33.878	3.926	-0.899	0.165	25.189	0.558	0.468	0.624	128.319	21.731	5.128	-0.264	0.164	24.948	0.559	0.458	0.617	140.279	22.874	4.032	0.188	0.164	25.714	0.552	0.451	0.622	140.165	23.198	4.116	0.233
35292659	FCM	Rect	ERPR	0.204	25.433	0.577	0.463	0.676	161.735	29.521	8.708	-1.504	0.204	22.524	0.585	0.469	0.681	143.045	28.133	7.083	-0.954	0.205	26.314	0.59	0.432	0.674	140.932	23.789	11.916	-1.816	0.205	25.016	0.592	0.42	0.67	152.551	24.222	14.346	-1.952
35294577	FCM	Rect	ERPR	0.126	41.649	0.225	0.06	0.129	149.862	51.532	2.275	-0.153	0.126	40.571	0.229	0.058	0.127	147.307	43.023	2.485	-0.201	0.125	45.37	0.231	0.059	0.131	160.727	31.732	2.764	0.282	0.127	53.315	0.226	0.056	0.139	162.924	30.884	3.404	0.296
35295233	FCM	Rect	ERPR	0.202	14.435	0.609	0.411	0.643	102.421	20.868	7.492	0.35	0.198	21.216	0.569	0.53	0.656	132.453	25.164	5.22	-0.363	0.197	25.876	0.561	0.536	0.645	154.223	28.16	5.451	-0.499	0.197	24.999	0.559	0.559	0.64	139.631	29.404	4.375	-0.323
35295297	FCM	Rect	ERPR	0.188	37.45	0.428	0.341	0.473	156.996	36.655	4.627	-0.661	0.188	38.389	0.431	0.334	0.477	157.591	36.697	4.414	-0.697	0.188	37.685	0.438	0.315	0.467	155.574	32.736	6.125	-0.919	0.188	37.498	0.436	0.319	0.463	154.401	32.443	6.184	-0.975
35302844	FCM	Rect	ERPR	0.134	58.531	0.268	0.079	0.189	195.421	20.498	3.147	-0.281	0.134	58.602	0.268	0.083	0.189	190.597	22.078	2.53	0.202	0.134	61.739	0.266	0.083	0.19	204.237	21.764	2.43	0.103	0.134	58.858	0.267	0.083	0.19	204.515	20.407	2.474	0.091
35316362	FCM	Rect	ERPR	0.148	54.29	0.338	0.196	0.311	152.568	24.198	3.501	-0.361	0.148	57.382	0.337	0.204	0.313	173.301	29.171	2.578	0.121	0.148	56.246	0.336	0.198	0.313	164.567	24.278	3.095	-0.067	0.148	53.441	0.335	0.196	0.313	155.24	22.904	3.3	-0.22
193438	FCM	Foreback	ERPR	0.096	47.864	0.315	0.223	0.313	137.037	40.531	3.01	0.226	0.097	53.482	0.329	0.211	0.336	159.225	31.125	2.99	0.195	0.098	56.379	0.335	0.201	0.321	162.642	27.641	3.135	0.765	0.098	59.336	0.332	0.197	0.323	176.369	30.611	2.784	0.2
392236	FCM	Foreback	ERPR	0.08	67.534	0.485	0.229	0.507	206.748	27.428	7.995	-1.719	0.075	68.412	0.452	0.252	0.518	207.348	28.196	3.592	-0.87	0.079	72.394	0.476	0.195	0.502	210.632	19.03	3.989	-0.805	0.077	70.791	0.471	0.206	0.5	208.257	16.151	3.754	-0.322
673163	FCM	Foreback	ERPR	0.085	100.401	0.212	0.052	0.114	186.946	45.429	3.084	-0.803	0.084	92.563	0.211	0.056	0.108	192.922	29.496	2.309	-0.188	0.082	92.732	0.218	0.061	0.104	196.695	33.118	1.958	0.011	0.084	84.411	0.201	0.056	0.104	191.202	34.899	1.949	-0.099
682905	FCM	Foreback	ERPR	0.187	35.032	0.541	0.396	0.629	179.074	24.423	3.681	-0.397	0.186	35.782	0.546	0.403	0.637	170.35	25.397	2.827	0.121	0.187	36.467	0.553	0.388	0.632	165.884	21.957	3.149	0.282	0.187	36.083	0.548	0.402	0.629	162.491	21.893	3.273	0.26
767066	FCM	Foreback	ERPR	0.087	63.523	0.343	0.319	0.387	152.065	34.85	6.171	-1.038	0.086	62.228	0.33	0.323	0.373	131.013	34.151	4.573	-0.78	0.087	55.938	0.329	0.329	0.382	140.556	38.548	4.393	-0.736	0.088	58.121	0.332	0.316	0.367	145.454	34.743	6.285	-0.856
35131342	FCM	Foreback	ERPR	0.249	12.901	0.482	0.463	0.536	98.9	53.628	2.001	-0.083	0.247	14.506	0.48	0.445	0.529	110.473	40.291	2.824	0.542	0.247	15.606	0.484	0.406	0.526	106.719	35.568	2.691	0.373	0.247	17.628	0.483	0.424	0.524	122.197	39.571	2.362	0.247
35208695	FCM	Foreback	ERPR	0.154	40.69	0.406	0.431	0.465	144.406	43.813	2.473	-0.607	0.154	40.655	0.407	0.434	0.462	136.531	46.341	2.631	-0.672	0.154	46.515	0.411	0.405	0.461	139.828	39.064	3.31	-0.893	0.155	45.062	0.413	0.413	0.464	149.479	43.847	3.872	-1.117
35219049	FCM	Foreback	ERPR	0.142	46.282	0.378	0.305	0.418	143.276	35.52	3.205	-0.722	0.143	52.138	0.387	0.276	0.407	146.762	27.031	3.613	-0.265	0.143	51.147	0.393	0.266	0.404	141.342	25.28	3.852	-0.231	0.143	50.149	0.389	0.275	0.401	142.694	25.279	3.971	-0.341
35292104	FCM	Foreback	ERPR	0.198	17.7	0.545	0.563	0.663	149.524	47.586	2.688	-0.648	0.2	14.482	0.564	0.49	0.653	116.757	26.112	3.225	-0.146	0.199	15.1	0.563	0.478	0.645	127.706	28.193	3.207	-0.064	0.199	15.35	0.558	0.483	0.648	126.354	32.317	3.691	-0.516
35292659	FCM	Foreback	ERPR	0.213	18.657	0.566	0.417	0.634	142.066	28.505	6.513	-0.682	0.212	20.333	0.558	0.475	0.644	140.102	27.566	6.265	-0.734	0.213	24.17	0.563	0.436	0.637	139.858	23.218	10.703	-1.583	0.213	23.322	0.566	0.412	0.633	152.299	23.005	14.232	-1.822
35294577	FCM	Foreback	ERPR	0.178	29.947	0.275	0.082	0.194	145.468	50.241	2.248	-0.025	0.178	30.61	0.279	0.082	0.2	139.746	43.132	2.456	-0.046	0.179	31.549	0.28	0.076	0.2	152.999	32.783	2.948	0.323	0.179	32.947	0.273	0.073	0.198	156.116	32.117	3.979	0.124
35295233	FCM	Foreback	ERPR	0.168	6.207	0.573	0.368	0.595	75.614	23.469	4.462	0.781	0.165	4.69	0.56	0.333	0.612	78.834	21.393	11.307	1.576	0.163	7.36	0.545	0.37	0.601	96.049	23.763	6.987	0.71	0.163	8.48	0.541	0.407	0.594	99.55	27.745	4.432	0.301
35295297	FCM	Foreback	ERPR	0.208	34.119	0.446	0.353	0.492	155.83	37.113	4.321	-0.58	0.208	33.417	0.449	0.352	0.499	154.784	37.221	3.948	-0.551	0.208	33.43	0.456	0.327	0.487	153.443	32.936	5.534	-0.767	0.208	33.921	0.455	0.33	0.482	152.741	32.693	5.678	-0.872
35302844	FCM	Foreback	ERPR	0.201	48.965	0.406	0.277	0.364	181.576	24.382	3.035	-0.019	0.201	49.79	0.404	0.286	0.367	174.257	24.361	3.124	0.095	0.201	53.582	0.403	0.297	0.367	186.034	23.177	3.191	-0.079	0.201	52.924	0.404	0.286	0.367	193.921	23.162	3.026	-0.03
35316362	FCM	Foreback	ERPR	0.158	51.273	0.344	0.205	0.324	149.909	25.358	3.293	-0.355	0.158	52.584	0.344	0.214	0.328	168.515	29.812	2.586	0.189	0.158	52.702	0.343	0.204	0.327	160.57	24.672	2.95	0.047	0.158	50.528	0.342	0.204	0.325	151.956	23.246	3.107	-0.129
20981	FCM	Contour	TN	0.161	42.64	0.357	0.241	0.35	134.709	30.109	2.925	-0.251	0.161	40.97	0.355	0.263	0.349	144.326	37.611	2.608	0.017	0.161	43.041	0.358	0.24	0.343	142.898	25.395	3.215	0.335	0.161	44.205	0.359	0.249	0.337	158.913	28.006	2.74	0.256
689402	FCM	Contour	TN	0.009	18.38	0.319	0.606	0.599	77.174	41.148	4.641	1.211	0.011	12.93	0.343	0.571	0.624	67.238	42.946	5.438	1.552	0.009	15.039	0.328	0.607	0.624	74.612	44.242	4.05	1.122	0.009	16.819	0.322	0.613	0.619	78.042	45.194	3.461	0.912
35031418	FCM	Contour	TN	0.081	60.319	0.386	0.237	0.446	146.903	14.956	7.507	0.463	0.078	65.487	0.367	0.297	0.44	173.961	24.942	3.036	0.178	0.078	56.356	0.362	0.322	0.433	157.23	24.116	3.344	0.25	0.078	53.568	0.358	0.329	0.431	161.06	28.291	2.761	0.189
35069152	FCM	Contour	TN	0.13	56.057	0.295	0.101	0.253	170.465	41.589	2.866	-0.576	0.131	66.282	0.296	0.097	0.251	182.785	37.832	2.603	-0.515	0.131	66.857	0.304	0.092	0.25	190.975	32.953	2.378	-0.362	0.131	62.817	0.295	0.096	0.251	182.503	27.964	2.547	-0.206
35075380	FCM	Contour	TN	0.15	64.105	0.362	0.222	0.325	173.08	29.308	5.532	-1.243	0.151	64.994	0.368	0.22	0.327	173.82	23.96	3.03	-0.153	0.15	52.029	0.35	0.276	0.321	137.692	29.287	3.122	0.384	0.151	66.817	0.366	0.223	0.318	179.224	23.156	3.838	-0.249
35108726	FCM	Contour	TN	0.022	23.821	0.342	0.828	0.678	91.829	62.615	1.682	0.108	0.023	16.838	0.373	0.807	0.697	64.127	47.997	2.416	0.615	0.022	18.106	0.366	0.82	0.697	70.502	51.299	2.131	0.436	0.022	19.004	0.365	0.821	0.696	73.512	51.935	2.023	0.338
35120478	FCM	Contour	TN	0.122	49.953	0.431	0.328	0.531	189.966	33.895	5.435	-1.441	0.12	55.877	0.426	0.39	0.493	175.895	28.248	2.581	-0.137	0.121	57.314	0.424	0.366	0.496	187.248	26.536	2.954	-0.418	0.121	57.825	0.433	0.343	0.5	181.885	23.295	3.274	-0.504
35155367	FCM	Contour	TN	0.184	39.356	0.275	0.068	0.135	170.898	43.219	2.731	-0.381	0.184	42.242	0.269	0.069	0.148	172.007	39.957	2.18	0.191	0.184	48.353	0.274	0.064	0.147	187.407	35.882	2.013	-0.018	0.184	50.701	0.276	0.064	0.146	193.711	32.453	2.454	-0.138
35201698	FCM	Contour	TN	0.165	49.163	0.353	0.232	0.314	171.36	30.754	2.928	-0.365	0.165	45.702	0.349	0.247	0.314	165.707	28.191	2.953	0.277	0.165	48.271	0.352	0.244	0.309	160.961	24.774	3.186	0.558	0.165	48.596	0.354	0.244	0.305	160.518	24.411	3.036	0.581
35214721	FCM	Contour	TN	0.269	36.612	0.45	0.372	0.411	169.365	33.609	2.322	-0.215	0.269	35.358	0.45	0.379	0.404	153.724	28.227	2.678	0.28	0.269	36.869	0.453	0.362	0.4	162.977	26.835	2.719	0.264	0.269	37.84	0.453	0.362	0.399	170.049	27.38	2.667	0.174
20981	FCM	Rect	TN	0.145	43.513	0.335	0.221	0.32	134.931	30.011	2.986	-0.268	0.145	42.915	0.332	0.233	0.324	147.323	37.112	2.676	-0.03	0.145	46.001	0.336	0.215	0.315	144.901	25.172	3.302	0.29	0.145	46.448	0.337	0.224	0.309	160.253	27.819	2.749	0.259
689402	FCM	Rect	TN	0.025	23.322	0.315	0.475	0.476	77.79	40.676	5.333	1.468	0.025	18.637	0.315	0.479	0.505	67.388	41.109	5.328	1.512	0.024	24.488	0.305	0.501	0.491	75.219	41.565	4.384	1.166	0.024	27.748	0.301	0.509	0.474	76.975	42.712	3.792	0.969
35031418	FCM	Rect	TN	0.077	60.299	0.388	0.243	0.455	146.978	14.941	7.482	0.454	0.074	65.991	0.37	0.303	0.448	173.621	25.16	3.042	0.158	0.074	57.669	0.366	0.328	0.438	157.16	24.051	3.359	0.256	0.074	54.841	0.36	0.335	0.436	161.093	28.233	2.764	0.186
35069152	FCM	Rect	TN	0.126	58.25	0.294	0.102	0.256	171.488	40.792	2.722	-0.524	0.127	68.654	0.295	0.098	0.254	184.082	37.149	2.631	-0.527	0.128	68.989	0.302	0.094	0.254	192.317	32.145	2.343	-0.354	0.128	64.88	0.294	0.097	0.253	183.619	27.283	2.468	-0.173
35075380	FCM	Rect	TN	0.151	63.627	0.364	0.222	0.328	173.383	29.22	5.648	-1.269	0.152	64.343	0.37	0.22	0.33	174.133	23.857	3.061	-0.158	0.151	51.603	0.351	0.278	0.324	137.946	29.192	3.143	0.383	0.152	66.038	0.368	0.224	0.321	179.388	23.19	3.841	-0.254
35108726	FCM	Rect	TN	0.045	27.831	0.354	0.763	0.584	85.773	61.898	1.741	0.28	0.045	20.733	0.372	0.743	0.604	69.481	53.174	2.302	0.632	0.044	22.856	0.369	0.759	0.604	75.9	56.72	2.047	0.47	0.044	23.95	0.369	0.759	0.601	77.492	56.481	1.944	0.385
35120478	FCM	Rect	TN	0.118	49.854	0.43	0.321	0.529	190.53	33.697	5.671	-1.498	0.117	55.946	0.422	0.388	0.489	176.687	28.093	2.638	-0.173	0.118	57.269	0.421	0.364	0.492	187.942	26.34	3.033	-0.447	0.118	57.466	0.43	0.34	0.497	182.435	23.175	3.357	-0.535
35155367	FCM	Rect	TN	0.132	52.991	0.227	0.062	0.12	176.102	44.108	2.85	-0.532	0.132	57.887	0.223	0.064	0.132	180.727	39.654	2.306	-0.117	0.132	65.98	0.231	0.058	0.132	197.021	33.364	2.353	-0.318	0.132	70.514	0.235	0.058	0.131	202.889	29.44	2.861	-0.377
35201698	FCM	Rect	TN	0.166	47.324	0.353	0.227	0.316	164.69	29.558	2.971	-0.349	0.166	45.42	0.349	0.244	0.313	166.057	28.061	2.959	0.277	0.166	47.834	0.351	0.241	0.309	161.431	24.681	3.191	0.553	0.166	48.194	0.353	0.241	0.305	161.018	24.394	3.025	0.566
35214721	FCM	Rect	TN	0.273	35.537	0.44	0.344	0.382	170.272	33.023	2.36	-0.225	0.273	34.793	0.44	0.348	0.377	155.857	27.577	2.727	0.268	0.273	36.019	0.442	0.331	0.374	165.072	26.222	2.773	0.24	0.273	36.954	0.443	0.33	0.373	172.071	26.835	2.689	0.148
20981	FCM	Foreback	TN	0.155	43.242	0.359	0.258	0.359	132.188	32.898	2.849	-0.387	0.155	41.797	0.355	0.278	0.36	142.6	38.464	2.593	-0.005	0.155	44.356	0.357	0.253	0.351	141.747	25.874	3.163	0.307	0.155	46.02	0.36	0.261	0.342	157.96	28.241	2.751	0.252
689402	FCM	Foreback	TN	0.122	46.218	0.217	0.059	0.126	139.534	44.458	2.486	0.28	0.122	51.072	0.22	0.06	0.129	159.091	40.338	2.286	0.181	0.122	54.959	0.222	0.059	0.126	168.505	30.826	2.75	0.295	0.122	54.349	0.22	0.053	0.128	169.674	28.311	2.865	0.476
35031418	FCM	Foreback	TN	0.075	59.724	0.39	0.247	0.462	147.086	14.978	7.39	0.451	0.072	65.373	0.372	0.307	0.455	173.317	25.291	3.013	0.16	0.071	57.387	0.368	0.332	0.445	157.074	24.002	3.368	0.261	0.071	54.656	0.364	0.338	0.443	161.119	28.184	2.767	0.184
35069152	FCM	Foreback	TN	0.13	55.367	0.295	0.102	0.255	170.412	41.5	2.864	-0.573	0.131	64.992	0.298	0.096	0.255	182.544	37.748	2.593	-0.5	0.131	65.415	0.304	0.094	0.254	190.605	32.996	2.344	-0.338	0.131	61.454	0.295	0.096	0.254	182.157	28.064	2.522	-0.192
35075380	FCM	Foreback	TN	0.152	60.792	0.356	0.211	0.312	170.839	31.172	4.946	-1.18	0.152	64.486	0.362	0.208	0.315	173.34	24.195	3.063	-0.189	0.151	51.707	0.344	0.261	0.309	138.563	29.205	3.148	0.4	0.152	65.593	0.36	0.211	0.304	179.008	23.629	3.972	-0.365
35108726	FCM	Foreback	TN	0.204	36.484	0.419	0.375	0.42	158.786	39.142	3.929	-0.976	0.204	35.423	0.423	0.375	0.402	134.572	27.342	3.785	0.047	0.204	37.19	0.424	0.364	0.399	142.834	25.669	4.003	0.066	0.205	36.74	0.426	0.362	0.399	143.091	25.799	3.936	0.017
35120478	FCM	Foreback	TN	0.121	49.985	0.429	0.33	0.528	189.607	34.16	5.402	-1.432	0.12	55.275	0.424	0.394	0.495	175.19	28.455	2.563	-0.121	0.12	56.973	0.424	0.368	0.497	186.617	26.742	2.916	-0.399	0.12	57.587	0.432	0.345	0.5	181.337	23.505	3.27	-0.496
35155367	FCM	Foreback	TN	0.148	42.736	0.266	0.103	0.186	143.006	42.836	3.012	0.108	0.149	50.183	0.266	0.103	0.202	168.475	40.594	2.185	0.144	0.148	56.939	0.268	0.101	0.199	179.513	35.709	2.159	0.044	0.148	58.379	0.269	0.103	0.199	185.281	32.149	2.455	-0.014
35201698	FCM	Foreback	TN	0.171	46.464	0.411	0.306	0.415	162.991	29.941	2.944	-0.32	0.171	41.815	0.4	0.343	0.412	158.705	29.461	2.882	0.376	0.171	45.002	0.402	0.344	0.405	154.158	26.392	3.108	0.588	0.171	45.893	0.405	0.34	0.399	154.323	25.933	2.99	0.597
35214721	FCM	Foreback	TN	0.27	35.536	0.463	0.396	0.443	168.918	34.075	2.332	-0.225	0.27	34.482	0.464	0.402	0.434	152.081	28.654	2.659	0.294	0.27	35.954	0.466	0.387	0.43	161.401	27.183	2.704	0.291	0.27	37.058	0.467	0.384	0.429	168.595	27.629	2.667	0.204
32128	FCM	Contour	HER	0.174	42.235	0.434	0.319	0.461	149.276	23.296	4.478	-0.448	0.173	37.707	0.414	0.424	0.439	137.776	35.435	2.99	-0.07	0.173	41.356	0.425	0.383	0.426	156.411	30.385	3.72	0.136	0.174	40.685	0.43	0.356	0.436	156.049	28.859	3.379	0.11
41081	FCM	Contour	HER	0.137	47.922	0.454	0.267	0.504	185.859	21.003	3.001	-0.114	0.136	46.757	0.438	0.321	0.511	178.228	29.999	2.567	-0.21	0.136	45.694	0.44	0.338	0.483	174.117	27.691	2.545	0.003	0.136	44.273	0.445	0.34	0.475	167.071	28.089	2.536	0.094
322452	FCM	Contour	HER	0.025	25.809	0.422	0.673	0.615	76.839	43.137	2.57	-0.17	0.024	18.433	0.433	0.658	0.638	84.06	44.356	3.142	0.025	0.026	18.553	0.433	0.669	0.632	80.497	44.364	3.039	0.022	0.026	18.021	0.444	0.662	0.636	83.242	44.824	3.195	-0.034
350320	FCM	Contour	HER	0.124	75.956	0.308	0.11	0.264	199.073	33.563	2.795	-0.679	0.123	76.045	0.299	0.117	0.265	192.329	31.751	2.317	-0.346	0.123	75.835	0.305	0.115	0.265	184.081	24.819	2.606	-0.018	0.123	64.485	0.3	0.112	0.266	166.32	22.24	4	0.498
384868	FCM	Contour	HER	0.11	60.849	0.318	0.179	0.306	179.885	26.391	2.997	-0.351	0.109	63.891	0.319	0.198	0.31	179.35	32.949	2.974	-0.431	0.109	56.2	0.321	0.188	0.277	163.782	22.857	3.99	0.712	0.109	53.742	0.321	0.186	0.267	164.326	25.458	3.173	0.505
661744	FCM	Contour	HER	0.135	35.132	0.535	0.424	0.64	185.479	29.966	3.366	-0.787	0.132	33.445	0.505	0.478	0.624	168.631	28.757	2.705	0.003	0.133	34.997	0.513	0.457	0.614	171.066	25.128	3.279	0.171	0.133	35.927	0.517	0.442	0.611	174.393	24.227	3.059	0.147
35002464	FCM	Contour	HER	0.094	38.645	0.299	0.299	0.231	93.367	37.514	3.58	-0.425	0.093	45.276	0.289	0.321	0.258	128.532	54.425	2.736	-0.248	0.093	51.43	0.287	0.325	0.258	136.304	55.463	2.857	-0.585	0.093	46.714	0.292	0.318	0.253	128.863	52.351	2.915	-0.607
35019503	FCM	Contour	HER	0.145	32.987	0.447	0.394	0.527	131.515	36.733	4.421	-0.78	0.147	39.051	0.461	0.318	0.513	130.182	23.004	5.415	0.434	0.146	39.506	0.456	0.335	0.502	127.459	21.968	6.59	0.908	0.146	40.379	0.45	0.345	0.496	122.046	21.239	7.208	1.123
35026555	FCM	Contour	HER	0.157	46.412	0.457	0.289	0.501	172.068	23.317	3.307	-0.297	0.155	45.004	0.445	0.356	0.513	164.04	33.484	3.111	-0.505	0.155	51.179	0.449	0.349	0.495	180.625	27.929	2.863	-0.251	0.155	47.424	0.442	0.372	0.49	170.247	31.469	2.923	-0.329
35047642	FCM	Contour	HER	0.069	87.001	0.31	0.124	0.275	205.464	28.247	4.548	-1.202	0.068	85.597	0.305	0.134	0.297	193.719	38.276	2.862	-0.622	0.067	83.426	0.285	0.148	0.273	193.964	28.195	2.959	-0.318	0.067	74.86	0.29	0.145	0.275	187.378	24.751	3.013	-0.024
35066095	FCM	Contour	HER	0.156	52.291	0.383	0.323	0.401	171.04	43.874	2.853	-0.674	0.156	54.852	0.383	0.32	0.395	160.575	35.07	2.644	-0.333	0.156	57.026	0.388	0.292	0.386	176.537	26.451	2.869	0.15	0.156	57.343	0.39	0.288	0.385	178.896	24.898	2.777	0.226
35113235	FCM	Contour	HER	0.106	56.399	0.393	0.322	0.45	177.29	28.519	5.228	-0.676	0.108	67.103	0.422	0.266	0.466	192.026	28.861	5.959	-1.345	0.108	63.778	0.416	0.268	0.451	171.053	17.527	4.382	0.098	0.108	62.05	0.412	0.273	0.443	166.866	18.3	3.792	0.52
35126928	FCM	Contour	HER	0.193	29.689	0.284	0.089	0.148	137.142	59.014	1.805	0.11	0.194	32.693	0.281	0.087	0.182	157.54	36.939	2.8	0.214	0.194	35.391	0.282	0.081	0.177	165.726	30.105	2.74	0.079	0.194	31.367	0.286	0.083	0.177	158.38	47.238	2.426	-0.518
35128545	FCM	Contour	HER	0.105	41.283	0.494	0.425	0.631	152.157	19.592	5.178	-0.672	0.106	39.759	0.513	0.432	0.629	135.715	18.404	3.676	0.042	0.106	43.416	0.519	0.4	0.627	146.844	16.999	3.742	0.185	0.105	43.597	0.51	0.41	0.625	154.451	17.27	3.776	0.104
35140819	FCM	Contour	HER	0.193	49.08	0.41	0.31	0.4	177.446	45.958	3.898	-1.271	0.194	56.362	0.419	0.247	0.408	186.477	29.618	3.786	-0.959	0.194	58.503	0.42	0.228	0.397	189.487	23.019	4.458	-0.928	0.194	59.674	0.415	0.244	0.394	194.582	21.614	4.143	-0.661
35146382	FCM	Contour	HER	0.031	48.587	0.314	0.523	0.449	151.442	40.378	2.868	-0.595	0.032	29.683	0.34	0.482	0.475	96.516	33.664	5.278	1.148	0.032	31.58	0.343	0.488	0.485	102.362	37.487	4.911	1.072	0.032	30.417	0.342	0.476	0.475	107.824	39.814	4.388	0.982
35149999	FCM	Contour	HER	0.005	26.511	0.309	0.673	0.524	109.579	43.088	2.557	0.15	0.008	16.042	0.34	0.621	0.59	79.056	34.336	4.2	1.006	0.007	15.92	0.336	0.621	0.597	79.255	33.793	4.057	0.947	0.007	17.337	0.339	0.639	0.596	88.572	37.429	3.652	0.803
35164209	FCM	Contour	HER	0.21	36.524	0.393	0.211	0.392	152.669	32.116	3.324	-0.497	0.21	40.258	0.4	0.2	0.393	180.736	28.271	2.732	-0.073	0.21	41.175	0.396	0.21	0.394	183.808	26.54	3.11	-0.001	0.21	41.199	0.397	0.208	0.392	183.117	26.839	3.295	-0.34
35167265	FCM	Contour	HER	0.129	54.392	0.404	0.303	0.457	180.025	29.65	3.731	-0.885	0.129	54.618	0.408	0.33	0.45	181.225	30.326	3.785	-0.693	0.129	58.434	0.406	0.31	0.451	181.45	27.168	4.366	-0.862	0.129	57.806	0.408	0.301	0.455	181.065	25.775	4.203	-0.802
35167785	FCM	Contour	HER	0.128	44.462	0.427	0.383	0.51	177.388	41.239	4.129	-1.173	0.128	53.941	0.423	0.381	0.49	182.997	28.649	3.641	-0.652	0.129	55.537	0.433	0.348	0.494	190.195	27.261	4.182	-0.863	0.13	50.613	0.443	0.327	0.5	184.242	29.766	4.522	-1.118
35178473	FCM	Contour	HER	0.166	51.824	0.416	0.303	0.418	182.729	33.294	5.957	-1.419	0.166	52.472	0.413	0.321	0.412	177.843	26.252	3.108	-0.183	0.166	55.05	0.416	0.292	0.41	185.024	22.671	3.534	-0.173	0.166	56.324	0.418	0.283	0.408	190.524	21.836	3.738	-0.061
35194932	FCM	Contour	HER	0.154	48.862	0.335	0.155	0.272	136.558	24.446	3.662	0.068	0.153	55.667	0.331	0.183	0.253	156.12	25.008	3.086	0.476	0.153	55.925	0.333	0.172	0.259	157.895	23.559	3.366	0.438	0.153	52.342	0.335	0.159	0.264	152.572	22.937	3.794	0.363
35219770	FCM	Contour	HER	0.138	53.322	0.384	0.296	0.419	177.356	28.939	3.321	-0.512	0.139	55.256	0.392	0.278	0.427	179.381	32.583	3.601	-0.771	0.139	55.537	0.392	0.269	0.421	182.786	24.539	3.162	-0.244	0.139	54.299	0.393	0.282	0.418	183.351	26.581	4.459	-0.647
35224946	FCM	Contour	HER	0.008	19.07	0.333	0.705	0.562	95.471	35.001	4.212	1.253	0.013	14.572	0.37	0.705	0.642	74.738	42.775	5.332	1.709	0.011	14.683	0.365	0.708	0.637	77.268	41.229	4.841	1.554	0.011	15.574	0.363	0.716	0.632	83.673	41.996	4.479	1.438
35226287	FCM	Contour	HER	0.094	82.424	0.185	0.047	0.065	206.083	32.536	4.438	-1.267	0.094	73.88	0.186	0.052	0.064	185.309	28.324	2.768	0.15	0.095	79.595	0.196	0.047	0.065	191.057	23.649	2.849	0.15	0.097	87.197	0.203	0.045	0.067	208.665	22.56	2.96	-0.164
35227849	FCM	Contour	HER	0.119	59.952	0.216	0.069	0.073	173.201	45.924	4.674	-1.092	0.12	56.247	0.22	0.058	0.069	153.786	30.837	4.125	-0.426	0.12	67.987	0.221	0.055	0.065	172.126	26.416	4.258	-0.207	0.12	67.189	0.219	0.062	0.065	163.59	22.636	4.215	0.225
35234617	FCM	Contour	HER	0.117	57.8	0.279	0.12	0.217	161.602	48.658	3.267	-0.821	0.117	72.343	0.287	0.113	0.219	181.8	29.746	2.841	-0.178	0.117	75.744	0.295	0.109	0.212	183.326	29.997	3.12	-0.389	0.117	72.465	0.289	0.11	0.222	181.567	29.484	4.32	-0.853
35236342	FCM	Contour	HER	0.012	20.618	0.346	0.566	0.413	46.987	28.248	9.844	2.101	0.009	15.788	0.342	0.649	0.623	49.608	37.126	6.096	1.654	0.009	16.852	0.334	0.664	0.614	55.616	39.203	5.471	1.469	0.009	17.247	0.332	0.669	0.601	51.444	36.533	4.98	1.357
35243225	FCM	Contour	HER	0.164	55.587	0.406	0.266	0.42	176.902	35.235	4.114	-1.03	0.165	60.05	0.409	0.245	0.415	186.245	27.562	2.735	-0.316	0.165	59.888	0.411	0.246	0.413	183.072	25.234	2.898	-0.152	0.164	59.832	0.408	0.26	0.412	179.62	24.791	2.906	0.042
35281771	FCM	Contour	HER	0.205	23.141	0.535	0.546	0.634	116.633	31.396	3.55	-0.614	0.207	24.936	0.564	0.435	0.634	130.682	22.572	4.311	0.18	0.207	26.813	0.561	0.442	0.628	131.974	22.219	5.306	0.092	0.207	26.965	0.563	0.444	0.62	135.358	20.55	6.14	0.946
35298374	FCM	Contour	HER	0.009	11.462	0.447	0.781	0.749	80.819	41.567	2.986	0.622	0.011	6.453	0.469	0.762	0.786	57.883	38.4	4.633	1.369	0.01	7.415	0.464	0.763	0.772	65.49	38.882	3.851	1.073	0.009	8.965	0.448	0.786	0.763	67.096	38.444	3.531	0.894
35301056	FCM	Contour	HER	0.101	26.737	0.565	0.443	0.691	150.36	22.088	6.298	-0.007	0.099	29.47	0.553	0.481	0.698	165.932	23.621	3.329	-0.195	0.099	30.907	0.547	0.471	0.684	165.282	22.116	3.547	0.172	0.098	31.782	0.546	0.464	0.678	166.413	22.307	3.46	0.35
35303722	FCM	Contour	HER	0.132	49.222	0.336	0.234	0.331	160.806	36.464	2.603	-0.159	0.132	54.97	0.334	0.222	0.327	139.49	29.493	4.452	1.109	0.132	64.059	0.336	0.207	0.329	166.788	27.578	3.173	0.529	0.133	64.892	0.346	0.197	0.327	175.459	27.863	2.586	0.07
35321556	FCM	Contour	HER	0.154	33.94	0.409	0.279	0.437	125.792	34.03	3.449	-0.179	0.154	35.038	0.408	0.284	0.438	120.675	28.293	3.565	0.359	0.154	40.193	0.414	0.273	0.426	124.076	24.31	3.847	0.566	0.154	40.436	0.413	0.28	0.424	130.055	26.496	3.289	0.289
35331333	FCM	Contour	HER	0.011	8.48	0.502	0.783	0.789	85.175	40.383	3.428	0.987	0.013	5.822	0.514	0.775	0.808	59.561	36.35	5.046	1.369	0.012	6.354	0.502	0.784	0.806	57.426	35.563	4.787	1.328	0.013	6.693	0.51	0.796	0.808	59.489	36.582	4.551	1.28
35354355	FCM	Contour	HER	0.244	35.116	0.382	0.177	0.32	177.133	33.253	2.776	-0.475	0.244	29.772	0.377	0.17	0.322	148.08	24.903	3.877	0.704	0.244	31.844	0.382	0.16	0.32	149.034	24.5	3.936	0.636	0.244	31.287	0.384	0.161	0.318	148.176	28.4	3.378	0.133
35371978	FCM	Contour	HER	0.017	11.759	0.41	0.756	0.627	31.778	20.283	13.158	2.176	0.017	11.653	0.418	0.753	0.647	47.85	30.22	6.584	1.527	0.014	13.07	0.397	0.793	0.649	49.97	32.73	5.796	1.399	0.014	13.358	0.394	0.802	0.652	52.819	34.686	5.417	1.317
35376170	FCM	Contour	HER	0.134	52.754	0.266	0.102	0.187	166.085	36.768	3.157	-0.368	0.134	52.89	0.264	0.104	0.188	166.609	29.104	2.636	-0.076	0.134	59.85	0.261	0.104	0.182	179.689	27.967	2.56	-0.085	0.135	59.503	0.264	0.103	0.179	183.113	28.363	2.775	-0.201
35382364	FCM	Contour	HER	0.169	38.757	0.426	0.218	0.416	159.082	33.964	6.509	-0.697	0.169	32.929	0.425	0.226	0.425	145.211	28.188	4.38	1.012	0.17	33.734	0.435	0.203	0.423	131.603	23.386	5.689	0.971	0.169	33.837	0.431	0.221	0.424	137.553	23.766	5.568	1.328
35389043	FCM	Contour	HER	0.216	25.282	0.468	0.329	0.513	125.119	34.42	4.867	-0.632	0.216	26.603	0.468	0.325	0.507	132.602	28.496	4.067	0.619	0.216	27.626	0.471	0.319	0.501	135.49	24.226	4.642	0.754	0.216	27.633	0.468	0.322	0.499	146.64	25.596	3.705	0.226
35391856	FCM	Contour	HER	0.018	17.672	0.423	0.677	0.597	88.391	37.445	4.698	0.932	0.022	8.672	0.465	0.669	0.719	58.13	40.765	6.385	1.833	0.021	9.254	0.455	0.67	0.717	62.672	40.732	5.965	1.696	0.02	9.533	0.451	0.664	0.712	65.855	40.383	5.703	1.605
35399913	FCM	Contour	HER	0.104	65.828	0.213	0.057	0.08	175.905	45.192	4.574	-1.111	0.103	81.546	0.213	0.059	0.07	182.908	36.133	4.166	-0.74	0.103	79.677	0.216	0.059	0.069	176.548	32.631	4.234	-0.813	0.103	79.257	0.218	0.059	0.066	183.092	29.627	3.437	-0.352
35402201	FCM	Contour	HER	0.157	49.779	0.38	0.255	0.373	170.466	29.997	5.184	-1.113	0.157	50.234	0.39	0.243	0.376	173.069	29.664	3.528	-0.568	0.157	54.005	0.382	0.252	0.37	182.85	25.011	3.432	-0.179	0.157	52.148	0.378	0.248	0.366	178.537	24.748	3.739	-0.254
35411510	FCM	Contour	HER	0.135	54.159	0.327	0.208	0.301	150.306	31.838	7.889	-1.363	0.135	39.909	0.325	0.208	0.321	123.324	27.61	5.584	0.369	0.134	43.114	0.322	0.212	0.314	134.798	26.059	6.586	-0.013	0.135	49.915	0.324	0.206	0.308	148.055	29.72	5.451	-0.752
32128	FCM	Rect	HER	0.18	44.15	0.424	0.301	0.434	149.828	23.109	4.712	-0.462	0.178	39.01	0.406	0.4	0.412	139.671	35.272	3.044	-0.111	0.179	42.984	0.414	0.365	0.399	157.96	30.286	3.738	0.122	0.179	41.454	0.42	0.336	0.41	156.972	28.954	3.406	0.103
41081	FCM	Rect	HER	0.121	50.905	0.438	0.261	0.488	186.277	20.922	3.04	-0.129	0.12	50.732	0.423	0.308	0.493	179.803	29.096	2.639	-0.209	0.12	48.201	0.424	0.329	0.467	174.466	27.867	2.507	-0.003	0.12	46.122	0.428	0.332	0.459	167.108	28.284	2.512	0.106
322452	FCM	Rect	HER	0.026	25.786	0.423	0.672	0.61	76.92	42.779	2.62	-0.184	0.024	17.576	0.431	0.656	0.643	84.183	44.115	3.18	0.014	0.026	18.043	0.433	0.665	0.634	80.713	44.244	3.059	0.011	0.026	17.348	0.446	0.657	0.638	83.362	44.577	3.234	-0.046
350320	FCM	Rect	HER	0.101	82.361	0.288	0.098	0.24	201.342	32.75	3.139	-0.802	0.1	83.024	0.277	0.108	0.238	194.704	30.86	2.54	-0.447	0.1	81.395	0.284	0.107	0.24	185.884	24.144	2.747	-0.061	0.1	68.768	0.278	0.108	0.242	167.585	21.916	4.12	0.513
384868	FCM	Rect	HER	0.11	60.576	0.316	0.178	0.304	179.937	26.387	3.005	-0.356	0.109	63.582	0.318	0.197	0.308	179.424	32.932	2.985	-0.436	0.109	55.983	0.32	0.187	0.276	163.847	22.826	3.999	0.714	0.109	53.528	0.32	0.185	0.266	164.376	25.454	3.175	0.503
661744	FCM	Rect	HER	0.116	36.501	0.531	0.416	0.645	187.503	28.586	3.643	-0.838	0.113	35.556	0.499	0.479	0.624	170.87	27.892	2.853	-0.035	0.114	36.836	0.508	0.459	0.614	172.848	24.5	3.456	0.158	0.114	37.54	0.511	0.443	0.611	175.964	23.62	3.188	0.15
35002464	FCM	Rect	HER	0.165	39.367	0.276	0.109	0.154	151.689	35.961	4.937	-1.03	0.165	43.581	0.276	0.111	0.157	156.407	33.135	3.048	-0.108	0.165	46.34	0.278	0.106	0.151	167.864	26.061	3.753	0.069	0.165	46.892	0.277	0.104	0.148	151.439	21.152	4.16	0.126
35019503	FCM	Rect	HER	0.179	34.008	0.456	0.379	0.496	131.526	37.442	4.317	-0.791	0.18	40.744	0.467	0.297	0.487	132.297	23.253	5.258	0.357	0.179	39.841	0.462	0.318	0.479	129.346	22.015	6.426	0.856	0.179	40.467	0.459	0.325	0.475	123.663	21.205	7.149	1.098
35026555	FCM	Rect	HER	0.155	48.492	0.457	0.292	0.502	172.058	23.084	3.271	-0.283	0.154	45.99	0.446	0.353	0.513	165.015	32.818	3.191	-0.507	0.154	52.012	0.45	0.349	0.495	181.04	27.854	2.858	-0.257	0.154	47.815	0.443	0.371	0.491	170.306	31.378	2.904	-0.309
35047642	FCM	Rect	HER	0.069	86.618	0.309	0.124	0.273	205.152	28.573	4.44	-1.19	0.067	85.22	0.303	0.133	0.296	193.498	38.336	2.829	-0.609	0.066	83.058	0.284	0.147	0.272	193.687	28.441	2.94	-0.328	0.067	74.53	0.289	0.144	0.274	187.166	24.901	2.988	-0.029
35066095	FCM	Rect	HER	0.152	55.202	0.357	0.258	0.342	170.543	45.412	2.623	-0.648	0.152	55.814	0.358	0.25	0.339	161.886	34.411	2.738	-0.414	0.152	58.208	0.359	0.238	0.331	177.591	25.344	3.044	0.133	0.152	58.941	0.361	0.232	0.329	182.215	23.96	2.898	0.175
35113235	FCM	Rect	HER	0.103	53.57	0.395	0.329	0.468	177.113	28.93	5.288	-0.738	0.106	63.305	0.425	0.273	0.483	190.541	29.904	5.446	-1.274	0.105	59.989	0.42	0.277	0.469	170.233	18.148	4.591	-0.063	0.105	58.437	0.414	0.28	0.462	166.438	18.38	3.772	0.51
35126928	FCM	Rect	HER	0.187	30.481	0.275	0.083	0.14	136.865	58.898	1.809	0.114	0.187	32.957	0.273	0.08	0.175	157.892	36.813	2.797	0.216	0.187	35.834	0.274	0.076	0.169	165.832	30.169	2.732	0.073	0.187	31.94	0.277	0.079	0.168	158.367	47.377	2.414	-0.516
35128545	FCM	Rect	HER	0.103	41.538	0.492	0.424	0.628	152.261	19.515	5.196	-0.666	0.104	40.148	0.511	0.427	0.626	136.021	18.177	3.73	0.066	0.105	43.687	0.517	0.398	0.624	147.072	16.874	3.776	0.197	0.104	43.844	0.507	0.409	0.622	154.641	17.195	3.798	0.108
35140819	FCM	Rect	HER	0.193	49.043	0.409	0.309	0.399	177.769	45.551	3.943	-1.276	0.193	56.307	0.418	0.245	0.407	186.649	29.41	3.854	-0.962	0.194	58.482	0.42	0.226	0.396	189.672	22.726	4.478	-0.906	0.193	59.616	0.415	0.244	0.393	194.793	21.231	4.008	-0.594
35146382	FCM	Rect	HER	0.024	46.632	0.318	0.544	0.459	153.991	37.509	3.162	-0.639	0.026	29.435	0.35	0.504	0.479	95.566	31.765	5.986	1.304	0.025	30.016	0.354	0.507	0.493	101.479	35.054	5.693	1.269	0.026	28.893	0.354	0.493	0.484	107.436	37.033	5.097	1.15
35149999	FCM	Rect	HER	0.009	30.082	0.301	0.656	0.507	107.864	45.788	2.453	0.166	0.011	18.715	0.343	0.591	0.557	78.462	34.541	4.098	0.89	0.011	19.178	0.341	0.594	0.558	78.83	33.996	4.009	0.813	0.01	21.161	0.342	0.617	0.556	87.91	37.955	3.582	0.676
35164209	FCM	Rect	HER	0.197	38.247	0.385	0.209	0.387	152.923	31.992	3.369	-0.505	0.197	42.477	0.391	0.199	0.388	181.254	28.028	2.765	-0.075	0.197	43.29	0.387	0.21	0.389	184.194	26.346	3.109	0.013	0.197	43.21	0.388	0.207	0.387	183.448	26.628	3.314	-0.33
35167265	FCM	Rect	HER	0.115	55.916	0.391	0.306	0.452	180.213	29.361	3.8	-0.895	0.115	56.169	0.397	0.327	0.444	181.98	30.145	3.937	-0.737	0.115	59.673	0.396	0.308	0.447	181.769	27.108	4.472	-0.886	0.115	58.657	0.397	0.298	0.451	181.138	25.619	4.315	-0.828
35167785	FCM	Rect	HER	0.101	50.291	0.4	0.367	0.482	178.854	40.439	4.375	-1.229	0.101	60.547	0.395	0.37	0.459	183.329	28.65	3.746	-0.694	0.102	62.951	0.405	0.338	0.461	190.944	27.089	4.326	-0.895	0.103	57.63	0.416	0.316	0.468	185.666	29.035	4.87	-1.178
35178473	FCM	Rect	HER	0.165	51.956	0.416	0.304	0.419	182.543	33.423	5.924	-1.419	0.165	52.421	0.412	0.321	0.412	177.368	26.535	3.101	-0.193	0.165	55.079	0.416	0.293	0.41	184.614	22.915	3.527	-0.187	0.165	56.397	0.418	0.283	0.408	190.209	21.987	3.74	-0.074
35194932	FCM	Rect	HER	0.157	47.527	0.343	0.15	0.285	137.997	24.217	3.849	0.004	0.156	54.608	0.338	0.182	0.264	157.177	24.891	3.105	0.465	0.156	54.602	0.341	0.17	0.271	159.158	23.364	3.415	0.421	0.157	50.47	0.343	0.158	0.278	153.732	22.755	3.873	0.355
35219770	FCM	Rect	HER	0.126	55.088	0.385	0.307	0.431	177.16	29.025	3.344	-0.519	0.126	57.196	0.394	0.286	0.439	179.427	32.888	3.574	-0.776	0.127	57.372	0.393	0.279	0.433	182.567	24.609	3.161	-0.238	0.126	56.174	0.394	0.29	0.43	183.108	26.607	4.552	-0.671
35224946	FCM	Rect	HER	0.023	22.507	0.32	0.579	0.478	96.29	36.085	3.941	1.181	0.026	18.522	0.337	0.588	0.551	78.057	44.018	4.256	1.426	0.025	17.951	0.34	0.594	0.55	79.306	41.833	3.933	1.308	0.025	18.618	0.34	0.588	0.547	85.812	42.837	3.698	1.229
35226287	FCM	Rect	HER	0.094	82.424	0.185	0.047	0.065	206.083	32.536	4.438	-1.267	0.094	73.88	0.186	0.052	0.064	185.309	28.324	2.768	0.15	0.095	79.595	0.196	0.047	0.065	191.057	23.649	2.849	0.15	0.097	87.197	0.203	0.045	0.067	208.665	22.56	2.96	-0.164
35227849	FCM	Rect	HER	0.121	58.56	0.213	0.066	0.051	172.827	46.375	4.576	-1.083	0.122	54.951	0.215	0.055	0.051	154.507	30.873	4.229	-0.474	0.121	67.276	0.217	0.054	0.047	172.544	26.661	4.238	-0.246	0.121	66.234	0.216	0.058	0.048	163.946	22.749	4.203	0.208
35234617	FCM	Rect	HER	0.116	57.508	0.277	0.119	0.216	161.299	49.024	3.287	-0.835	0.117	71.977	0.286	0.112	0.218	181.522	29.999	2.885	-0.202	0.117	75.361	0.294	0.109	0.211	183.056	30.282	3.187	-0.42	0.117	72.099	0.288	0.109	0.221	181.296	29.739	4.293	-0.86
35236342	FCM	Rect	HER	0.012	20.526	0.335	0.572	0.454	47.984	29.57	8.193	1.837	0.009	14.749	0.331	0.644	0.64	50.451	38.226	5.681	1.558	0.008	15.709	0.321	0.662	0.632	56.556	40.29	5.129	1.379	0.009	15.903	0.324	0.663	0.623	52.318	37.52	4.678	1.272
35243225	FCM	Rect	HER	0.169	56.824	0.405	0.262	0.41	177.02	35.107	4.129	-1.033	0.17	61.88	0.409	0.241	0.404	187.137	27.049	2.765	-0.314	0.17	61.53	0.411	0.241	0.403	183.878	24.798	2.878	-0.134	0.169	61.527	0.409	0.258	0.402	180.333	24.498	2.896	0.05
35281771	FCM	Rect	HER	0.177	25.743	0.517	0.542	0.624	117.629	30.978	3.675	-0.634	0.179	28.326	0.547	0.427	0.622	132.649	21.595	4.728	0.248	0.179	30.078	0.545	0.438	0.616	133.31	21.806	5.594	0.123	0.179	29.486	0.546	0.445	0.61	136.201	20.654	6.098	0.953
35298374	FCM	Rect	HER	0.183	35.821	0.455	0.31	0.481	131.808	32.114	5.494	0.378	0.183	35.012	0.458	0.298	0.493	134.72	27.801	3.963	0.667	0.183	35.592	0.457	0.294	0.484	138.873	25.337	4.635	0.967	0.183	36.29	0.452	0.321	0.477	132.411	28.026	4.611	0.589
35301056	FCM	Rect	HER	0.101	27	0.565	0.443	0.692	150.465	21.977	6.33	0.009	0.099	29.733	0.554	0.481	0.698	166.225	23.43	3.359	-0.189	0.099	31.149	0.548	0.472	0.685	165.501	22.013	3.566	0.178	0.099	31.996	0.547	0.464	0.678	166.586	22.246	3.454	0.356
35303722	FCM	Rect	HER	0.13	48.526	0.337	0.237	0.338	160.736	36.381	2.611	-0.155	0.13	54.229	0.335	0.224	0.334	139.276	29.528	4.451	1.108	0.131	63.099	0.337	0.21	0.335	166.562	27.638	3.162	0.532	0.131	64.029	0.348	0.199	0.334	175.304	27.854	2.582	0.079
35321556	FCM	Rect	HER	0.162	34.543	0.411	0.274	0.429	126.124	34.031	3.451	-0.173	0.161	35.786	0.41	0.276	0.429	121.634	28.128	3.573	0.361	0.162	40.751	0.415	0.268	0.417	124.814	24.273	3.857	0.554	0.161	41.056	0.414	0.276	0.415	130.673	26.522	3.304	0.269
35331333	FCM	Rect	HER	0.011	13.808	0.464	0.74	0.715	95.562	42.996	2.781	0.714	0.01	9.225	0.467	0.743	0.746	69.501	39.399	4.031	1.067	0.01	9.987	0.46	0.749	0.745	67.113	38.571	3.791	1.01	0.01	10.638	0.466	0.76	0.744	69.486	39.636	3.592	0.953
35354355	FCM	Rect	HER	0.228	39.826	0.365	0.165	0.295	178.785	32.891	2.912	-0.515	0.228	33.949	0.363	0.152	0.296	149.883	24.606	3.927	0.733	0.229	36.012	0.367	0.142	0.294	150.519	23.953	3.987	0.661	0.229	35.434	0.369	0.143	0.294	150.453	28.047	3.479	0.107
35371978	FCM	Rect	HER	0.029	14.415	0.38	0.647	0.57	34.846	24.358	10.544	1.982	0.028	14.991	0.379	0.639	0.568	53.2	34.556	5.529	1.278	0.028	16.862	0.371	0.673	0.572	55.195	37.02	4.905	1.159	0.028	17.501	0.367	0.688	0.577	58.119	39.284	4.607	1.094
35376170	FCM	Rect	HER	0.133	51.948	0.264	0.101	0.186	165.861	37.189	3.143	-0.379	0.133	52.505	0.263	0.103	0.187	166.238	29.395	2.652	-0.097	0.133	59.414	0.259	0.103	0.181	179.426	28.15	2.576	-0.099	0.134	59.07	0.262	0.102	0.177	182.872	28.605	2.78	-0.22
35382364	FCM	Rect	HER	0.163	33.722	0.43	0.212	0.418	129.82	29.482	6.686	-0.692	0.162	32.667	0.426	0.225	0.429	144.305	28.376	4.349	0.99	0.164	33.627	0.435	0.205	0.426	130.775	24.185	5.544	0.881	0.163	33.494	0.431	0.224	0.428	136.642	24.061	5.458	1.251
35389043	FCM	Rect	HER	0.23	27.209	0.486	0.347	0.53	124.685	34.614	4.83	-0.609	0.229	27.07	0.487	0.336	0.523	133.842	28.472	4.066	0.595	0.229	28.137	0.49	0.329	0.518	135.586	24.573	4.561	0.758	0.229	28.138	0.486	0.333	0.515	146.118	25.878	3.673	0.278
35391856	FCM	Rect	HER	0.01	16.322	0.412	0.69	0.636	89.105	40.281	4.175	0.916	0.013	6.297	0.445	0.684	0.769	62.414	45.512	4.779	1.524	0.012	6.62	0.44	0.672	0.762	66.663	45.17	4.585	1.429	0.011	6.958	0.44	0.672	0.755	69.673	44.617	4.466	1.367
35399913	FCM	Rect	HER	0.103	65.438	0.212	0.057	0.079	175.625	45.204	4.52	-1.091	0.103	81.064	0.212	0.059	0.07	182.501	36.412	4.058	-0.725	0.102	79.206	0.215	0.059	0.068	176.221	32.811	4.132	-0.793	0.102	78.788	0.216	0.059	0.065	182.886	29.66	3.402	-0.337
35402201	FCM	Rect	HER	0.158	49.648	0.38	0.255	0.373	170.475	30.038	5.175	-1.113	0.158	50.124	0.39	0.242	0.376	173.176	29.662	3.545	-0.577	0.158	53.949	0.382	0.253	0.369	182.938	25	3.443	-0.184	0.158	51.959	0.379	0.248	0.367	178.599	24.769	3.741	-0.26
35411510	FCM	Rect	HER	0.123	54.439	0.308	0.189	0.286	150.43	33.272	7.832	-1.398	0.124	41.937	0.308	0.187	0.303	127.224	27.947	5.776	0.238	0.124	45.37	0.308	0.188	0.295	138.774	25.115	7.055	0.117	0.123	50.649	0.308	0.186	0.293	149.073	31.403	5.084	-0.759
32128	FCM	Foreback	HER	0.155	36.998	0.456	0.361	0.514	141.653	22.666	4.253	-0.315	0.153	31.949	0.423	0.485	0.504	132.434	36.084	2.851	0.038	0.154	37.227	0.437	0.442	0.483	152.218	30.193	3.6	0.299	0.154	39.989	0.445	0.412	0.482	154.982	28.302	3.387	0.109
41081	FCM	Foreback	HER	0.175	34.766	0.459	0.29	0.513	179.087	23.37	2.835	-0.129	0.173	30.78	0.444	0.367	0.522	156.974	38.28	1.958	0.17	0.174	34.393	0.449	0.34	0.493	165.912	28.594	2.963	0.002	0.174	35.678	0.456	0.338	0.482	166.46	25.924	2.856	0.056
322452	FCM	Foreback	HER	0.113	17.164	0.214	0.04	0.092	99.243	62.939	2.354	0.26	0.113	29.821	0.209	0.041	0.101	109.347	71.912	2.056	0.272	0.117	33.404	0.213	0.039	0.082	110.8	79.464	1.59	0.103	0.117	35.023	0.213	0.04	0.085	119.713	78.046	1.789	-0.024
350320	FCM	Foreback	HER	0.14	55.013	0.31	0.103	0.256	104.612	21.632	10.23	0.944	0.139	62.794	0.301	0.116	0.257	163.345	30.044	2.494	-0.244	0.139	62.778	0.305	0.114	0.257	161.559	24.703	3.198	0.122	0.138	52.066	0.302	0.113	0.257	157.643	23.413	4.42	0.695
384868	FCM	Foreback	HER	0.11	62.012	0.324	0.185	0.316	179.774	26.575	3.04	-0.393	0.109	64.728	0.322	0.206	0.32	177.608	34.557	3.011	-0.501	0.109	58.123	0.326	0.198	0.284	163.044	23.093	3.947	0.691	0.109	55.449	0.326	0.2	0.275	164.006	25.365	3.201	0.508
661744	FCM	Foreback	HER	0.133	35.266	0.537	0.436	0.645	185.109	30.197	3.345	-0.784	0.131	33.132	0.508	0.485	0.631	168.186	28.957	2.679	0.006	0.131	34.864	0.517	0.463	0.62	170.687	25.287	3.245	0.171	0.132	35.829	0.52	0.447	0.617	174.034	24.401	3.043	0.139
35002464	FCM	Foreback	HER	0.173	33.995	0.271	0.116	0.138	138.591	41.182	3.253	-0.723	0.173	34.289	0.272	0.114	0.138	114.247	29.32	4.245	0.419	0.173	38.743	0.272	0.108	0.132	147.626	27.707	3.664	0.32	0.173	39.78	0.272	0.104	0.127	144.968	23.83	3.482	0.083
35019503	FCM	Foreback	HER	0.183	28.661	0.472	0.424	0.542	128.387	37.585	3.91	-0.692	0.183	33.127	0.484	0.345	0.536	127.051	25.035	4.372	0.252	0.183	33.817	0.48	0.356	0.523	125.071	22.858	5.706	0.708	0.183	35.079	0.474	0.359	0.518	120.047	21.545	6.59	0.967
35026555	FCM	Foreback	HER	0.158	46.086	0.458	0.289	0.502	172.071	23.315	3.307	-0.3	0.157	44.436	0.446	0.358	0.515	163.841	33.668	3.125	-0.514	0.157	50.747	0.451	0.349	0.496	180.556	27.93	2.862	-0.248	0.157	46.982	0.443	0.372	0.491	170.257	31.457	2.924	-0.332
35047642	FCM	Foreback	HER	0.068	87.552	0.304	0.123	0.264	205.219	28.815	4.398	-1.187	0.067	86.209	0.298	0.131	0.286	192.611	38.548	2.818	-0.592	0.066	83.871	0.279	0.146	0.264	192.875	28.544	2.837	-0.271	0.066	75.516	0.284	0.143	0.265	186.547	25.004	2.969	-0.012
35066095	FCM	Foreback	HER	0.187	37.918	0.399	0.388	0.423	151.127	49.022	2.193	-0.321	0.187	37.949	0.401	0.374	0.424	143.395	37.632	2.336	0.079	0.187	41.745	0.404	0.345	0.409	163.915	29.039	3.049	0.131	0.187	45.247	0.405	0.336	0.399	168.564	26.795	3.353	0.04
35113235	FCM	Foreback	HER	0.104	52.02	0.4	0.332	0.472	169.452	28.704	5.188	-0.734	0.106	63.098	0.426	0.287	0.489	188.916	31.43	5.194	-1.268	0.106	60.917	0.42	0.285	0.472	169.206	19.169	4.708	-0.272	0.105	59.251	0.415	0.288	0.462	165.895	18.765	3.749	0.451
35126928	FCM	Foreback	HER	0.204	26.53	0.295	0.096	0.181	139.325	59.099	1.781	0.049	0.204	28.317	0.292	0.093	0.21	155.157	37.729	2.828	0.196	0.204	30.86	0.295	0.087	0.205	164.255	30.362	2.783	0.086	0.204	26.987	0.298	0.09	0.208	158.686	46.789	2.472	-0.55
35128545	FCM	Foreback	HER	0.108	40.656	0.499	0.427	0.637	152.019	19.723	5.155	-0.684	0.109	39.242	0.517	0.435	0.635	135.484	18.6	3.656	0.014	0.109	42.719	0.522	0.403	0.633	146.644	17.153	3.716	0.161	0.108	42.904	0.514	0.413	0.631	154.284	17.373	3.755	0.093
35140819	FCM	Foreback	HER	0.195	48.854	0.413	0.313	0.404	176.95	46.199	3.803	-1.245	0.195	56.159	0.422	0.251	0.411	184.705	30.848	3.63	-0.931	0.196	58.314	0.423	0.232	0.4	188.183	23.852	4.288	-0.914	0.195	59.189	0.418	0.248	0.398	193.605	22.182	4.092	-0.678
35146382	FCM	Foreback	HER	0.163	47.86	0.304	0.113	0.243	176.622	28.927	2.585	-0.195	0.163	48.947	0.311	0.113	0.243	176.466	27.789	2.619	0.167	0.163	51.623	0.307	0.112	0.246	191.344	28.594	2.308	0.071	0.163	54.761	0.306	0.109	0.246	195.945	29.07	2.419	-0.271
35149999	FCM	Foreback	HER	0.118	54.68	0.192	0.029	0.08	206.169	32.939	5.32	-1.285	0.118	55.213	0.192	0.03	0.092	199.243	32.191	2.686	-0.508	0.119	62.603	0.194	0.026	0.082	214.02	24.696	5.185	-1.194	0.121	61.301	0.197	0.022	0.081	209.757	20.341	4.038	-0.76
35164209	FCM	Foreback	HER	0.191	45.411	0.385	0.221	0.371	154.575	33.307	3.164	-0.395	0.191	45.09	0.392	0.214	0.373	176.548	29.691	2.825	-0.091	0.191	47.504	0.389	0.218	0.375	181.079	27.179	3.069	0	0.191	49.107	0.389	0.216	0.371	181.671	26.974	3.193	-0.298
35167265	FCM	Foreback	HER	0.117	53.501	0.408	0.333	0.485	179.265	30.446	3.648	-0.884	0.117	54.175	0.413	0.363	0.474	179.496	31.296	3.574	-0.657	0.117	57.972	0.413	0.345	0.476	179.87	28.228	4.226	-0.855	0.118	57.386	0.414	0.331	0.48	179.715	26.888	4.509	-0.891
35167785	FCM	Foreback	HER	0.141	42.133	0.438	0.388	0.519	176.592	41.932	4.011	-1.154	0.141	50.811	0.434	0.386	0.501	182.159	29.335	3.561	-0.66	0.142	52.544	0.444	0.35	0.504	189.448	27.88	4.043	-0.858	0.143	48.387	0.454	0.329	0.508	183.551	30.337	4.399	-1.106
35178473	FCM	Foreback	HER	0.164	53.204	0.419	0.308	0.426	182.3	33.707	5.85	-1.418	0.163	53.795	0.415	0.326	0.418	176.685	26.898	3.079	-0.2	0.163	56.509	0.418	0.299	0.415	184.009	23.288	3.537	-0.214	0.164	58.086	0.421	0.288	0.412	189.669	22.316	3.749	-0.109
35194932	FCM	Foreback	HER	0.187	42.881	0.362	0.161	0.298	135.345	24.803	3.533	0.083	0.186	48.534	0.36	0.19	0.28	154.9	25.407	3.033	0.463	0.186	48.826	0.362	0.178	0.286	156.642	24.017	3.288	0.415	0.187	45.746	0.362	0.167	0.29	151.354	23.371	3.65	0.353
35219770	FCM	Foreback	HER	0.144	55.375	0.39	0.321	0.417	175.966	30.372	3.311	-0.555	0.144	56.791	0.397	0.298	0.429	176.107	34.289	3.413	-0.738	0.145	57.168	0.398	0.285	0.422	180.014	26.065	2.991	-0.267	0.145	55.973	0.398	0.295	0.419	181.019	27.868	4.201	-0.649
35224946	FCM	Foreback	HER	0.142	37.987	0.242	0.097	0.117	144.691	45.5	2.331	-0.038	0.143	55.256	0.246	0.086	0.112	172.952	31.375	2.83	0.036	0.143	51.589	0.245	0.089	0.114	168.112	30.829	2.755	-0.008	0.143	49.479	0.244	0.089	0.118	166.871	36.656	2.69	-0.23
35226287	FCM	Foreback	HER	0.094	82.424	0.185	0.047	0.065	206.083	32.536	4.438	-1.267	0.094	73.88	0.186	0.052	0.064	185.309	28.324	2.768	0.15	0.095	79.595	0.196	0.047	0.065	191.057	23.649	2.849	0.15	0.097	87.197	0.203	0.045	0.067	208.665	22.56	2.96	-0.164
35227849	FCM	Foreback	HER	0.124	52.843	0.234	0.082	0.111	171.452	45.683	4.951	-1.159	0.125	52.422	0.236	0.07	0.11	152.464	30.795	4.083	-0.395	0.125	63.806	0.237	0.069	0.105	170.86	26.541	4.667	-0.28	0.125	62.918	0.234	0.076	0.106	162.276	23.115	4.269	0.136
35234617	FCM	Foreback	HER	0.131	59.812	0.3	0.135	0.235	160.608	49.867	3.24	-0.852	0.131	73.852	0.306	0.124	0.232	178.941	31.259	2.935	-0.231	0.132	77.24	0.312	0.12	0.224	180.697	31.468	3.214	-0.441	0.131	72.972	0.308	0.123	0.236	179.541	30.739	3.995	-0.834
35236342	FCM	Foreback	HER	0.098	34.221	0.222	0.083	0.147	102.767	51.23	3.375	0.35	0.098	56.44	0.229	0.077	0.14	147.684	36.901	2.835	0.328	0.099	63.4	0.227	0.073	0.145	157.626	38.732	2.626	0.563	0.1	51.542	0.233	0.078	0.141	148.763	42.628	3.986	-0.137
35243225	FCM	Foreback	HER	0.162	55.28	0.412	0.281	0.436	176.045	35.65	4.08	-1.021	0.163	59.213	0.416	0.261	0.431	184.465	28.548	2.629	-0.299	0.163	59.048	0.418	0.264	0.429	181.547	26.102	2.908	-0.183	0.163	59.253	0.416	0.277	0.427	178.263	25.52	2.958	-0.01
35281771	FCM	Foreback	HER	0.229	19.763	0.556	0.591	0.658	113.216	33.138	3.35	-0.606	0.23	19.827	0.58	0.515	0.663	123.729	27.247	4.704	-0.389	0.23	21.913	0.581	0.502	0.655	126.46	26.16	5.991	-0.601	0.23	22.482	0.581	0.501	0.647	130.424	24.552	7.953	-0.442
35298374	FCM	Foreback	HER	0.179	34.889	0.455	0.323	0.487	130.169	32.367	5.328	0.347	0.179	32.764	0.457	0.311	0.502	131.482	28.801	3.84	0.613	0.18	33.927	0.457	0.31	0.492	136.314	25.862	4.567	0.913	0.179	35.943	0.452	0.333	0.482	130.622	28.195	4.591	0.565
35301056	FCM	Foreback	HER	0.101	26.353	0.565	0.442	0.692	150.37	22.105	6.295	-0.013	0.099	29.181	0.553	0.48	0.698	165.866	23.657	3.32	-0.195	0.099	30.574	0.547	0.471	0.685	165.247	22.119	3.547	0.173	0.098	31.384	0.547	0.464	0.679	166.393	22.304	3.464	0.349
35303722	FCM	Foreback	HER	0.164	42.117	0.371	0.26	0.372	158.712	36.366	2.552	-0.095	0.164	47.766	0.368	0.249	0.366	136.584	29.622	4.556	1.124	0.164	55.184	0.37	0.235	0.369	163.29	28.486	3.098	0.545	0.164	55.482	0.377	0.228	0.369	171.671	29.177	2.468	0.124
35321556	FCM	Foreback	HER	0.188	31.529	0.428	0.296	0.431	125.27	34.144	3.379	-0.168	0.187	32.163	0.424	0.3	0.435	119.099	28.595	3.531	0.363	0.187	36.748	0.428	0.288	0.424	122.745	24.41	3.826	0.6	0.187	37.057	0.428	0.29	0.421	128.915	26.429	3.281	0.337
35331333	FCM	Foreback	HER	0.209	42.322	0.416	0.226	0.343	169.742	36.471	2.41	0.04	0.21	44.352	0.411	0.217	0.354	174.811	27.461	3.849	0.551	0.21	41.07	0.416	0.199	0.351	168.139	25.118	4.45	1.028	0.21	42.364	0.42	0.194	0.35	170.614	25.951	3.772	0.913
35354355	FCM	Foreback	HER	0.235	36.566	0.376	0.178	0.316	176.035	33.898	2.735	-0.47	0.235	30.866	0.37	0.174	0.319	146.719	25.124	3.849	0.709	0.235	32.941	0.375	0.164	0.318	147.669	24.801	3.878	0.626	0.235	32.215	0.378	0.163	0.316	146.608	28.978	3.401	0.094
35371978	FCM	Foreback	HER	0.191	24.327	0.288	0.1	0.163	102.148	31.241	4.703	0.629	0.191	36.356	0.287	0.103	0.166	124.241	31.759	3.455	0.304	0.191	42.337	0.29	0.096	0.163	140.799	31.816	4.027	-0.017	0.191	42.879	0.289	0.095	0.16	145.6	33.181	4.413	-0.01
35376170	FCM	Foreback	HER	0.144	50.331	0.274	0.107	0.192	165.766	37.143	3.139	-0.362	0.144	52.24	0.273	0.112	0.192	165.416	29.585	2.586	-0.063	0.144	58.975	0.27	0.11	0.186	178.641	28.321	2.531	-0.069	0.144	58.552	0.273	0.108	0.183	182.288	28.615	2.762	-0.196
35382364	FCM	Foreback	HER	0.192	30.691	0.443	0.233	0.426	129.249	29.446	6.326	-0.635	0.192	29.859	0.442	0.242	0.43	141.377	28.428	4.475	1.009	0.193	31.174	0.45	0.225	0.428	128.425	24.287	5.492	0.863	0.193	31.11	0.447	0.238	0.429	134.428	24.099	5.512	1.204
35389043	FCM	Foreback	HER	0.227	24.223	0.472	0.334	0.513	123.672	35.252	4.716	-0.662	0.227	25.073	0.472	0.333	0.508	130.31	29.185	3.951	0.588	0.227	26.316	0.476	0.321	0.502	133.786	24.678	4.573	0.691	0.226	26.487	0.472	0.328	0.499	145.157	26.16	3.732	0.144
35391856	FCM	Foreback	HER	0.118	45.188	0.321	0.195	0.347	156.071	49.577	2.436	-0.434	0.119	52.212	0.338	0.167	0.331	161.981	31.219	2.852	0.259	0.119	52.314	0.332	0.161	0.331	164.212	30.348	2.644	0.342	0.119	51.992	0.334	0.165	0.332	164.403	30.42	2.466	0.305
35399913	FCM	Foreback	HER	0.099	62.481	0.203	0.054	0.076	175.642	44.381	4.645	-1.102	0.098	77.4	0.202	0.056	0.067	181.564	36.111	3.977	-0.668	0.098	75.626	0.205	0.056	0.065	175.319	32.434	4.071	-0.725	0.098	75.227	0.207	0.056	0.062	181.659	29.595	3.276	-0.246
35402201	FCM	Foreback	HER	0.152	50.991	0.386	0.263	0.385	169.908	30.629	5.248	-1.153	0.152	51.509	0.393	0.257	0.388	171.014	30.647	3.51	-0.565	0.151	54.632	0.387	0.265	0.383	181.123	25.645	3.271	-0.154	0.152	53.268	0.383	0.256	0.379	177.207	25.463	3.956	-0.349
35411510	FCM	Foreback	HER	0.136	56.126	0.326	0.206	0.292	149.818	32.044	7.702	-1.329	0.136	41.575	0.324	0.207	0.313	123.131	28.096	5.457	0.3	0.136	44.676	0.323	0.212	0.307	134.801	26.27	6.497	-0.039	0.136	52.505	0.325	0.204	0.298	148.143	29.829	5.384	-0.746
