# Supplementary material for: Appearance Constrained Semi-Automatic Segmentation from DCE-MRI is Reproducible and Feasible for Breast Cancer Radiomics: A Feasibility Study
Source: Sci Rep. 2018 Mar 19;8:4838. doi: 10.1038/s41598-018-22980-9 (PMC5859113; doi:10.1038/s41598-018-22980-9)
Supplement: Supplementary file 3 — SI Data3 [file 41598_2018_22980_MOESM3_ESM.xlsx]

## Sheet: SIDataFile3.csv
SubType	Method	Pre.Energy	Pre.Contrast	Pre.Homogeneity	Pre.Entropy	Pre.Correlation	Pre.I	Pre.SD	Pre.Kurtosis	Pre.Skewness	Post1.Energy	Post1.Contrast	Post1.Homogeneity	Post1.Entropy	Post1.Correlation	Post1.I	Post1.SD	Post1.Kurtosis	Post1.Skewness	Post2.Energy	Post2.Contrast	Post2.Homogeneity	Post2.Entropy	Post2.Correlation	Post2.I	Post2.SD	Post2.Kurtosis	Post2.Skewness	Post3.Energy	Post3.Contrast	Post3.Homogeneity	Post3.Entropy	Post3.Correlation	Post3.I	Post3.SD	Post3.Kurtosis	Post3.Skewness
-1	GCGMM	-0.625	-0.237	-0.719	-0.424	-0.644	-0.768	1.439	-0.744	0.696	-0.603	-0.279	-0.649	-0.505	-0.337	-0.271	0.785	-0.283	0.072	-0.596	-0.13	-0.573	-0.614	-0.428	-0.161	0.293	0.335	0.569	-0.605	-0.014	-0.623	-0.504	-0.402	0.285	0.986	-0.102	-0.155
-1	GCGMM	-0.831	1.047	0.695	-1.194	0.003	1.883	-1.248	2.154	-1.536	-0.954	0.789	0.186	-0.618	0.192	2.064	-0.385	-1.559	-0.463	-0.88	1.018	0.468	-1.015	0.079	2.144	-1.14	-0.355	-1.292	-0.9	1.116	0.509	-1.051	0.031	2.153	-1.597	0.09	-1.086
-1	GCGMM	-1.33	3.184	-2.684	-2.224	-2.927	0.339	1.013	-0.67	0.752	-1.341	2.142	-2.484	-2.213	-2.681	-1.099	2.698	-1.051	1.746	-1.331	2.588	-2.548	-2.211	-2.751	-0.851	2.616	-0.815	1.754	-1.334	2.855	-2.71	-2.227	-2.886	-0.843	2.112	-0.71	1.647
-1	GCGMM	0.636	-0.718	1.267	0.87	1.248	0.788	-0.871	-0.343	0.032	0.639	-0.833	1.35	0.972	1.336	0.485	-0.362	-0.475	-0.559	0.644	-0.829	1.372	0.943	1.345	0.53	-0.446	-0.317	-0.605	0.639	-0.889	1.336	0.899	1.338	0.122	-0.781	-0.34	-0.235
-1	GCGMM	-1.185	1.048	-0.938	-0.2	-0.646	0.017	-0.176	1.032	-0.578	-1.175	0.96	-1.042	-0.232	-0.804	-0.762	-0.546	0.78	-0.429	-1.177	0.511	-1.109	-0.102	-0.677	-0.511	0.336	0.261	-0.296	-1.16	0.639	-1.019	-0.219	-0.786	-0.395	0.003	0.996	-0.322
-1	GCGMM	0.209	-0.849	0.867	1.035	0.918	-0.872	1.376	-0.629	-0.315	0.192	-0.925	0.859	0.94	0.786	-0.854	1.231	-0.287	0.034	0.203	-1.036	0.953	0.786	0.853	-1.177	0.679	-0.197	-0.309	0.191	-0.823	0.909	0.946	0.825	-0.568	1.24	-0.181	-0.75
-1	GCGMM	-0.145	-0.293	0.046	0.976	0.541	0.144	0.27	-0.501	-0.487	-0.135	-0.419	0.085	0.849	0.493	-0.128	-0.054	-0.626	-0.377	-0.135	-0.27	0.134	0.785	0.536	-0.244	-0.299	-0.452	-0.551	-0.14	-0.562	0.082	1.168	0.647	-0.447	1.694	-0.787	-0.806
-1	GCGMM	-0.597	0.023	-0.436	0.266	0.042	-0.313	0.258	-0.409	-0.346	-0.559	0.327	-0.21	-0.057	-0.049	-0.206	-0.544	0.887	-0.992	-0.56	0.155	-0.181	-0.041	-0.02	-0.546	-0.359	0.365	-0.95	-0.564	0.066	-0.243	0.054	0	-0.579	-0.154	0.351	-1.166
-1	GCGMM	-0.312	-1.346	1.607	1.95	1.948	0.7	-0.286	-0.35	-0.343	-0.224	-1.707	1.959	1.435	1.96	-0.919	-1.763	0.82	-0.312	-0.252	-1.697	1.889	1.402	1.934	-0.551	-1.315	0.119	0.56	-0.253	-1.69	1.813	1.252	1.943	-0.553	-1.354	-0.037	1.271
-1	GCGMM	1.145	-1.05	1.824	0.764	1.535	0.465	-0.649	3.096	-1.72	1.145	-1.271	1.928	1.037	1.584	-0.16	-1.046	3.346	-1.454	1.158	-1.097	1.922	0.824	1.568	-0.35	-1.338	5.383	-3.077	1.172	-1.213	1.952	0.692	1.547	0.047	-1.16	6.08	-3.062
-1	GCGMM	0.158	0.565	-0.908	-0.635	-1.065	-0.213	1.696	-0.903	0.375	0.172	0.174	-0.916	-0.765	-1.072	-0.837	1.08	-0.629	0.565	0.159	-0.174	-0.899	-0.718	-1.002	-0.932	1.296	-0.528	0.704	0.16	-0.194	-0.924	-0.735	-0.934	-1.046	1.642	-0.679	0.479
-1	GCGMM	-0.031	-1.726	2.446	1.583	1.894	-1.685	-1.474	2.04	0.019	-0.182	-1.569	1.938	2.1	2.021	-0.205	-0.628	1.897	-0.52	-0.198	-1.438	1.77	2.284	1.976	-0.227	-0.39	1.45	-0.795	-0.194	-1.506	1.772	2.343	1.962	-0.796	-0.484	0.891	-0.513
-1	GCGMM	0.37	-0.725	0.172	0.676	0.431	-0.374	0.197	-0.475	0.454	0.381	-0.651	0.225	0.581	0.418	-0.335	0.853	-0.721	0.291	0.381	-0.722	0.238	0.536	0.419	-0.408	0.586	-0.192	-0.284	0.379	-0.716	0.169	0.519	0.423	-0.408	0.348	-0.212	-0.243
-1	GCGMM	-0.797	2.949	-1.689	-2.199	-2.135	1.77	-1.792	0.76	-0.512	-0.799	2.877	-1.666	-2.215	-2.179	1.9	-1.612	0.283	-0.502	-0.809	2.938	-1.813	-2.194	-2.085	2.317	-1.106	0.433	-1.033	-0.8	2.797	-1.658	-2.216	-2.08	2.361	-1.198	1.223	-1.39
-1	GCGMM	-0.12	0.409	-0.376	-0.369	-0.242	-0.154	-0.735	-0.322	-0.292	-0.115	0.517	-0.344	-0.307	-0.254	0.607	0.076	-0.871	0.295	-0.123	0.563	-0.339	-0.316	-0.244	0.856	0.086	-0.439	-0.201	-0.124	0.546	-0.391	-0.352	-0.249	0.832	0.017	-0.381	-0.395
-1	GCGMM	-0.798	0.349	-0.607	-0.28	-0.345	-0.551	-0.342	-0.309	-0.134	-0.804	0.425	-0.666	-0.317	-0.577	0.013	-0.042	-0.535	0.6	-0.811	0.104	-0.67	-0.286	-0.353	-0.472	-0.667	-0.437	0.908	-0.815	0.202	-0.682	-0.205	-0.447	-0.048	-0.254	-0.833	1.426
-1	GCGMM	-1.217	1.132	-1.876	-1.409	-1.407	-0.254	1.388	-1.129	1.012	-1.195	1.528	-1.672	-1.499	-1.851	0.089	0.92	-0.613	0.923	-1.206	1.508	-1.682	-1.471	-1.891	0.007	0.739	-0.388	0.754	-1.189	1.486	-1.622	-1.561	-1.825	-0.185	0.673	-0.585	1.118
-1	GCGMM	-0.893	0.862	-0.221	-0.81	-0.273	-0.071	-2.137	0.843	1	-0.96	0.659	-0.54	-0.292	-0.128	0.39	0.223	-0.775	-0.253	-0.962	0.901	-0.521	-0.204	-0.473	0.032	-1.188	-0.137	1.212	-0.967	1.074	-0.596	-0.15	-0.587	0.317	-1	-0.4	1.54
-1	GCGMM	-1.001	0.783	-1.626	-1.532	-1.35	0.221	1.503	-1.039	0.209	-0.97	1.34	-1.57	-1.655	-1.375	0.647	1.641	-1.124	-0.215	-0.965	1.095	-1.47	-1.65	-1.291	0.751	1.741	-1.182	-0.121	-0.967	0.953	-1.522	-1.668	-1.284	0.38	1.318	-1.016	-0.211
-1	GCGMM	-0.836	0.904	-0.36	-0.312	-0.196	0.938	-1.238	0.172	-0.201	-0.839	0.48	-0.298	-0.077	-0.075	0.55	-0.642	-0.375	-0.336	-0.883	-0.225	-0.84	0.71	-0.114	-1.395	1.268	-0.674	0.205	-0.844	0.661	-0.321	-0.046	-0.153	0.675	-0.544	-0.311	-0.081
-1	GCGMM	-0.616	-0.181	-0.047	1.192	0.625	0.356	0.338	0.233	-1.023	-0.611	-0.241	0.043	1.367	0.269	-0.919	-0.672	-0.124	0.461	-0.606	-0.285	0.08	1.35	0.315	-0.709	-0.524	-0.171	0.47	-0.598	-0.316	0.14	1.303	0.355	-0.706	-0.599	-0.108	0.533
-1	GCGMM	-0.734	0.086	-0.014	0.039	0.479	0.795	-0.212	-0.03	-0.891	-0.758	-0.013	-0.127	0.402	0.399	0.633	-0.424	-1.176	0.658	-0.753	0.069	-0.138	0.343	0.419	0.957	-0.124	-1.008	0.083	-0.741	0.189	-0.027	0.195	0.428	0.791	-0.471	-0.715	-0.273
-1	GCGMM	0.553	-0.031	-0.796	-0.812	-1.188	-0.767	0.569	-0.562	1.258	0.576	0.245	-0.711	-0.916	-1.155	-0.265	0.982	-0.576	1.864	0.56	0.406	-0.759	-0.879	-1.097	-0.078	1.051	-0.861	1.744	0.561	0.607	-0.755	-0.899	-1.103	0.101	0.841	-0.905	1.491
-1	GCGMM	-0.697	-0.101	0.096	0.168	0.509	0.349	-0.482	-0.582	0.158	-0.713	-0.142	-0.151	0.589	0.276	0.142	-0.463	-0.344	0.952	-0.719	-0.13	-0.135	0.657	0.261	-0.24	-0.328	-0.542	1.275	-0.712	-0.132	-0.049	0.564	0.241	-0.323	-0.311	-0.602	1.46
-1	GCGMM	0.698	-0.912	0.567	1.533	1.002	0.279	0.982	-1.206	0.307	0.707	-0.795	0.571	1.526	0.823	-0.321	0.386	-0.867	0.1	0.696	-0.819	0.558	1.574	0.834	-0.137	0.702	-0.829	0	0.696	-0.818	0.581	1.573	0.854	0.057	0.845	-0.801	-0.04
-1	GCGMM	1.307	-1.155	2.001	0.731	1.627	0.362	-0.579	4.189	-2.277	1.305	-1.41	2.111	1.058	1.663	-0.366	-1.264	4.56	-1.738	1.321	-1.183	2.097	0.786	1.638	-0.63	-1.621	7.194	-3.862	1.342	-1.316	2.147	0.626	1.614	0.023	-1.281	8.119	-3.961
-1	GCGMM	-0.886	0.597	-1.493	-1.597	-1.32	0.473	1.565	-0.991	-0.218	-0.851	1.239	-1.516	-1.739	-1.122	0.944	2.024	-1.396	-0.82	-0.837	0.875	-1.357	-1.745	-0.972	1.146	2.273	-1.605	-0.586	-0.85	0.67	-1.469	-1.724	-0.997	0.68	1.66	-1.246	-0.917
-1	GCGMM	0.631	-0.017	-0.801	-0.838	-1.224	-0.767	0.512	-0.55	1.295	0.654	0.279	-0.715	-0.943	-1.209	-0.264	0.995	-0.595	1.982	0.637	0.441	-0.772	-0.897	-1.141	-0.073	1.101	-0.94	1.822	0.638	0.648	-0.764	-0.925	-1.149	0.089	0.831	-0.958	1.6
-1	GCGMM	-0.098	-0.845	-0.01	0.661	0.625	-0.591	0.625	-1.628	-0.15	-0.039	-0.209	0.495	0.092	0.589	0.265	-0.543	0.978	-1.469	-0.038	-0.146	0.604	0.011	0.536	-0.576	-0.948	0.453	-1.504	-0.059	-0.418	0.415	0.284	0.665	-0.734	-0.287	-0.196	-1.881
-1	GCGMM	1.179	-0.438	-1.186	-1.224	-2.067	-1.335	1.781	-0.784	2.697	1.218	-0.008	-1.052	-1.481	-1.991	-1.073	1.824	-0.301	3.321	1.195	0.26	-1.15	-1.402	-1.889	-0.946	1.946	-1.253	3.55	1.196	0.664	-1.093	-1.406	-1.895	-0.577	1.606	-1.392	3.243
-1	GCGMM	-0.069	-1.768	2.543	1.586	1.94	-1.787	-1.601	2.208	0.004	-0.228	-1.609	2.009	2.13	2.083	-0.199	-0.68	2.04	-0.552	-0.244	-1.47	1.833	2.321	2.035	-0.232	-0.446	1.568	-0.837	-0.24	-1.542	1.833	2.383	2.02	-0.84	-0.553	0.979	-0.538
-1	GCGMM	0.817	-0.986	0.204	0.888	0.398	-0.676	0.481	-0.43	0.578	0.838	-0.864	0.383	0.578	0.478	-0.535	1.403	-0.879	0.015	0.84	-0.97	0.393	0.486	0.486	-0.478	0.968	-0.046	-0.936	0.835	-0.96	0.259	0.5	0.499	-0.444	0.624	-0.049	-0.955
-1	GCGMM	-0.694	-0.121	0.106	0.178	0.523	0.337	-0.466	-0.597	0.165	-0.711	-0.154	-0.148	0.603	0.283	0.133	-0.459	-0.344	0.978	-0.716	-0.128	-0.12	0.656	0.268	-0.217	-0.36	-0.539	1.297	-0.709	-0.149	-0.043	0.576	0.249	-0.343	-0.307	-0.607	1.492
-1	GCGMM	-0.42	0.137	-0.589	0.93	0.249	0.93	-0.586	-0.402	-0.62	-0.388	-0.027	-0.514	0.778	0.266	0.433	-1.048	-0.888	-0.695	-0.397	0.323	-0.499	0.784	0.291	0.477	-1.056	-0.649	-0.738	-0.397	-0.359	-0.559	1.339	0.509	-0.353	2.044	-1.256	-0.849
-1	GCGMM	0.515	-0.613	-0.455	0.352	-0.009	0.076	-0.867	-0.336	1.148	0.551	-0.404	-0.347	0.257	0.086	0.133	0.512	-1.113	0.523	0.541	-0.439	-0.408	0.31	0.028	0.286	0.501	-0.188	-0.261	0.548	-0.619	-0.5	0.133	0.06	-0.264	-0.457	-0.24	0.215
-1	GCGMM	-0.746	0.15	-0.053	-0.005	0.469	0.949	-0.119	0.161	-1.254	-0.773	0.032	-0.119	0.337	0.442	0.803	-0.411	-1.464	0.556	-0.764	0.138	-0.139	0.235	0.473	1.371	-0.053	-1.169	-0.329	-0.751	0.3	-0.019	0.067	0.493	1.176	-0.527	-0.755	-0.872
-1	GCGMM	-1.567	1.712	-1.264	-0.503	-1.092	0.23	-0.457	1.965	-0.728	-1.573	1.371	-1.582	-0.346	-1.292	-1.122	-0.546	0.71	-0.064	-1.577	0.742	-1.71	-0.142	-1.103	-0.488	0.787	0.194	0.128	-1.547	1.009	-1.522	-0.395	-1.295	-0.276	0.104	1.414	0.225
-1	GCGMM	0.306	0.504	-0.804	-0.552	-1.028	-0.208	1.729	-0.879	0.307	0.319	0.029	-0.835	-0.687	-0.988	-0.937	1.098	-0.631	0.526	0.306	-0.355	-0.815	-0.637	-0.907	-1.033	1.356	-0.543	0.698	0.305	-0.374	-0.849	-0.646	-0.839	-1.138	1.746	-0.689	0.411
-1	GCGMM	-0.886	0.647	-0.549	-0.208	-0.194	-0.441	-1.247	-0.088	-0.555	-0.906	0.782	-0.675	-0.222	-0.699	0.158	-0.462	-0.663	0.868	-0.92	0.223	-0.718	-0.12	-0.315	-0.629	-1.155	-0.83	1.08	-0.922	0.312	-0.712	-0.053	-0.47	-0.217	-0.884	-1.204	2.229
-1	GCGMM	-1.49	1.761	-2.409	-1.862	-1.759	-0.018	1.364	-1.306	1.157	-1.467	2.36	-2.143	-1.956	-2.549	0.255	0.982	-0.764	1.315	-1.487	2.263	-2.192	-1.866	-2.564	0.085	0.944	-0.721	0.84	-1.457	2.176	-2.082	-2.047	-2.479	-0.402	0.529	-0.807	1.704
-1	GCGMM	0.824	-0.983	0.718	1.862	1.221	0.529	1.283	-1.486	0.251	0.831	-0.85	0.703	1.888	0.978	-0.316	0.207	-0.923	0.027	0.816	-0.855	0.68	1.971	0.993	-0.033	0.747	-1.074	0.109	0.818	-0.856	0.738	1.977	1.019	0.235	1.035	-1.027	0.037
-1	GCGMM	-0.514	-0.616	-0.792	-0.516	-0.837	-0.908	2.591	-1.026	1.232	-0.473	-0.733	-0.638	-0.627	-0.182	-0.455	1.32	-0.12	-0.269	-0.457	-0.282	-0.511	-0.825	-0.477	0.039	0.914	0.834	0.35	-0.469	-0.153	-0.585	-0.698	-0.373	0.5	1.788	0.37	-1.177
-1	GCGMM	0.488	-0.634	-0.335	0.414	0.076	-0.01	-0.663	-0.362	1.015	0.518	-0.451	-0.237	0.319	0.15	0.043	0.577	-1.038	0.478	0.51	-0.494	-0.284	0.354	0.103	0.153	0.517	-0.188	-0.265	0.516	-0.638	-0.372	0.207	0.129	-0.292	-0.303	-0.235	0.127
-1	GCGMM	-0.843	-0.127	-0.093	1.296	0.666	0.459	0.371	0.588	-1.284	-0.842	-0.154	0.023	1.618	0.161	-1.302	-0.972	0.12	0.867	-0.834	-0.292	0.054	1.624	0.208	-0.934	-0.633	-0.035	0.965	-0.82	-0.197	0.168	1.369	0.214	-0.832	-1.711	0.221	1.182
-1	GCGMM	-0.676	-0.206	0.159	0.241	0.526	0.095	-0.635	-0.895	0.753	-0.688	-0.215	-0.164	0.695	0.206	-0.137	-0.484	0.128	1.119	-0.7	-0.243	-0.133	0.834	0.171	-0.92	-0.444	-0.277	1.952	-0.696	-0.315	-0.061	0.774	0.135	-0.956	-0.22	-0.537	2.444
-1	GCGMM	1.186	-0.443	-1.19	-1.229	-2.078	-1.342	1.796	-0.787	2.715	1.226	-0.011	-1.056	-1.488	-2.001	-1.083	1.834	-0.298	3.339	1.203	0.258	-1.155	-1.408	-1.899	-0.956	1.957	-1.258	3.572	1.204	0.664	-1.097	-1.413	-1.905	-0.586	1.616	-1.398	3.265
-1	GCGMM	0.283	-0.594	0.504	1.65	1.014	0.577	0.282	-0.589	-0.621	0.268	-1.128	0.365	1.709	1.008	-0.055	0.412	-2.063	0.208	0.268	-0.674	0.434	1.569	1.064	0.042	-0.242	-1.228	-0.171	0.262	-1.158	0.39	2.226	1.262	-0.322	3.449	-1.868	-0.464
-1	GCGMM	-0.335	-1.315	1.538	1.98	1.952	0.896	-0.189	-0.546	-0.373	-0.227	-1.718	1.96	1.381	1.955	-0.978	-1.856	0.732	-0.295	-0.256	-1.718	1.898	1.33	1.931	-0.577	-1.39	0.01	0.672	-0.258	-1.705	1.816	1.163	1.942	-0.533	-1.425	-0.113	1.417
-1	GCGMM	-1.343	1.255	-0.348	-0.272	-0.163	1.71	-1.593	0.522	-0.137	-1.352	0.454	-0.265	0.086	0.051	0.511	-1.151	-0.023	-0.782	-1.421	-0.783	-1.195	1.436	-0.022	-2.988	2.105	-0.84	0.492	-1.354	0.742	-0.272	0.17	-0.085	0.564	-0.941	-0.262	0.141
-1	GCGMM	0.267	-0.938	0.999	1.044	0.978	-1.036	1.554	-0.65	-0.287	0.245	-1.007	0.983	0.955	0.833	-0.971	1.438	-0.233	0.1	0.258	-1.159	1.085	0.786	0.904	-1.327	0.837	-0.156	-0.27	0.245	-0.865	1.043	0.91	0.854	-0.588	1.167	-0.084	-0.741
-1	GCGMM	-1.318	1.127	-1.008	-0.18	-0.696	0.038	-0.106	1.2	-0.614	-1.307	1.016	-1.13	-0.223	-0.872	-0.932	-0.623	0.986	-0.52	-1.309	0.505	-1.205	-0.075	-0.731	-0.681	0.367	0.348	-0.308	-1.29	0.65	-1.098	-0.202	-0.853	-0.548	0.001	1.168	-0.313
-1	GCGMM	-1.339	1.401	-0.999	-0.139	-0.647	0.233	-0.62	1.52	-0.929	-1.332	1.301	-1.151	-0.157	-0.932	-0.897	-0.912	1.073	-0.567	-1.337	0.688	-1.257	0.039	-0.746	-0.607	0.348	0.241	-0.534	-1.313	0.818	-1.128	-0.14	-0.892	-0.582	-0.268	1.298	-0.368
-1	GCGMM	-0.197	-1.787	2.234	2.237	2.449	0.831	-0.523	-0.571	-0.085	-0.077	-2.263	2.685	1.461	2.601	-0.919	-2.176	1.178	-0.605	-0.118	-2.232	2.574	1.422	2.548	-0.491	-1.614	0.229	0.595	-0.122	-2.21	2.447	1.233	2.545	-0.494	-1.64	-0.009	1.551
-1	GCGMM	0.58	-1.149	1.278	0.964	1.049	-1.424	1.842	-1.017	0.003	0.553	-1.233	1.225	0.749	1.018	-0.824	2.086	-0.361	-0.158	0.567	-1.373	1.345	0.532	1.094	-1.387	1.22	-0.208	-0.659	0.546	-1.051	1.255	0.786	1.036	-0.506	2.067	-0.214	-1.326
-1	GCGMM	-0.583	-0.255	-0.057	1.51	0.666	0.235	0.491	0.305	-1.06	-0.571	-0.304	0.09	1.634	0.233	-1.348	-0.741	0.167	0.407	-0.566	-0.383	0.14	1.628	0.286	-1.169	-0.635	0.06	0.577	-0.558	-0.456	0.186	1.609	0.335	-1.12	-0.635	0.06	0.756
-1	GCGMM	-0.194	-0.217	-0.067	0.968	0.489	0.284	0.118	-0.484	-0.511	-0.18	-0.349	-0.022	0.836	0.453	-0.028	-0.231	-0.672	-0.434	-0.182	-0.164	0.021	0.784	0.492	-0.116	-0.434	-0.487	-0.584	-0.186	-0.525	-0.032	1.198	0.622	-0.43	1.756	-0.871	-0.814
-1	GCGMM	-0.101	0.41	-0.37	-0.371	-0.239	-0.142	-0.747	-0.323	-0.297	-0.095	0.519	-0.335	-0.307	-0.244	0.624	0.08	-0.881	0.286	-0.103	0.577	-0.329	-0.317	-0.241	0.894	0.108	-0.439	-0.233	-0.104	0.556	-0.382	-0.356	-0.244	0.857	0.025	-0.368	-0.448
-1	GCGMM	0.109	-2.095	3.042	1.677	2.197	-2.173	-1.907	2.473	0.268	-0.079	-1.886	2.392	2.276	2.44	-0.035	-0.617	2.38	-0.755	-0.1	-1.713	2.175	2.507	2.373	-0.112	-0.358	1.838	-1.098	-0.097	-1.79	2.162	2.592	2.347	-0.818	-0.457	1.13	-0.763
-1	GCGMM	-0.766	-0.113	-0.812	-0.254	-0.47	-1.792	0.404	-0.71	-0.077	-0.775	0.378	-0.974	-0.517	-0.995	-0.434	0.458	-0.669	1.379	-0.75	0.379	-0.527	-1.115	-0.553	0.297	-2.279	-0.24	1.493	-0.791	-0.18	-0.982	-0.337	-0.692	-0.65	-0.013	-1.268	2.681
-1	GCGMM	-0.047	-2.364	3.054	2.612	3.104	1.001	-0.832	-0.86	0.252	0.115	-2.989	3.633	1.495	3.438	-0.92	-2.716	1.645	-0.988	0.058	-2.932	3.469	1.448	3.35	-0.412	-2.006	0.373	0.639	0.049	-2.89	3.275	1.207	3.331	-0.418	-2.013	0.026	1.917
-1	GCGMM	-0.625	-0.281	0.142	1.643	0.91	0.683	0.378	0.546	-1.354	-0.637	-0.518	0.167	2.062	0.425	-1.267	-0.735	-0.617	1.17	-0.629	-0.5	0.208	2.028	0.479	-0.788	-0.605	-0.433	1.163	-0.614	-0.503	0.326	1.913	0.529	-0.768	-0.817	-0.332	1.362
-1	GCGMM	-0.586	0.118	-0.331	0.52	0.295	-0.145	-0.177	-0.285	-0.73	-0.543	0.55	-0.048	0.108	0.056	-0.181	-1.033	1.318	-1.384	-0.547	0.261	-0.037	0.17	0.13	-0.687	-0.599	0.376	-1.509	-0.549	0.096	-0.103	0.259	0.148	-0.896	-0.574	0.517	-1.538
-1	GCGMM	1.765	-1.183	2.458	0.585	1.945	1.35	-1.991	5.564	-2.651	1.776	-1.5	2.636	1.101	2.113	0.299	-2.554	5.752	-2.44	1.79	-1.138	2.564	0.849	2.041	0.197	-2.674	9.08	-4.91	1.822	-1.471	2.642	0.524	2.025	0.454	-2.751	10.227	-4.594
-1	GCGMM	-1.014	0.331	-0.68	-0.252	-0.378	-0.678	-0.217	-0.305	-0.083	-1.023	0.395	-0.769	-0.32	-0.68	-0.175	-0.08	-0.428	0.697	-1.029	-0.042	-0.775	-0.276	-0.388	-0.894	-0.907	-0.437	1.26	-1.035	0.093	-0.774	-0.158	-0.51	-0.328	-0.341	-0.977	2.005
-1	GCGMM	-1.557	4.849	-3.417	-2.704	-4.02	0.421	0.674	-0.414	1.128	-1.599	2.698	-3.118	-2.599	-3.586	-2.31	3.431	-1	3.105	-1.585	3.623	-3.296	-2.6	-3.762	-1.961	3.223	-0.561	3.053	-1.589	4.172	-3.534	-2.615	-3.996	-1.69	2.663	-0.498	2.934
-1	GCGMM	-0.583	0.164	-0.703	-0.371	-0.359	-0.773	0.202	-0.851	0.12	-0.524	0.718	-0.384	-1.037	-0.269	0.286	-0.456	1.584	-1.993	-0.528	0.459	-0.362	-0.998	-0.251	-0.434	-0.245	0.734	-1.927	-0.54	0.33	-0.506	-0.807	-0.245	-0.491	0.153	0.666	-2.336
-1	GCGMM	-0.797	0.229	0.003	-0.579	0.4	1.03	-0.508	-0.171	-0.82	-0.836	0.11	-0.219	-0.117	0.469	1.466	-0.291	-1.742	0.763	-0.831	0.26	-0.255	-0.197	0.474	1.852	0.091	-1.458	-0.125	-0.818	0.46	-0.116	-0.401	0.468	1.595	-0.403	-1.042	-0.706
-1	GCGMM	1.526	-1.298	2.241	0.685	1.751	0.223	-0.483	5.667	-3.03	1.522	-1.598	2.36	1.086	1.769	-0.643	-1.558	6.202	-2.123	1.542	-1.298	2.333	0.735	1.734	-1.008	-2.005	9.644	-4.924	1.571	-1.455	2.412	0.537	1.704	-0.009	-1.444	10.879	-5.176
-1	GCGMM	-0.213	1.124	-1.014	-0.468	-0.949	0.307	2.754	-1.224	-0.454	-0.207	0.108	-1.11	-0.624	-0.995	-1.375	1.172	-0.68	-0.656	-0.218	-0.719	-1.03	-0.567	-0.913	-1.734	1.526	-0.216	-0.273	-0.216	-0.945	-1.082	-0.581	-0.776	-2.123	2.393	-0.466	-0.471
-1	GCGMM	-0.651	-0.263	-0.713	-0.417	-0.63	-0.786	1.43	-0.739	0.706	-0.629	-0.293	-0.641	-0.497	-0.313	-0.252	0.776	-0.272	0.056	-0.62	-0.129	-0.563	-0.61	-0.409	-0.136	0.26	0.363	0.564	-0.63	-0.008	-0.613	-0.497	-0.385	0.329	0.964	-0.083	-0.176
-1	GCGMM	-0.642	-0.383	-0.88	-0.814	-1.031	-1.025	2.106	-0.934	1.285	-0.628	-0.621	-0.898	-0.759	-0.499	-0.308	1.537	-0.945	0.674	-0.616	-0.292	-0.795	-0.937	-0.659	0.056	0.662	0.318	1.427	-0.628	-0.059	-0.838	-0.819	-0.63	0.773	1.63	-0.358	0.417
-1	GCGMM	-1.398	1.536	-1.022	-0.116	-0.647	0.315	-0.79	1.707	-1.063	-1.392	1.432	-1.192	-0.129	-0.981	-0.948	-1.052	1.185	-0.62	-1.398	0.755	-1.313	0.093	-0.772	-0.644	0.352	0.233	-0.625	-1.372	0.887	-1.17	-0.11	-0.932	-0.653	-0.371	1.414	-0.385
-1	GCGMM	-0.891	1.294	-0.536	-0.498	-0.469	1.166	-1.531	0.464	-0.341	-0.888	0.721	-0.354	-0.336	-0.212	0.709	-0.712	-0.386	-0.835	-0.947	-0.262	-1.114	0.73	-0.259	-1.842	1.887	-0.725	-0.21	-0.896	0.968	-0.427	-0.282	-0.306	1.062	-0.634	-0.199	-0.679
-1	GCGMM	-2.598	5.418	-4.198	-3.58	-4.515	0.81	0.432	-0.471	1.073	-2.632	3.82	-3.821	-3.446	-4.053	-1.323	4.078	-1.41	2.753	-2.601	4.943	-3.954	-3.484	-4.241	-0.781	3.742	-1.06	2.649	-2.609	5.453	-4.233	-3.5	-4.549	-0.67	2.514	-0.737	2.642
-1	GCGMM	0.676	-0.904	0.194	0.821	0.408	-0.581	0.392	-0.444	0.539	0.694	-0.797	0.333	0.579	0.459	-0.472	1.23	-0.83	0.102	0.696	-0.892	0.344	0.501	0.465	-0.456	0.847	-0.092	-0.73	0.691	-0.883	0.231	0.506	0.475	-0.433	0.537	-0.1	-0.731
-1	GCGMM	-0.689	-0.301	-0.704	-0.407	-0.61	-0.813	1.418	-0.731	0.722	-0.666	-0.315	-0.628	-0.484	-0.278	-0.225	0.761	-0.255	0.032	-0.657	-0.127	-0.547	-0.605	-0.382	-0.099	0.212	0.404	0.558	-0.667	0.001	-0.599	-0.486	-0.359	0.392	0.933	-0.056	-0.206
-1	GCGMM	-0.952	0.984	-0.357	-0.303	-0.189	1.113	-1.318	0.251	-0.187	-0.956	0.474	-0.29	-0.04	-0.047	0.541	-0.758	-0.295	-0.437	-1.005	-0.352	-0.921	0.874	-0.093	-1.756	1.458	-0.712	0.27	-0.96	0.679	-0.31	0.003	-0.138	0.65	-0.634	-0.3	-0.031
-1	GCGMM	0.456	-0.796	0.193	0.626	0.413	-0.459	0.185	-0.471	0.61	0.466	-0.69	0.249	0.537	0.406	-0.369	1.003	-0.737	0.402	0.466	-0.797	0.255	0.495	0.4	-0.435	0.732	-0.149	-0.239	0.465	-0.742	0.183	0.411	0.386	-0.402	0.125	-0.117	-0.15
-1	GCGMM	0.774	-0.955	0.658	1.731	1.134	0.43	1.163	-1.375	0.274	0.782	-0.828	0.65	1.744	0.916	-0.318	0.279	-0.901	0.056	0.768	-0.841	0.632	1.813	0.93	-0.074	0.729	-0.976	0.065	0.769	-0.841	0.675	1.816	0.953	0.164	0.959	-0.937	0.006
-1	GCGMM	-0.778	4.03	-3.044	-2.771	-3.351	1.706	-2.101	-0.032	0.07	-0.71	4.065	-2.719	-3.124	-3.527	1.806	-2.309	1.33	-0.525	-0.769	4.031	-3.111	-2.865	-3.315	2.416	-1.086	0.881	-0.886	-0.744	3.753	-2.89	-2.878	-3.281	2.48	-0.971	1.867	-1.562
-1	GCGMM	-0.542	-0.518	-0.773	-0.492	-0.787	-0.872	2.295	-0.953	1.095	-0.507	-0.617	-0.641	-0.596	-0.221	-0.408	1.183	-0.162	-0.182	-0.492	-0.243	-0.527	-0.771	-0.464	-0.012	0.755	0.706	0.406	-0.504	-0.118	-0.595	-0.648	-0.381	0.445	1.582	0.249	-0.915
-1	GCGMM	0.609	-0.634	1.572	0.58	1.355	1.011	-1.681	0.034	-0.088	0.61	-0.85	1.691	0.73	1.56	0.838	-0.689	-0.304	-0.847	0.622	-0.833	1.728	0.668	1.567	0.821	-0.947	-0.092	-0.869	0.614	-0.921	1.667	0.605	1.549	0.15	-1.492	-0.138	-0.319
-1	GCGMM	1.362	-0.258	-0.909	-1.131	-1.693	-0.895	1.115	-0.713	2.091	1.402	0.137	-0.737	-1.274	-1.5	-0.431	1.595	-0.6	2.62	1.38	0.586	-0.813	-1.234	-1.542	0.157	2.078	-1.114	2.244	1.384	0.849	-0.799	-1.314	-1.495	0.19	1.496	-0.948	1.53
-1	GCGMM	-0.151	-0.803	1.088	0.667	0.856	-1.72	1.666	-0.205	-0.773	-0.186	-1.021	1.07	0.509	0.759	-1.246	1.853	0.14	-0.014	-0.16	-1.196	1.244	0.206	0.866	-1.942	0.663	0.269	-0.536	-0.181	-0.827	1.152	0.485	0.804	-1.029	1.532	0.275	-1.273
1	GCGMM	-0.211	-0.303	-0.57	0.33	-0.547	-1.262	0.247	-0.705	0.588	-0.203	0.241	-0.605	0.385	-0.579	-0.977	0.239	-0.328	0.771	-0.208	0.107	-0.615	0.386	-0.519	-0.58	0.808	-0.625	0.367	-0.208	0.238	-0.598	0.393	-0.492	-0.414	0.929	-0.607	0.062
1	GCGMM	-0.522	0.416	0.03	0.147	0.323	1.042	-0.837	2.052	-1.661	-0.501	0.601	0.174	0.09	0.28	1.409	-0.868	1.323	-1.533	-0.512	0.702	0.137	0.009	0.259	1.507	-0.935	0.661	-1.194	-0.513	0.591	0.111	0.085	0.244	1.353	-0.787	0.455	-1.111
1	GCGMM	1.431	-1.346	1.36	1.278	0.83	-1.199	-0.461	-0.187	2.009	1.418	-1.216	1.161	1.36	0.848	-1.58	-1.167	0.989	1.71	1.407	-1.166	1.15	1.491	0.863	-1.44	-0.812	0.569	1.663	1.411	-1.169	1.207	1.403	0.877	-1.423	-0.759	0.525	1.78
1	GCGMM	2.281	-0.968	1.176	1.344	0.842	0.395	-0.451	0.328	-0.801	2.277	-1.08	1.149	1.441	0.802	-0.113	-0.918	0.791	-0.929	2.262	-0.998	1.148	1.447	0.863	0.431	-0.44	0.735	-1.399	2.269	-0.958	1.219	1.365	0.891	0.508	-0.526	0.985	-1.763
1	GCGMM	-0.701	0.235	0.457	-0.201	0.438	1.091	-0.539	-0.019	-0.662	-0.73	0.041	0.261	0.105	0.42	0.752	-0.4	-0.136	-0.733	-0.727	0.226	0.247	-0.012	0.345	0.8	-0.763	-0.087	-0.286	-0.727	0.288	0.266	-0.02	0.304	0.765	-0.923	-0.136	0.197
1	GCGMM	0.602	0.229	0.15	0.101	0.218	0.786	0.472	0.212	-1.221	0.622	0.351	0.408	-0.094	0.165	0.89	-0.012	0.563	-1.639	0.615	0.275	0.392	-0.185	0.169	0.545	-0.242	0.499	-1.752	0.572	-0.394	-0.02	0.677	0.069	-0.894	0.549	-0.629	0.071
1	GCGMM	0.645	-0.184	0.963	-0.388	0.695	-0.001	-1.112	1.813	-2.133	0.577	-0.203	0.717	0.063	0.69	1.183	-0.935	0.378	-1.295	0.593	-0.137	0.818	-0.277	0.728	1.444	-1.132	0.006	-1.166	0.604	-0.05	0.859	-0.449	0.738	1.797	-1.234	0.4	-1.163
1	GCGMM	1.791	-1.1	1.529	1.651	1.346	0.029	-0.403	-0.17	-0.058	1.811	-0.799	1.745	1.282	1.359	0.976	-0.663	1.091	-1.373	1.8	-1.009	1.773	1.207	1.395	0.388	-0.606	0.424	-0.841	1.8	-0.836	1.741	1.174	1.392	0.75	-0.672	0.398	-1.008
1	GCGMM	-0.876	0.184	-0.236	0.483	0.415	0.464	1.219	-0.922	-0.32	-0.846	0.459	-0.137	0.367	0.365	0.823	1.666	-0.818	-1.23	-0.865	0.089	-0.152	0.348	0.468	0.744	1.324	-0.905	-0.845	-0.878	-0.117	-0.212	0.445	0.491	0.405	0.818	-0.919	-0.354
1	GCGMM	2.512	-1.202	1.115	1.085	0.668	-1.116	-1.105	0.54	0.088	2.524	-0.726	1.284	0.701	0.605	-0.437	-1.566	2.747	-2.128	2.519	-0.807	1.298	0.614	0.664	-0.527	-1.459	3.188	-2.63	2.53	-1.026	1.361	0.513	0.7	-1.434	-1.718	2.492	-2.327
1	GCGMM	-0.284	-0.433	-0.081	1.214	0.487	-0.396	1.234	-1.052	0.573	-0.262	-0.529	0.12	0.937	0.538	-0.316	1.556	-1.364	0.587	-0.267	-0.57	0.059	0.982	0.549	-0.487	1.044	-1.041	0.544	-0.266	-0.501	0.05	0.95	0.484	-0.952	0.66	-0.672	0.037
1	GCGMM	3.402	-1.509	1.827	1.929	1.497	-0.67	-0.665	-0.139	-0.311	3.391	-1.514	1.844	2.182	1.485	-0.058	0.842	-0.488	-0.246	3.374	-1.497	1.921	2.09	1.566	0.318	0.699	-0.207	-0.914	3.378	-1.516	1.972	1.99	1.593	0.538	0.624	0.179	-1.39
1	GCGMM	-0.551	-0.069	0.356	0.244	0.559	0.047	-1.441	0.1	0.185	-0.601	-0.378	-0.09	1.087	0.421	-0.451	-0.423	-0.263	0.838	-0.587	-0.237	0.106	0.803	0.304	0.04	-0.471	-0.106	1.369	-0.576	-0.489	0.228	0.589	0.454	-0.053	-0.543	-0.05	0.962
1	GCGMM	-0.411	0.301	0.503	-0.459	0.406	1.271	-1.563	-0.683	0.729	-0.432	0.376	0.354	-0.263	0.408	1.373	-0.995	-0.273	-0.406	-0.446	0.223	0.357	-0.032	0.186	0.941	-0.672	-0.736	0.41	-0.442	0.049	0.395	-0.083	0.142	0.841	-0.675	-0.743	1.349
1	GCGMM	1.468	-0.987	1.06	0.889	0.62	-2.456	1.704	-1.107	0.418	1.4	-1.499	1.073	0.874	0.842	-2.485	2.271	-0.817	1.07	1.575	-1.633	1.106	1.06	0.891	-2.817	2.393	-0.931	1.451	1.564	-1.687	1.186	1.06	0.917	-2.812	2.463	-0.901	1.335
1	GCGMM	-0.864	2.158	-1.286	-1.514	-1.384	1.298	0.464	-1.061	0.08	-0.848	2.064	-1.337	-1.513	-1.386	1.05	1.019	-1.356	-0.104	-0.863	1.856	-1.285	-1.511	-1.339	0.713	0.253	-0.906	-0.071	-0.868	1.461	-1.352	-1.536	-1.333	0.083	-0.338	-0.38	0.268
1	GCGMM	-0.653	0.864	-0.932	-1.153	-1.047	0.852	-0.78	-0.859	0.41	-0.661	0.871	-1.055	-0.944	-1.021	0.518	1.182	-0.961	-0.244	-0.657	0.689	-0.905	-1.051	-1.274	0.001	-0.319	-0.248	0.394	-0.66	0.598	-0.913	-1.032	-1.325	0.043	-0.278	-0.47	0.836
1	GCGMM	-0.043	-0.617	1.233	0.69	1.222	1.029	-0.262	-0.857	-0.082	-0.078	-0.822	0.944	0.844	1.166	0.592	-0.6	-0.98	0.578	-0.07	-0.813	1.005	0.863	1.13	0.592	-0.715	-0.594	0.663	-0.066	-0.773	1.046	0.776	1.117	0.718	-0.751	-0.599	0.582
1	GCGMM	-0.78	-0.185	-0.841	-1.134	-1.081	-0.865	-0.707	0.408	0.627	-0.801	0.916	-1.064	-0.909	-0.956	0.25	0.211	-0.624	-0.106	-0.815	0.925	-1.05	-0.803	-1.155	0.072	0.429	-0.598	0.5	-0.82	0.962	-1.102	-0.723	-1.254	-0.764	-0.055	-0.626	0.664
1	GCGMM	0.203	-1.063	0.762	0.994	0.963	-0.805	0.25	-0.066	-0.344	0.21	-1.076	0.988	0.65	0.986	-1.279	-0.313	-0.381	0.139	0.197	-1.148	0.881	0.712	0.966	-1.419	-0.409	0.08	0.456	0.197	-1.112	0.85	0.671	0.949	-1.636	-0.693	0.399	0.823
1	GCGMM	-0.672	0.681	-0.197	-0.561	-0.382	0.745	-1.326	-0.539	0.341	-0.688	0.6	-0.373	-0.234	-0.271	0.649	-0.005	-0.184	-0.951	-0.699	0.837	-0.354	-0.192	-0.426	1.11	-0.42	-0.262	-0.406	-0.71	0.703	-0.472	-0.06	-0.419	0.655	-0.381	-0.238	-0.288
1	GCGMM	-1.027	1.878	-1.094	-1.612	-1.49	1.636	-0.199	0.317	-1.134	-1.048	1.689	-1.214	-1.554	-1.26	1.3	1.24	-1.152	-0.231	-1.04	1.815	-1.308	-1.502	-1.472	1.277	0.105	-0.835	0.013	-1.051	1.495	-1.315	-1.537	-1.477	1.089	-0.448	-0.401	0.176
1	GCGMM	-0.303	1.444	-0.611	-0.851	-0.6	1.54	-1.515	-0.664	0.523	-0.283	1.253	-0.409	-0.947	-0.819	1.296	-2.003	-0.28	0.716	-0.277	1.156	-0.358	-1.02	-0.747	1.46	-1.635	-0.352	0.982	-0.276	1.087	-0.363	-1.016	-0.656	1.315	-1.513	-0.178	1.01
1	GCGMM	-0.948	0.743	-0.598	-0.445	-0.488	0.761	-0.944	-0.06	0.375	-0.859	1.766	-0.2	-1.021	-0.459	1.957	-1.607	2.744	-2.237	-0.875	1.315	-0.309	-0.889	-0.511	0.909	-2.226	1.245	0.026	-0.881	1.15	-0.364	-0.91	-0.543	0.67	-1.961	0.85	1.091
1	GCGMM	2.108	-0.804	-0.196	-0.517	-0.866	-0.459	2.68	-1.36	1.231	2.114	-1.171	-0.148	-0.616	-0.7	-1.207	1.134	-0.233	2.198	2.097	-1.094	-0.177	-0.645	-0.625	-1.038	0.941	-0.713	1.829	2.096	-1.041	-0.107	-0.611	-0.697	-0.841	1.963	-1.182	1.274
1	GCGMM	-0.376	-0.152	0.574	0.472	0.806	0.293	-1.561	1.662	-0.681	-0.349	-0.378	0.806	0.586	0.842	-0.527	-1.96	1.315	-1.111	-0.347	-0.246	0.87	0.28	0.856	-0.166	-1.902	1.229	-0.739	-0.359	-0.233	0.78	0.294	0.849	0.109	-1.782	1.29	-0.591
1	GCGMM	1.114	0.13	0.367	-0.046	0.093	0.892	0.423	0.705	-1.664	1.149	0.683	0.565	-0.647	0.09	1.638	-1.285	1.002	-1.584	1.142	0.778	0.541	-0.768	0.043	1.589	-1.579	1.41	-1.601	1.129	0.843	0.465	-0.619	0.045	1.782	-1.531	1.23	-1.18
1	GCGMM	-0.724	1.163	-1.358	-1.447	-1.395	0.709	-0.051	-0.67	0.139	-0.695	1.272	-1.274	-1.577	-1.412	0.856	-0.005	-0.549	-0.086	-0.709	1.426	-1.251	-1.555	-1.357	1.286	0.535	-0.61	-0.216	-0.705	1.833	-1.246	-1.578	-1.384	1.448	0.729	-0.16	-1.002
1	GCGMM	0.494	0.29	-1.135	-1.603	-1.747	-0.181	-0.091	1.27	-0.949	0.529	0.186	-1.117	-1.687	-1.792	-0.643	-0.699	1.006	0.776	0.548	0.063	-1.074	-1.675	-1.737	-0.747	-0.741	1.422	1.025	0.533	0.173	-1.054	-1.794	-1.698	-0.253	-0.401	1.467	0.361
1	GCGMM	0.016	0.047	-0.631	-1.039	-0.548	0.134	-0.344	-0.381	-0.107	0.041	0.294	-0.495	-1.143	-0.542	1.31	-0.333	0.881	-1.366	0.026	0.282	-0.625	-1.039	-0.512	1.31	-0.549	0.06	-0.41	0.022	0.326	-0.609	-1.055	-0.521	1.284	-0.503	0.276	-0.916
1	GCGMM	-0.305	-0.867	0.318	0.524	0.465	-1.994	-0.2	2.407	3.806	-0.367	0.081	0.031	0.8	0.375	0.783	0.161	-0.537	-0.684	-0.37	0.128	0.03	0.805	0.429	0.78	0.211	-0.603	-0.759	-0.368	0.175	0.017	0.785	0.452	0.762	0.113	-0.5	-0.792
1	GCGMM	-0.647	-0.145	-0.036	0.579	0.539	0.691	0.653	-0.349	-0.787	-0.635	0.393	-0.017	0.431	0.377	1.11	0.116	0.234	-1.44	-0.619	0.394	0.114	0.257	0.45	1.309	0.146	0.431	-1.812	-0.597	0.145	0.233	0.17	0.509	1.152	0.176	0.523	-2.024
1	GCGMM	-0.182	0.25	0.187	0.49	0.318	1.039	-0.129	0.684	-1.181	-0.19	0.106	0.117	0.823	0.297	0.612	0.104	-0.149	-0.611	-0.187	0.202	0.162	0.704	0.302	0.793	0.119	0.136	-1.09	-0.181	0.349	0.203	0.643	0.284	1.042	-0.005	0.441	-1.253
1	GCGMM	-0.387	0.167	-0.639	-0.821	-0.675	-0.904	-0.275	-0.525	0.3	-0.396	0.625	-0.75	-0.683	-0.841	-0.265	-0.07	-0.255	0.058	-0.403	0.478	-0.729	-0.667	-0.742	-0.299	0.105	-0.37	-0.055	-0.394	0.267	-0.722	-0.734	-0.685	-0.535	0.007	-0.29	-0.106
1	GCGMM	-0.604	0.781	-0.483	-0.212	-0.219	0.99	-0.425	-0.533	-0.182	-0.565	1.13	-0.291	-0.607	-0.264	1.346	-0.409	0.936	-1.624	-0.579	0.81	-0.343	-0.513	-0.199	1.216	-0.599	0.146	-1.141	-0.582	0.688	-0.354	-0.394	-0.186	1.19	-0.321	0.233	-1.206
1	GCGMM	0.255	-0.118	-0.586	-0.117	-0.684	-0.878	0.791	-1.116	1.165	0.269	0.12	-0.583	-0.159	-0.614	-0.447	1.416	-1.252	0.972	0.259	-0.109	-0.543	-0.16	-0.534	-0.608	1.201	-1.096	1.082	0.261	-0.072	-0.611	-0.191	-0.503	-0.479	1.229	-1.067	1.033
1	GCGMM	-1.031	1.664	-1.069	-1.377	-1.06	1.381	0.949	-0.202	-0.934	-1.046	0.778	-1.667	-1.257	-1.296	0.094	0.91	-0.808	0.833	-1.056	0.832	-1.55	-1.214	-1.207	0.144	1.193	-0.837	0.35	-1.052	1.288	-1.515	-1.217	-1.123	0.764	1.449	-0.76	-0.086
1	GCGMM	-0.459	1.184	-1.413	-1.359	-1.603	0.05	0.093	0.366	-0.453	-0.427	1.113	-1.321	-1.513	-1.543	-0.214	-0.501	0.105	0.248	-0.42	1.804	-1.247	-1.551	-1.567	0.323	-0.274	0.413	-0.17	-0.433	1.652	-1.298	-1.488	-1.492	-0.001	-0.56	0.958	-0.502
1	GCGMM	-0.537	0.247	-1.113	-0.938	-0.814	0.076	2.115	-1.052	-0.047	-0.512	0.432	-0.977	-1.078	-0.745	0.049	1.603	-1.284	0.23	-0.512	0.574	-0.919	-1.058	-0.755	0.092	1.807	-0.988	-0.191	-0.521	0.527	-0.921	-1.007	-0.702	0.119	1.363	-0.84	-0.308
1	GCGMM	-0.575	-0.775	-0.51	0.232	-0.518	-2.976	0.347	0.016	2.565	-0.601	-0.698	-0.528	0.265	-0.089	-2.285	0.706	0.593	2.023	-0.566	-0.659	-0.504	0.324	-0.047	-2.091	1.14	0.119	1.804	-0.547	-0.755	-0.519	0.376	-0.097	-2.503	0.745	-0.179	1.445
1	GCGMM	-0.141	0.704	-0.186	-0.374	-0.139	0.925	-0.02	-0.093	-0.725	-0.128	0.775	-0.1	-0.481	-0.143	1.307	-0.41	-0.352	-0.753	-0.13	0.681	-0.103	-0.475	-0.117	1.083	-0.461	-0.198	-0.584	-0.139	0.689	-0.14	-0.362	-0.103	0.927	-0.451	-0.298	-0.214
1	GCGMM	-0.337	-1.252	1.058	1.858	1.567	-1.045	-0.559	0.053	-0.362	-0.264	-1.354	1.478	1.255	1.609	-0.914	-1.388	1.405	-0.122	-0.256	-1.31	1.475	1.274	1.61	-0.855	-1.375	2.394	-0.34	-0.271	-1.369	1.452	1.455	1.575	-0.876	-1.083	1.966	-0.002
1	GCGMM	0.052	-0.812	0.471	0.486	0.515	-0.979	0.142	0.228	0.988	0.052	-1.161	0.521	0.424	0.679	-1.364	-0.21	0.262	1.366	0.058	-1.051	0.482	0.378	0.59	-1.168	-0.314	0.646	1.027	0.055	-0.876	0.432	0.593	0.514	-1.32	-0.318	0.622	0.966
1	GCGMM	-0.305	-1.012	1.605	0.546	1.471	0.047	-1.481	1.83	0.385	-0.345	-1.086	1.535	0.779	1.575	0.626	-1.338	0.069	-0.433	-0.348	-1.065	1.44	0.736	1.517	0.511	-1.327	0.398	0.242	-0.351	-1.027	1.431	0.655	1.497	0.535	-1.273	0.586	0.665
1	GCGMM	0.606	-0.438	0.327	0.53	0.34	-0.02	0.639	-1.023	0.593	0.617	-0.479	0.332	0.456	0.353	-1.076	-0.203	1.104	1.734	0.606	-0.318	0.298	0.594	0.437	-0.24	0.484	-0.379	0.637	0.61	-0.301	0.399	0.507	0.445	0.045	0.613	-0.714	0.421
1	GCGMM	0.873	-1.156	1.2	1.105	1.019	-1.189	0.585	-0.139	-0.394	0.837	-1.257	1.111	1.009	1.025	-1.79	-0.253	0.859	0.03	0.872	-1.155	1.065	1.057	0.997	-1.853	-0.031	0.465	-0.417	0.89	-1.14	1.026	1.186	0.986	-1.749	0.325	0.125	-0.488
1	GCGMM	1.347	-1.232	1.656	1.107	1.29	0.186	0.268	-1.045	0.702	1.36	-1.567	1.78	0.845	1.241	-0.806	0.199	-0.763	1.282	1.341	-1.522	1.705	0.99	1.272	-0.632	0.611	-0.976	1.178	1.338	-1.503	1.67	1.025	1.272	-0.569	0.687	-0.933	1.12
1	GCGMM	3.303	-1.016	0.997	0.447	0.266	-0.02	0.956	-0.995	0.489	3.306	-1.014	0.971	0.3	0.197	-0.132	0.824	-0.638	0.196	3.284	-1.024	0.952	0.471	0.252	0.007	1.453	-0.822	0.174	3.283	-1.069	0.976	0.386	0.297	-0.15	1.089	-0.883	0.365
1	GCGMM	1.315	-1.262	-0.199	-0.248	-0.622	-3.155	-0.577	1.795	3.147	1.323	-0.835	-0.278	-0.32	-0.734	-1.844	0.024	0.363	1.539	1.306	-0.747	-0.28	-0.238	-0.698	-1.732	0.643	-0.36	1.202	1.317	-0.738	-0.312	-0.224	-0.656	-1.645	0.975	-0.522	1.057
1	GCGMM	-0.141	0.855	-1.324	-1.276	-1.468	0.075	1.211	-0.699	0.005	-0.131	0.754	-1.259	-1.299	-1.511	-0.194	0.996	-0.736	-0.075	-0.133	0.984	-1.321	-1.35	-1.471	0.2	1.29	-0.554	-0.362	-0.135	1.026	-1.286	-1.341	-1.457	0.357	1.26	-0.461	-0.549
1	GCGMM	-0.27	-0.778	0.686	0.562	0.73	-0.287	1.144	0.516	-0.957	-0.302	-1.274	0.674	0.461	0.805	-1.003	0.397	1.545	-0.107	-0.246	-1.193	0.808	0.426	0.779	-1.551	0.182	0.877	-0.792	-0.258	-1.198	0.739	0.584	0.751	-1.513	0.526	0.348	-0.596
1	GCGMM	1.094	-1.149	1.047	0.81	1.092	-1.183	0.27	-0.157	-0.043	1.085	-1.393	1.045	0.804	1.135	-1.128	-0.182	0.05	1.146	1.075	-1.29	1.086	0.677	1.095	-1.086	-0.422	0.137	0.966	1.073	-1.174	1.057	0.678	1.038	-0.676	-0.25	0.127	0.227
1	GCGMM	-0.359	-0.859	-0.024	0.551	0.434	-0.706	1.35	-1.07	0.618	-0.337	-0.897	0.068	0.305	0.518	-0.762	1	-0.602	0.978	-0.333	-0.965	0.005	0.283	0.535	-0.755	1.107	-0.603	1.005	-0.335	-0.98	0.08	0.323	0.547	-0.76	0.996	-0.605	0.987
1	GCGMM	-0.771	1.32	-1.331	-1.081	-1.321	0.48	1.627	-0.095	-0.702	-0.742	0.776	-1.382	-1.194	-1.207	-0.059	1.633	-0.4	0.209	-0.744	0.688	-1.316	-1.249	-1.218	-0.361	1.582	-0.512	-0.062	-0.728	0.649	-1.292	-1.218	-1.154	-0.218	1.607	-0.46	-0.103
1	GCGMM	-0.069	0.479	-0.094	-0.331	-0.214	0.789	-0.764	0.555	-0.795	-0.065	0.431	-0.038	-0.195	-0.181	0.738	-0.549	-0.171	-0.373	-0.075	0.551	-0.143	-0.141	-0.189	0.974	-0.636	0.259	-0.275	-0.069	0.577	-0.184	-0.251	-0.231	0.887	-0.846	0.372	-0.338
1	GCGMM	-0.851	0.207	-0.53	-0.224	-0.313	-0.017	-0.429	2.611	-1.28	-0.853	-0.389	-0.641	-0.11	-0.151	-1.368	-0.87	1.78	1.381	-0.851	-0.131	-0.677	0.015	-0.204	-1.068	-0.512	1.279	0.437	-0.86	-0.043	-0.693	0.022	-0.097	-0.687	-0.124	0.233	0.259
1	GCGMM	-0.031	0.458	-0.067	-0.34	-0.214	0.775	-0.788	0.632	-0.838	-0.03	0.382	-0.02	-0.166	-0.176	0.695	-0.559	-0.249	-0.285	-0.04	0.533	-0.129	-0.114	-0.188	0.957	-0.638	0.267	-0.214	-0.033	0.569	-0.172	-0.241	-0.234	0.866	-0.883	0.382	-0.276
1	GCGMM	2.036	-0.825	0.926	0.683	0.239	-3.665	2.772	-2.03	1.192	1.937	-1.73	1.037	0.746	0.668	-3.15	4.681	-2.417	2.062	2.245	-2.09	1.145	1.062	0.79	-3.737	4.707	-2.264	3.235	2.208	-2.209	1.339	0.94	0.852	-3.828	4.503	-1.88	3.076
1	GCGMM	1.69	-1.406	1.485	1.338	0.802	-1.282	-0.611	-0.213	2.503	1.672	-1.245	1.197	1.509	0.819	-1.643	-1.347	1.277	2.04	1.662	-1.169	1.207	1.655	0.842	-1.444	-0.896	0.671	1.917	1.666	-1.181	1.282	1.557	0.861	-1.378	-0.773	0.551	1.981
1	GCGMM	2.621	-1.218	1.052	1	0.565	-1.29	-1.212	0.647	0.11	2.633	-0.714	1.214	0.613	0.49	-0.652	-1.703	2.998	-2.242	2.628	-0.776	1.226	0.524	0.552	-0.666	-1.588	3.608	-2.902	2.64	-1.055	1.304	0.413	0.595	-1.765	-1.876	2.809	-2.527
1	GCGMM	0.598	-0.215	1.023	-0.422	0.755	-0.09	-1.265	1.924	-2.18	0.52	-0.291	0.732	0.134	0.75	1.138	-0.9	0.316	-1.267	0.538	-0.228	0.846	-0.228	0.796	1.43	-1.087	-0.134	-1.123	0.552	-0.139	0.898	-0.432	0.807	1.799	-1.204	0.317	-1.161
1	GCGMM	-0.424	0.43	-0.124	0.422	0.356	0.46	-1.616	1.548	-1.402	-0.352	0.102	0.313	0.454	0.347	-1.307	-2.381	2.159	-1.57	-0.347	0.307	0.484	-0.028	0.409	-0.624	-2.291	1.791	-1.403	-0.364	0.304	0.339	0.049	0.411	-0.179	-2.126	1.766	-1.441
1	GCGMM	2.817	-0.393	-0.193	-0.757	-1.085	1.955	5.595	-4.184	-0.483	2.823	-1.472	-0.031	-0.881	-0.671	-0.637	2.129	-0.767	2.788	2.805	-1.404	-0.083	-1.009	-0.56	-0.417	1.207	-1.028	2.39	2.793	-1.312	0.077	-0.958	-0.734	-0.121	2.846	-1.773	1.469
1	GCGMM	-1.005	-0.171	-1.442	0.135	-1.409	-2.468	-0.133	-0.396	0.582	-1	0.939	-1.515	0.316	-1.484	-0.882	0.669	-1.72	-0.164	-0.999	0.52	-1.503	0.183	-1.447	-0.91	1.123	-0.863	0.105	-1.003	0.761	-1.567	0.283	-1.401	-0.859	1.236	-0.503	-0.287
1	GCGMM	-1.037	1.904	-1.098	-1.624	-1.502	1.657	-0.184	0.348	-1.175	-1.058	1.711	-1.219	-1.57	-1.267	1.32	1.242	-1.157	-0.231	-1.05	1.845	-1.319	-1.514	-1.477	1.31	0.116	-0.851	0.003	-1.061	1.519	-1.326	-1.551	-1.481	1.116	-0.453	-0.4	0.159
1	GCGMM	2.581	-1.273	1.097	1.008	0.616	-1.569	-1.302	0.603	0.354	2.598	-0.619	1.324	0.479	0.546	-0.535	-1.76	3.333	-2.487	2.596	-0.75	1.343	0.365	0.604	-0.815	-1.764	3.923	-2.999	2.608	-1.046	1.404	0.258	0.643	-2.015	-2.075	2.943	-2.496
1	GCGMM	-0.452	-0.269	0.289	0.537	0.638	-0.642	-2.036	0.178	0.745	-0.515	-0.655	-0.321	1.734	0.421	-1.245	-0.438	-0.347	1.875	-0.494	-0.543	0.013	1.34	0.277	-0.461	-0.278	-0.118	2.462	-0.476	-1.002	0.203	0.991	0.553	-0.593	-0.292	0.007	1.467
1	GCGMM	4.123	-1.174	1.148	0.648	0.16	-1.156	-1.415	0.815	0.342	4.102	-0.37	1.174	0.387	0.036	-0.168	-1.666	3.506	-3.263	4.089	-0.522	1.198	0.241	0.128	-0.342	-1.506	3.637	-3.925	4.114	-0.832	1.31	-0.02	0.206	-1.749	-2.076	2.789	-3.642
1	GCGMM	-0.792	-0.285	-0.915	-1.2	-1.161	-1.05	-0.636	0.518	0.66	-0.814	0.953	-1.144	-0.986	-1.035	0.204	0.236	-0.674	-0.008	-0.828	0.936	-1.13	-0.873	-1.239	-0.048	0.527	-0.636	0.604	-0.833	0.992	-1.175	-0.8	-1.35	-0.927	-0.017	-0.671	0.774
1	GCGMM	0.782	-0.254	1.073	-0.451	0.738	-0.123	-1.144	1.785	-2.189	0.704	-0.297	0.781	0.06	0.738	1.157	-0.943	0.267	-1.268	0.723	-0.236	0.898	-0.311	0.783	1.437	-1.155	-0.07	-1.163	0.735	-0.125	0.947	-0.512	0.796	1.849	-1.287	0.394	-1.169
1	GCGMM	-0.389	-1.031	-0.001	0.282	0.413	-0.832	1.397	-1.077	0.637	-0.368	-1.046	0.046	0.049	0.51	-0.942	0.774	-0.294	1.137	-0.359	-1.124	-0.017	0	0.529	-0.863	1.133	-0.425	1.192	-0.363	-1.175	0.093	0.069	0.573	-0.683	1.133	-0.578	1.372
1	GCGMM	3.815	-0.765	-0.315	-1.256	-1.767	-0.287	3.6	-1.561	1.656	3.812	-1.361	-0.296	-1.254	-1.544	-1.515	1.228	0.022	3.042	3.779	-1.184	-0.302	-1.287	-1.429	-1.234	0.826	-0.789	2.398	3.779	-1.083	-0.236	-1.258	-1.558	-0.897	2.631	-1.581	1.473
1	GCGMM	3.919	-1.59	2.002	2.18	1.588	-0.555	-0.874	-0.135	-0.371	3.908	-1.541	2.023	2.492	1.564	0.182	1.071	-0.608	-0.558	3.89	-1.544	2.109	2.407	1.672	0.633	0.95	-0.284	-1.335	3.896	-1.592	2.177	2.285	1.717	0.811	0.82	0.191	-1.753
1	GCGMM	0.82	-0.238	1.029	-0.413	0.728	-0.143	-1.187	2.052	-2.325	0.748	-0.234	0.776	0.057	0.725	1.239	-1.005	0.445	-1.369	0.765	-0.184	0.893	-0.312	0.778	1.528	-1.18	0.019	-1.281	0.777	-0.094	0.936	-0.505	0.795	1.932	-1.275	0.47	-1.34
1	GCGMM	-0.771	1.321	-1.331	-1.081	-1.321	0.48	1.627	-0.095	-0.702	-0.742	0.776	-1.382	-1.194	-1.207	-0.059	1.633	-0.4	0.209	-0.744	0.688	-1.316	-1.249	-1.218	-0.362	1.582	-0.512	-0.062	-0.728	0.649	-1.292	-1.218	-1.154	-0.219	1.607	-0.46	-0.103
1	GCGMM	-1.05	0.469	-0.505	-0.195	-0.093	-0.917	-2.598	1.039	0.449	-1.114	0.057	-1.105	1.325	-0.311	-1.475	-0.249	0.44	1.092	-1.093	0.327	-0.777	0.743	-0.507	-0.501	-0.231	0.373	2.063	-1.076	-0.21	-0.575	0.405	-0.197	-0.811	-0.339	0.489	1.336
1	GCGMM	-0.536	-0.936	-0.089	0.555	0.452	-0.833	1.481	-1.078	0.623	-0.513	-0.974	0.019	0.278	0.548	-0.704	1.221	-0.917	0.839	-0.506	-1.084	-0.049	0.226	0.553	-0.85	1.222	-0.644	1.073	-0.509	-1.106	0.022	0.289	0.566	-0.909	1.067	-0.585	1.091
1	GCGMM	0.325	-1.013	1.867	1.013	1.702	1.739	0.59	-1.549	-0.276	0.301	-1.142	1.693	0.669	1.705	1.347	-0.728	-1.498	0.391	0.303	-1.229	1.655	0.907	1.728	0.991	-0.891	-0.947	0.152	0.302	-0.978	1.638	0.912	1.597	1.276	-0.901	-0.996	0.306
1	GCGMM	-1.283	2.076	-0.832	-1.319	-0.786	1.933	1.77	0.182	-1.814	-1.334	0.373	-1.99	-0.994	-1.202	-0.531	1.66	-1.022	1.587	-1.342	0.344	-1.796	-0.934	-1.084	-0.794	1.733	-1.023	0.815	-1.337	0.841	-1.736	-0.922	-0.909	0.202	2.04	-1.253	0.666
1	GCGMM	-0.024	-0.641	1.255	0.715	1.244	1.027	-0.254	-0.881	-0.066	-0.059	-0.846	0.964	0.865	1.187	0.588	-0.606	-1.004	0.616	-0.052	-0.843	1.027	0.888	1.153	0.586	-0.714	-0.608	0.69	-0.047	-0.803	1.069	0.799	1.141	0.716	-0.746	-0.612	0.593
1	GCGMM	3.458	-1.794	2.305	2.785	2.208	-1.046	-1.601	0.356	-0.773	3.44	-1.803	2.348	3.269	2.229	-0.015	0.852	-0.401	-0.501	3.426	-1.77	2.481	3.025	2.325	0.498	0.263	0.148	-1.542	3.433	-1.774	2.547	2.917	2.341	0.936	0.356	0.793	-2.403
1	GCGMM	-1.059	1.341	-1.377	-1.546	-1.353	1.073	-0.777	-0.653	0.216	-1.019	1.569	-1.282	-1.737	-1.355	1.46	-0.581	-0.441	-0.092	-1.04	1.681	-1.21	-1.673	-1.291	1.912	0.1	-0.642	-0.133	-1.033	2.297	-1.222	-1.714	-1.342	2.075	0.423	0.013	-1.262
1	GCGMM	-0.347	0.095	-0.701	-0.858	-0.716	-1.136	-0.128	-0.523	0.294	-0.355	0.629	-0.803	-0.746	-0.922	-0.394	-0.079	-0.265	0.2	-0.361	0.428	-0.781	-0.733	-0.786	-0.497	0.178	-0.385	-0.005	-0.35	0.205	-0.757	-0.829	-0.723	-0.703	0.061	-0.298	-0.08
1	GCGMM	-0.055	0.689	-0.13	-0.405	-0.124	0.913	0.056	-0.01	-0.827	-0.046	0.708	-0.064	-0.457	-0.12	1.3	-0.41	-0.593	-0.591	-0.046	0.657	-0.058	-0.468	-0.101	1.059	-0.435	-0.262	-0.479	-0.057	0.69	-0.101	-0.356	-0.087	0.878	-0.476	-0.397	-0.029
-1	GC	-0.167	-1.07	0.093	0.584	0.199	-1.409	2.462	-0.987	0.918	-0.222	-1.28	0.19	0.4	0.561	-1.566	1.699	-1.004	0.946	-0.146	-1.317	0.247	0.245	0.536	-1.488	1.727	-0.977	0.652	-0.196	-1.118	0.163	0.478	0.527	-1.182	2.574	-1.441	0.433
-1	GC	-0.977	0.896	1.111	-1.161	0.569	1.869	-1.042	1.352	-1.484	-1.122	0.283	0.293	-0.133	0.926	1.758	0.045	-1.48	-0.226	-1.057	0.604	0.621	-0.644	0.779	1.872	-0.628	-0.979	-0.814	-1.066	0.798	0.705	-0.825	0.69	1.926	-1.251	-0.256	-0.919
-1	GC	-1.449	2.835	-2.772	-2.475	-2.962	-0.073	1.083	-0.647	0.971	-1.447	2.023	-2.631	-2.527	-2.848	-1.565	1.815	-0.219	2.198	-1.43	2.518	-2.731	-2.572	-2.907	-1.34	1.851	-0.356	2.239	-1.437	2.878	-2.813	-2.568	-3.06	-1.286	1.615	-0.454	2.012
-1	GC	0.585	-0.906	1.673	1.409	1.866	0.787	-0.755	-0.392	-0.052	0.582	-1.127	1.712	1.653	1.971	0.407	-0.358	-0.488	-0.229	0.573	-1.134	1.712	1.647	1.984	0.288	-0.524	-0.434	-0.183	0.573	-1.193	1.68	1.545	1.981	0.059	-0.673	-0.474	-0.002
-1	GC	-0.869	0.614	-0.756	-0.038	-0.415	0.013	-0.143	0.612	-0.536	-0.858	0.684	-0.89	-0.091	-0.567	-0.707	-0.283	-0.033	-0.429	-0.853	0.455	-0.883	0.01	-0.537	-0.379	0.009	0.277	-0.162	-0.848	0.374	-0.853	0.022	-0.561	-0.324	0.049	0.808	-0.31
-1	GC	0.301	-1.01	1.188	1.442	1.412	-0.675	0.542	-0.426	-0.049	0.295	-1.028	1.196	1.265	1.201	-0.43	0.188	-0.115	0.16	0.29	-1.094	1.273	1.116	1.265	-0.814	-0.263	-0.048	-0.035	0.292	-0.933	1.22	1.263	1.298	-0.227	0.177	0.067	-0.428
-1	GC	-0.378	0.149	-0.217	0.465	0.244	0.438	-0.103	0.164	-0.92	-0.369	0.244	-0.159	0.484	0.235	0.775	0.163	0.467	-1.054	-0.365	0.393	-0.092	0.398	0.253	0.209	-0.71	0.937	-1.264	-0.363	0.375	-0.048	0.326	0.254	0.582	-0.39	0.561	-1.279
-1	GC	-0.434	0.11	-0.216	0.265	0.245	-0.16	-0.166	-0.166	-0.376	-0.398	0.46	0.012	-0.12	0.16	-0.038	-0.911	0.611	-0.667	-0.401	0.204	0.029	-0.105	0.203	-0.389	-0.766	0.464	-0.672	-0.402	0.125	-0.043	0.016	0.2	-0.396	-0.564	0.777	-0.99
-1	GC	0.207	0.112	0.578	-0.5	0.074	1.376	-1.246	-0.248	0.078	0.234	0.258	0.782	-0.869	0.009	1.444	-2.392	0.246	0.093	0.215	0.112	0.729	-0.67	0.079	1.284	-1.817	-0.252	1.095	0.213	-0.03	0.653	-0.686	0.136	1.456	-1.656	-0.431	1.403
-1	GC	1.024	-0.55	1.634	-0.016	1.22	0.575	-1.585	1.721	-0.967	1.041	-0.731	1.847	0.087	1.218	1.066	-1.578	0.838	-0.522	1.043	-0.549	1.818	-0.18	1.229	1.48	-1.729	2.112	-0.859	1.058	-0.774	1.846	-0.414	1.214	1.1	-1.912	1.09	0.913
-1	GC	0.296	0.031	-0.745	-0.442	-0.958	-0.724	1.526	-0.949	1.104	0.316	-0.425	-0.715	-0.661	-0.932	-1.345	0.907	-0.837	1.116	0.299	-0.798	-0.685	-0.576	-0.756	-1.457	1.075	-0.853	1.276	0.299	-0.71	-0.768	-0.486	-0.71	-1.498	1.234	-1	1.272
-1	GC	0.424	-0.934	1.785	1.724	1.245	-0.858	-1.112	1.91	-1.307	0.363	-0.744	1.584	1.662	1.216	-0.044	-0.794	2.027	-0.988	0.346	-0.972	1.47	1.928	1.311	-0.232	-0.509	1.626	-0.778	0.355	-1.257	1.482	1.948	1.368	-0.824	-0.6	1.382	-0.537
-1	GC	0.173	-0.731	0.35	0.91	0.844	0.062	0.297	-0.481	0.397	0.186	-0.687	0.434	0.798	0.811	-0.218	0.41	-0.782	0.312	0.178	-0.824	0.462	0.774	0.841	-0.312	0.195	-0.451	-0.087	0.182	-0.837	0.374	0.745	0.86	-0.321	0.114	-0.419	-0.164
-1	GC	-0.8	2.307	-1.784	-2.552	-2.26	1.235	-1.604	0.028	0.075	-0.793	2.196	-1.785	-2.568	-2.378	1.304	-1.495	0.003	-0.052	-0.8	2.209	-1.851	-2.612	-2.302	1.65	-1.124	0.078	-0.395	-0.793	2.124	-1.729	-2.657	-2.259	1.958	-0.983	0.352	-0.724
-1	GC	-0.179	0.484	-0.366	-0.631	-0.261	0.002	-0.92	-0.175	-0.404	-0.178	0.663	-0.338	-0.444	-0.257	0.782	-0.07	-0.713	-0.064	-0.179	0.779	-0.347	-0.549	-0.263	1.028	-0.192	-0.305	-0.399	-0.182	0.738	-0.39	-0.607	-0.256	0.998	-0.234	-0.157	-0.608
-1	GC	-0.578	0.022	-0.462	0.052	0.145	-0.039	0.938	-0.711	-0.3	-0.584	0.181	-0.477	-0.025	-0.351	-0.295	0.384	-0.367	0.146	-0.585	-0.176	-0.459	-0.114	-0.188	-0.777	-0.91	0.469	0.374	-0.59	0.212	-0.507	0.02	-0.342	-0.412	-0.753	0.28	0.598
-1	GC	-1.43	0.201	-1.902	-1.033	-0.849	-0.703	1.239	-0.9	1.409	-1.412	0.768	-1.773	-1.198	-1.373	-0.449	0.981	-0.809	1.114	-1.41	0.904	-1.693	-1.173	-1.516	-0.402	0.722	-0.745	0.977	-1.399	0.924	-1.673	-1.282	-1.514	-0.495	0.709	-0.712	0.955
-1	GC	-0.943	1.131	-0.189	-0.975	-0.254	0.048	-2.165	4.927	-0.619	-1.002	0.508	-0.54	-0.17	0.131	0.17	0.602	-0.906	-0.224	-0.997	0.72	-0.486	-0.195	-0.207	-0.121	-0.74	0.162	0.037	-1.001	0.944	-0.535	-0.173	-0.342	0.167	-0.707	0.316	0.39
-1	GC	-1.141	0.594	-1.741	-1.75	-1.311	0.056	1.608	-0.951	0.264	-1.111	1.235	-1.664	-1.946	-1.423	0.345	1.519	-1.19	0.168	-1.108	1.1	-1.585	-1.962	-1.368	0.431	1.626	-1.452	0.239	-1.111	0.946	-1.649	-1.94	-1.354	0.121	1.265	-1.443	0.1
-1	GC	-0.783	1.035	-0.539	-0.784	-0.485	1.323	-1.694	0.01	0.238	-0.78	1.027	-0.393	-0.718	-0.549	0.979	-1.353	0.498	-0.742	-0.824	-0.004	-0.988	0.316	-0.621	-0.497	0.671	-0.239	-0.254	-0.79	0.824	-0.494	-0.54	-0.562	0.903	-1.079	-0.122	-0.08
-1	GC	-0.536	0.071	-0.362	0.908	0.154	0.414	0.428	0.329	-1.249	-0.528	-0.125	-0.256	1.009	-0.308	-0.81	-0.916	0.268	0.292	-0.522	-0.207	-0.221	1.059	-0.214	-0.705	-0.851	0.367	0.231	-0.516	-0.344	-0.162	0.941	-0.11	-0.722	-0.89	0.556	0.203
-1	GC	-0.572	-0.17	0.234	0.169	0.911	0.882	-0.518	0.008	-0.802	-0.59	-0.234	0.095	0.656	0.798	0.675	-0.525	-0.836	0.265	-0.588	-0.151	0.053	0.658	0.824	0.931	-0.142	-0.91	-0.218	-0.581	-0.067	0.166	0.544	0.845	0.752	-0.371	-0.752	-0.541
-1	GC	1.543	-1.03	0.235	0.051	-0.395	-1.485	0.431	-0.423	1.381	1.557	-1.065	0.311	-0.197	-0.333	-1.021	0.963	-0.144	1.639	1.526	-0.953	0.215	0.025	-0.266	-0.929	1.283	-0.71	1.555	1.527	-0.829	0.186	0.06	-0.236	-0.814	1.39	-1.042	1.312
-1	GC	-0.41	-0.28	0.427	0.552	0.969	0.227	-0.319	-0.584	0.182	-0.416	-0.358	0.208	0.882	0.741	0.057	-0.398	-0.426	0.6	-0.424	-0.365	0.198	0.987	0.736	-0.313	-0.423	-0.527	0.983	-0.418	-0.363	0.279	0.888	0.71	-0.38	-0.418	-0.563	1.199
-1	GC	-0.08	0.01	0.11	0.834	0.521	0.804	0.411	-0.814	-0.106	-0.071	0.449	0.021	1.023	-0.014	0.279	-0.608	-0.235	-0.197	-0.08	0.355	0.044	1.036	0.034	0.345	-0.323	-0.373	-0.167	-0.08	0.301	0.064	1.056	0.101	0.478	-0.112	-0.374	-0.251
-1	GC	-0.623	-0.255	0.353	0.091	1.087	1	-0.628	-0.034	-0.771	-0.649	-0.361	0.162	0.701	0.948	0.648	-0.707	-1.18	0.614	-0.647	-0.296	0.092	0.726	0.975	1.122	0.008	-1.398	0.059	-0.638	-0.184	0.223	0.602	1.001	0.798	-0.367	-1.099	-0.345
-1	GC	0.486	-0.895	2.089	1.868	1.159	-0.952	-1.955	3.1	-1.949	0.397	-0.599	1.781	1.864	1.224	0.153	-1.294	3.119	-1.573	0.375	-0.91	1.57	2.342	1.335	0.065	-0.635	2.478	-1.157	0.388	-1.422	1.615	2.297	1.403	-1.128	-0.996	2.052	-0.592
-1	GC	-1.347	1.832	-0.169	-2.002	-0.609	-0.229	-3.636	8.323	-0.404	-1.454	0.695	-0.811	-0.637	0.056	-0.263	0.914	-1.884	0.368	-1.447	0.952	-0.766	-0.617	-0.536	-0.357	-0.762	-0.391	0.965	-1.456	1.349	-0.882	-0.529	-0.767	-0.128	-0.934	0.141	1.581
-1	GC	-0.426	0.114	-0.203	0.276	0.25	-0.166	-0.222	-0.138	-0.38	-0.389	0.474	0.037	-0.125	0.186	-0.025	-0.977	0.661	-0.709	-0.392	0.224	0.054	-0.105	0.223	-0.369	-0.759	0.464	-0.726	-0.392	0.12	-0.02	0.016	0.227	-0.395	-0.555	0.802	-1.071
-1	GC	-0.719	0.895	-1.544	-0.844	-1.417	-0.104	2.417	-1.377	0.877	-0.695	0.096	-1.551	-1.038	-1.42	-1.609	0.862	-1.402	0.69	-0.7	-0.671	-1.417	-1.065	-1.154	-1.888	0.907	-0.969	1.049	-0.7	-0.612	-1.546	-0.931	-1.096	-2.054	1.108	-0.967	1.24
-1	GC	-0.384	-0.354	0.591	0.477	1.139	0.188	-0.475	-0.774	0.48	-0.393	-0.406	0.305	0.855	0.96	0.238	-0.291	-0.571	0.664	-0.403	-0.398	0.285	0.972	0.933	-0.232	-0.333	-0.713	1.14	-0.398	-0.367	0.371	0.877	0.881	-0.309	-0.32	-0.796	1.406
-1	GC	0.724	-0.855	1.911	1.393	2.088	1.502	-1.39	-0.375	-0.053	0.722	-1.175	1.965	1.843	2.348	0.816	-0.625	-0.671	-0.419	0.712	-1.154	1.926	1.907	2.336	0.827	-0.652	-0.622	-0.255	0.71	-1.32	1.906	1.683	2.315	0.199	-1.09	-0.738	0.206
-1	GC	-0.973	1.335	0.034	-1.344	-0.19	0.062	-2.962	6.628	-0.651	-1.059	0.438	-0.401	-0.201	0.406	0.515	0.951	-1.25	-0.143	-1.053	0.824	-0.329	-0.276	-0.077	-0.02	-1.035	0.116	0.116	-1.062	1.168	-0.41	-0.25	-0.256	0.361	-1.005	0.122	0.666
-1	GC	-1.515	0.736	-1.12	0.517	-0.56	0.023	0.583	1.347	-0.659	-1.494	0.704	-1.407	0.238	-0.856	-2.099	-0.483	0.603	-0.771	-1.484	0.152	-1.383	0.532	-0.794	-1.694	0.196	0.82	0.059	-1.47	0.033	-1.285	0.609	-0.847	-1.559	0.312	1.71	-0.031
-1	GC	-2.012	0.693	-2.985	-2.762	-2.26	0.105	3.894	-1.653	0.868	-1.955	1.751	-2.863	-3.306	-2.478	-0.051	2.956	-1.621	0.378	-1.949	1.39	-2.705	-3.241	-2.367	-0.109	3.27	-2.49	0.817	-1.951	1.134	-2.787	-3.146	-2.347	-0.673	2.622	-2.606	0.741
-1	GC	-0.003	0.78	-0.498	-1.6	-0.708	-0.383	-1.641	-0.474	0.052	-0.009	1.034	-0.496	-1.264	-0.693	0.787	-0.276	-1.756	0.812	-0.014	1.121	-0.573	-1.387	-0.718	1.752	0.266	-1.403	0.366	-0.022	1.059	-0.692	-1.432	-0.707	1.365	-0.095	-0.793	-0.014
-1	GC	-1.169	0.961	-1.128	-0.246	-0.87	0.131	-0.127	1.148	-0.645	-1.174	0.839	-1.512	-0.071	-1.067	-1.168	0.149	-0.476	-0.265	-1.164	0.628	-1.51	0.089	-1.047	-0.372	0.542	0.148	0.189	-1.155	0.545	-1.41	0.026	-1.085	-0.274	0.471	0.829	0.159
-1	GC	-1.021	0.757	-0.922	-0.192	-0.618	-0.118	-0.155	0.75	-0.417	-1.008	0.82	-1.115	-0.268	-0.814	-1.163	-0.421	-0.186	-0.237	-1.003	0.474	-1.126	-0.11	-0.781	-0.56	0.23	0.074	0.177	-0.997	0.373	-1.1	-0.072	-0.812	-0.602	0.184	0.884	-0.011
-1	GC	0.369	-0.883	0.324	1.031	0.802	0.007	0.505	-0.447	0.469	0.388	-0.797	0.511	0.77	0.834	-0.311	0.682	-0.902	0.215	0.381	-0.978	0.551	0.702	0.877	-0.311	0.404	-0.425	-0.447	0.384	-0.996	0.406	0.697	0.91	-0.301	0.294	-0.37	-0.623
-1	GC	-1.187	0.59	-1.907	-2.039	-1.462	0.063	1.903	-1.214	0.399	-1.153	1.327	-1.794	-2.259	-1.568	0.522	1.823	-1.385	0.269	-1.151	1.209	-1.703	-2.295	-1.508	0.568	1.898	-1.744	0.307	-1.155	1.043	-1.783	-2.271	-1.487	0.195	1.471	-1.823	0.169
-1	GC	2.514	-1.007	0.316	-0.252	-0.732	-1.528	-0.724	-0.102	1.645	2.569	-0.943	0.38	-0.536	-0.841	-0.711	0.544	0.345	2.033	2.476	-0.746	0.197	-0.1	-0.722	-0.611	1.03	-0.558	2.068	2.506	-0.665	0.2	-0.177	-0.669	-0.605	0.717	-0.814	1.812
-1	GC	-2.505	1.127	-2.686	-2.99	-1.645	0.796	1.685	-0.952	-0.532	-2.464	2.809	-2.563	-3.166	-1.889	1.947	2.099	-1.524	-0.731	-2.443	2.9	-2.439	-3.278	-1.948	2.222	2.147	-2.021	-0.744	-2.448	2.517	-2.484	-3.318	-1.964	1.655	1.295	-1.863	-1.011
-1	GC	-1.342	1.823	-0.169	-1.989	-0.604	-0.226	-3.618	8.283	-0.407	-1.448	0.693	-0.808	-0.631	0.057	-0.257	0.911	-1.873	0.361	-1.442	0.949	-0.763	-0.612	-0.532	-0.354	-0.762	-0.384	0.954	-1.451	1.344	-0.878	-0.525	-0.762	-0.125	-0.931	0.143	1.567
-1	GC	-0.328	-0.51	0.942	0.319	1.502	0.104	-0.808	-1.18	1.117	-0.343	-0.51	0.512	0.799	1.426	0.624	-0.06	-0.88	0.801	-0.359	-0.469	0.472	0.94	1.356	-0.057	-0.142	-1.112	1.474	-0.355	-0.376	0.567	0.854	1.246	-0.157	-0.11	-1.294	1.85
-1	GC	-1.003	1.236	-0.602	-0.84	-0.567	1.803	-1.975	0.077	0.472	-0.999	1.159	-0.413	-0.818	-0.655	1.051	-1.82	0.938	-0.989	-1.058	-0.289	-1.222	0.632	-0.751	-1.052	0.985	-0.214	-0.201	-1.011	0.856	-0.532	-0.516	-0.673	0.869	-1.387	-0.11	0.112
-1	GC	1.873	-0.124	0.311	0.097	-1.058	-0.743	1.788	-0.993	0.824	1.894	-1.515	0.251	-0.17	-0.529	-2.164	0.84	-0.863	1.117	1.86	-2.352	0.236	-0.03	-0.062	-2.422	1.398	-0.951	1.549	1.85	-2.202	0.058	0.241	0.025	-2.414	1.714	-1.264	1.562
-1	GC	0.598	-1.804	2.028	1.916	2.107	-1.829	0.644	-0.124	-0.004	0.581	-2.18	2.112	1.454	2.148	-0.982	0.808	-0.022	0.439	0.579	-2.223	2.231	1.178	2.225	-1.717	-0.216	0.206	0.067	0.581	-1.895	2.122	1.425	2.232	-0.777	0.402	0.411	-0.566
-1	GC	-0.232	-0.559	-0.949	0.42	-0.158	-0.649	1.33	-0.569	0.837	-0.203	-0.254	-0.82	-0.041	-0.328	-0.832	1.163	-1.07	0.842	-0.21	-0.519	-0.764	-0.083	-0.28	-0.9	0.902	-0.468	0.008	-0.202	-0.488	-0.907	-0.041	-0.241	-0.694	0.888	-0.364	-0.323
-1	GC	0.718	-0.883	1.582	1.149	2.377	2.141	-0.461	-2.286	0.981	0.762	-1.442	1.818	1.646	2.592	0.778	0.001	-2.559	0.396	0.76	-1.268	1.911	1.416	2.538	0.715	-0.537	-2.128	0.307	0.752	-1.14	1.844	1.214	2.486	0.786	-0.734	-2.001	0.438
-1	GC	-0.351	-0.444	0.793	0.386	1.348	0.14	-0.666	-1.007	0.846	-0.364	-0.466	0.424	0.823	1.228	0.46	-0.158	-0.748	0.743	-0.378	-0.439	0.392	0.953	1.177	-0.131	-0.224	-0.942	1.332	-0.373	-0.372	0.484	0.864	1.091	-0.221	-0.199	-1.082	1.661
-1	GC	0.71	0.294	0.799	-0.931	-0.466	1.694	-1.715	-0.413	0.645	0.766	0.576	1.225	-1.851	-0.5	1.939	-3.596	0.944	-0.018	0.733	0.282	1.164	-1.526	-0.4	1.512	-2.896	0.172	1.941	0.725	-0.005	0.966	-1.478	-0.321	1.91	-2.484	-0.225	2.655
-1	GC	-0.81	3.116	-2.576	-3.675	-3.388	1.179	-1.546	0.04	-0.028	-0.801	2.94	-2.669	-3.743	-3.541	1.51	-1.586	-0.312	0.386	-0.785	3.616	-2.399	-4.474	-3.371	3.015	-2.265	0.279	-0.484	-0.795	2.95	-2.514	-4.003	-3.338	2.628	-0.921	0.653	-1.134
-1	GC	0.204	-0.07	0.371	1.289	0.741	1.576	0.872	-1.332	0.11	0.191	0.44	0.028	1.938	-0.154	0.533	-0.365	-0.913	0.179	0.177	0.475	0.057	1.95	-0.101	0.933	0.032	-1.043	0.237	0.177	0.441	0.15	1.889	0.023	1.178	0.25	-1.295	0.341
-1	GC	-0.413	-0.313	-0.296	0.103	0.462	-0.069	1.551	-1.461	-0.167	-0.429	-0.104	-0.243	0.013	-0.229	-0.062	0.762	-0.556	0.472	-0.433	-0.534	-0.218	-0.184	0.01	-1.002	-1.431	0.577	0.678	-0.445	0.12	-0.311	0.019	-0.218	-0.461	-1.207	-0.019	1.112
-1	GC	0.396	0.184	-0.01	1.477	0.144	0.729	1.309	-1.608	0.567	0.431	1.109	-0.05	1.378	-0.8	-0.104	-0.688	0.345	-0.644	0.411	0.844	0.036	1.402	-0.729	-0.221	-0.498	0.146	-0.118	0.404	0.656	-0.035	1.551	-0.617	0.213	0.139	-0.009	0.03
-1	GC	-0.5	3.807	-1.822	-3.253	-3.091	2.267	-4.415	0.886	-0.09	-0.514	3.038	-1.891	-3.112	-3.214	2.143	-4.134	1.047	-0.245	-0.531	3.18	-2.084	-3.181	-3.121	2.718	-3.531	1.418	-0.95	-0.515	3.155	-1.8	-3.285	-3.052	3.567	-2.951	1.923	-1.446
-1	GC	1.638	-0.101	0.153	0.017	-1.043	-0.74	1.748	-0.987	0.866	1.658	-1.352	0.107	-0.243	-0.59	-2.041	0.85	-0.859	1.117	1.627	-2.12	0.099	-0.112	-0.165	-2.278	1.35	-0.936	1.508	1.619	-1.979	-0.066	0.132	-0.085	-2.277	1.643	-1.225	1.519
-1	GC	-0.03	-1.514	-0.095	0.602	-0.234	-2.328	4.027	-1.213	1.332	-0.114	-1.799	0.179	0.129	0.459	-2.479	2.879	-1.329	1.14	0.01	-1.853	0.275	-0.172	0.423	-2.148	2.937	-1.23	0.466	-0.071	-1.542	0.098	0.248	0.424	-1.633	4.256	-1.936	0.002
-1	GC	-0.392	0.156	-0.233	0.447	0.23	0.42	-0.128	0.212	-0.959	-0.384	0.234	-0.168	0.458	0.247	0.8	0.201	0.501	-1.096	-0.379	0.395	-0.099	0.366	0.263	0.202	-0.729	1	-1.318	-0.377	0.379	-0.054	0.291	0.261	0.587	-0.403	0.606	-1.329
-1	GC	-1.206	1.181	1.618	-1.782	0.694	2.416	-1.4	1.805	-1.699	-1.41	0.298	0.466	-0.37	1.19	2.134	0	-2.223	0.091	-1.322	0.685	0.893	-1.042	0.979	2.508	-0.596	-1.711	-0.642	-1.335	0.959	0.992	-1.265	0.857	2.44	-1.58	-0.568	-0.781
-1	GC	0.185	0.152	-0.263	-0.539	-0.127	-0.792	-0.454	-0.285	-0.79	0.184	0.445	-0.304	-0.279	-0.082	0.663	0.702	-1.44	0.344	0.209	1.25	0.038	-1.07	-0.047	1.945	-0.711	-0.344	-0.487	0.183	0.686	-0.327	-0.647	-0.072	1.054	0.275	-0.179	-0.925
-1	GC	0.803	-1.525	1.726	2.071	1.725	-1.312	1.15	-0.315	-0.212	0.798	-1.502	1.894	1.536	1.525	-0.774	0.602	0.104	-0.151	0.795	-1.608	2.033	1.207	1.639	-1.167	-0.15	0.291	-0.755	0.793	-1.335	1.885	1.528	1.714	-0.119	0.597	0.513	-1.578
-1	GC	0.043	0.118	-0.008	0.939	0.354	1.019	0.682	-0.9	-0.213	0.057	0.749	-0.048	1.076	-0.295	0.361	-0.686	-0.164	-0.494	0.048	0.623	-0.013	1.054	-0.227	0.59	-0.286	-0.315	-0.595	0.046	0.548	-0.016	1.119	-0.125	0.798	0.002	-0.303	-0.79
-1	GC	2.134	-1.533	0.7	0.285	-0.127	-1.846	-0.089	-0.173	1.513	2.146	-1.369	0.798	0.024	-0.049	-0.867	0.989	0.186	1.888	2.108	-1.027	0.642	0.31	-0.034	-0.678	1.381	-0.642	1.687	2.11	-0.886	0.64	0.32	-0.01	-0.49	1.464	-1.061	1.331
-1	GC	-0.681	0.179	-0.442	-0.131	0.053	-0.831	-0.568	0.285	-0.564	-0.626	0.467	0.006	-0.916	0.281	-0.258	-1.122	1.201	-0.995	-0.625	0.099	0.018	-0.901	0.321	-0.9	-1.075	1.048	-1.024	-0.626	0.002	-0.118	-0.709	0.268	-1.004	-0.879	1.578	-1.505
-1	GC	-0.323	-0.524	0.972	0.305	1.533	0.097	-0.836	-1.215	1.171	-0.339	-0.519	0.529	0.794	1.466	0.657	-0.041	-0.906	0.813	-0.355	-0.475	0.487	0.937	1.393	-0.042	-0.126	-1.146	1.503	-0.351	-0.377	0.584	0.852	1.277	-0.144	-0.092	-1.337	1.887
-1	GC	1.461	-0.272	1.903	-0.895	1.103	1.329	-2.868	3.016	-1.521	1.491	-0.552	2.239	-0.624	1.228	1.968	-2.642	1.414	-0.933	1.497	-0.221	2.146	-0.962	1.207	2.864	-2.614	3.415	-1.356	1.521	-0.677	2.224	-1.425	1.163	1.9	-3.173	1.707	1.722
-1	GC	-0.911	-0.295	0.319	-0.29	1.179	0.936	-1.159	0.575	-1.282	-0.949	-0.706	0.146	0.403	1.359	0.948	-0.467	-1.25	0.584	-0.939	-0.501	0.059	0.397	1.368	1.335	-0.017	-1.28	-0.253	-0.926	-0.321	0.236	0.191	1.358	0.942	-0.551	-1.012	-0.741
-1	GC	2.277	-1.19	0.173	-0.409	-1.058	-2.313	0.503	-0.391	1.909	2.292	-1.268	0.245	-0.73	-0.946	-1.451	1.259	0.198	2.35	2.248	-1.023	0.083	-0.376	-0.86	-1.26	1.865	-0.848	2.434	2.247	-0.825	0.086	-0.306	-0.822	-1.079	2.073	-1.376	2.103
-1	GC	-0.682	-0.351	0.489	0.002	1.287	1.134	-0.753	-0.081	-0.736	-0.716	-0.505	0.239	0.753	1.117	0.618	-0.913	-1.572	1.01	-0.715	-0.459	0.135	0.805	1.146	1.339	0.179	-1.953	0.373	-0.704	-0.317	0.287	0.667	1.179	0.849	-0.361	-1.493	-0.123
-1	GC	0.104	-0.702	0.129	0.827	0.674	-0.059	0.473	-0.496	0.472	0.119	-0.613	0.221	0.655	0.617	-0.323	0.538	-0.831	0.402	0.112	-0.772	0.254	0.628	0.65	-0.412	0.316	-0.454	-0.071	0.116	-0.777	0.156	0.611	0.672	-0.384	0.246	-0.409	-0.191
-1	GC	-1.011	1.638	-0.75	-1.468	-0.961	2.289	-2.689	0.124	0.639	-1.029	1.396	-0.657	-1.107	-1.01	1.641	-1.642	0.424	-0.791	-1.099	-0.139	-1.651	0.591	-1.158	-0.568	1.608	-0.697	0.018	-1.043	1.28	-0.788	-0.902	-1.058	1.75	-1.415	-0.708	0.513
-1	GC	0.346	0.34	-1.19	-0.991	-1.689	-1.043	2.024	-1.139	1.39	0.369	-0.319	-1.182	-1.253	-1.639	-1.802	1.109	-0.86	1.442	0.348	-0.787	-1.15	-1.124	-1.404	-1.922	1.433	-1.016	1.829	0.347	-0.658	-1.232	-0.986	-1.347	-1.975	1.689	-1.237	1.855
-1	GC	0.731	0.444	0.706	-1.391	-0.685	2.35	-2.031	0.037	-0.01	0.785	0.78	1.268	-2.352	-0.611	2.618	-4.082	0.816	-0.337	0.756	0.517	1.178	-2.074	-0.477	2.637	-2.998	-0.019	1.19	0.749	0.253	0.969	-2.019	-0.351	3.012	-2.706	-0.32	1.576
-1	GC	-1.11	1.102	-0.998	-0.112	-0.877	0.056	-1.035	1.704	-0.73	-1.084	1.1	-1.231	-0.146	-0.745	-1.047	-0.834	0.243	-0.904	-1.074	0.976	-1.233	0.111	-0.826	-0.05	0.767	0.119	-0.605	-1.06	0.508	-1.138	0.023	-0.742	-0.251	0.71	1.243	-1.059
-1	GC	-1.905	0.094	-2.484	-1.185	-1.072	-0.97	2.058	-1.176	2.097	-1.88	0.808	-2.318	-1.484	-1.796	-0.916	1.379	-0.846	1.561	-1.877	0.951	-2.203	-1.41	-1.991	-0.944	1.069	-0.912	1.5	-1.86	0.995	-2.159	-1.538	-1.992	-1.062	1.067	-0.923	1.548
-1	GC	-0.335	-0.489	0.895	0.34	1.453	0.115	-0.763	-1.125	1.031	-0.35	-0.496	0.484	0.806	1.363	0.571	-0.091	-0.838	0.783	-0.365	-0.46	0.446	0.944	1.299	-0.081	-0.168	-1.058	1.429	-0.361	-0.375	0.541	0.857	1.197	-0.177	-0.138	-1.227	1.79
-1	GC	0.3	0.053	-0.776	-0.48	-1.009	-0.746	1.56	-0.962	1.124	0.319	-0.418	-0.748	-0.702	-0.981	-1.377	0.921	-0.839	1.138	0.302	-0.797	-0.717	-0.614	-0.801	-1.49	1.1	-0.864	1.314	0.302	-0.706	-0.801	-0.521	-0.754	-1.531	1.266	-1.017	1.313
-1	GC	-0.103	-0.614	-0.534	0.577	0.162	-0.422	1	-0.541	0.696	-0.079	-0.392	-0.419	0.227	0.036	-0.636	0.922	-0.978	0.673	-0.086	-0.617	-0.372	0.19	0.078	-0.712	0.676	-0.462	-0.022	-0.079	-0.599	-0.498	0.21	0.111	-0.575	0.641	-0.382	-0.272
-1	GC	-0.264	0.55	-0.065	0.778	0.285	1.345	0.494	-1.056	-0.472	-0.258	1.276	-0.28	1.187	-0.616	0.641	-1.35	0.163	-0.568	-0.268	1.214	-0.26	1.227	-0.554	0.824	-0.701	-0.316	-0.226	-0.271	1.13	-0.162	1.283	-0.451	1.061	-0.277	-0.341	-0.314
-1	GC	-0.94	0.728	-0.839	-0.237	-0.535	-0.072	-0.263	0.672	-0.385	-0.928	0.855	-1.024	-0.323	-0.622	-0.686	-0.15	-0.096	-0.581	-0.923	0.594	-1.022	-0.212	-0.605	-0.31	0.19	0.258	-0.245	-0.918	0.525	-0.998	-0.172	-0.656	-0.24	0.246	0.861	-0.418
-1	GC	1.916	-0.129	0.34	0.112	-1.06	-0.744	1.795	-0.994	0.817	1.937	-1.545	0.277	-0.157	-0.519	-2.186	0.839	-0.864	1.117	1.902	-2.394	0.261	-0.015	-0.043	-2.448	1.407	-0.954	1.556	1.892	-2.243	0.08	0.26	0.045	-2.438	1.727	-1.271	1.57
-1	GC	-0.981	0.635	-0.819	0.059	-0.44	0.014	-0.017	0.74	-0.557	-0.968	0.688	-0.98	-0.034	-0.617	-0.948	-0.318	0.078	-0.489	-0.962	0.402	-0.97	0.1	-0.582	-0.607	0.041	0.371	-0.124	-0.956	0.315	-0.928	0.124	-0.611	-0.538	0.094	0.964	-0.261
-1	GC	-1.135	0.977	1.403	-1.266	0.734	2.238	-1.066	1.654	-1.697	-1.309	0.208	0.418	-0.072	1.16	1.952	0.068	-1.631	-0.258	-1.231	0.57	0.812	-0.662	0.984	2.039	-0.714	-1.112	-0.896	-1.241	0.81	0.921	-0.868	0.877	2.11	-1.452	-0.275	-0.98
1	GC	-0.297	-0.18	-0.603	0.432	-0.583	-0.876	0.396	-0.665	0.534	-0.28	0.322	-0.633	0.423	-0.617	-0.491	0.459	-0.467	0.609	-0.285	0.111	-0.692	0.452	-0.541	-0.5	0.629	-0.835	0.334	-0.291	0.24	-0.635	0.559	-0.537	-0.359	0.865	-0.984	0.133
1	GC	-0.272	1.169	-0.623	-0.75	-0.823	1.45	-1.328	1.995	-1.473	-0.241	1.751	-0.483	-0.923	-0.989	1.727	-1.599	3.616	-1.936	-0.265	1.629	-0.509	-0.883	-0.979	1.643	-1.527	1.363	-0.733	-0.269	1.305	-0.575	-0.742	-0.985	1.274	-1.321	0.823	-0.573
1	GC	0.358	-1.285	0.667	0.533	0.338	-0.929	-0.371	-0.355	2.11	0.359	-1.184	0.373	0.701	0.233	-0.818	-1.186	1.243	1.712	0.349	-1.146	0.405	0.83	0.272	-0.764	-0.853	0.804	1.909	0.351	-1.111	0.497	0.776	0.309	-0.585	-0.551	0.558	2.023
1	GC	2.808	-0.911	1.42	1.304	0.842	0.524	-0.721	0.723	-1.003	2.806	-1.057	1.406	1.366	0.797	0.258	-1.166	0.752	-0.661	2.769	-0.975	1.38	1.422	0.864	0.562	-0.785	0.929	-1.04	2.779	-0.964	1.444	1.261	0.908	0.619	-0.766	1.614	-1.503
1	GC	-0.808	0.633	0.387	-0.324	0.361	1.13	-0.533	0.235	-0.89	-0.835	0.51	0.157	0.027	0.329	0.897	-0.494	0.368	-1.07	-0.83	0.72	0.123	-0.019	0.213	0.896	-0.803	0.586	-0.846	-0.834	0.77	0.123	-0.02	0.155	0.829	-0.911	0.517	-0.475
1	GC	0.887	1.169	-0.047	-0.633	-0.521	1.398	0.102	1.063	-1.853	0.921	1.629	0.274	-1.156	-0.695	1.557	-1.017	3.2	-2.523	0.887	1.481	0.176	-0.99	-0.676	1.672	-0.796	3.179	-2.499	0.863	0.092	-0.113	-0.275	-0.712	-0.081	-0.249	-0.057	-0.368
1	GC	-0.249	0.13	0.611	-0.581	0.47	0.078	-0.864	0.907	-1.926	-0.333	0.737	0.24	-0.181	0.384	1.385	-0.813	1.423	-1.816	-0.307	0.807	0.397	-0.652	0.438	1.637	-1.032	1.83	-2.108	-0.298	0.774	0.426	-0.79	0.476	1.919	-0.955	3.074	-2.492
1	GC	2.099	-1.118	1.257	0.878	0.8	0.317	-0.416	0.035	-0.305	2.119	-0.578	1.488	0.269	0.718	1.432	-0.887	2.009	-1.705	2.093	-0.872	1.543	0.164	0.759	0.868	-1.019	0.963	-0.938	2.093	-0.599	1.45	0.133	0.77	1.45	-0.873	0.768	-1.034
1	GC	-0.839	0.409	-0.087	0.562	0.598	0.675	0.925	-0.646	-0.532	-0.805	1.025	0.019	0.35	0.474	1.106	1.013	-0.005	-1.504	-0.826	0.45	-0.025	0.457	0.629	0.982	0.842	-0.301	-1.287	-0.843	0.111	-0.127	0.579	0.681	0.626	0.538	-0.546	-0.926
1	GC	2.495	-1.329	1.081	0.934	0.453	-1.039	-1.098	0.204	0.181	2.507	-0.844	1.178	0.675	0.366	-0.245	-1.483	2.143	-1.76	2.484	-0.874	1.199	0.585	0.439	-0.294	-1.271	2.741	-2.092	2.493	-1.003	1.22	0.554	0.477	-0.211	-0.975	2.218	-1.904
1	GC	-0.413	0.387	-0.582	0.204	-0.297	0.456	0.578	-0.67	0.243	-0.386	0.643	-0.433	-0.138	-0.368	0.797	0.247	-0.473	-0.497	-0.381	0.325	-0.381	-0.225	-0.331	0.54	-0.061	-0.018	-0.571	-0.387	0.2	-0.338	-0.282	-0.348	0.284	-0.213	0.838	-0.907
1	GC	3.204	-1.369	1.64	1.664	1.116	-0.403	-0.892	-0.063	-0.163	3.203	-1.293	1.708	1.881	1.078	0.289	0.037	-0.481	-0.097	3.167	-1.194	1.776	1.803	1.164	0.696	-0.083	-0.206	-0.648	3.176	-1.181	1.817	1.763	1.208	1.022	-0.023	0.168	-1.037
1	GC	-0.528	0.645	0.187	-0.211	0.221	1.04	-1.432	0.761	-0.324	-0.57	0.092	-0.174	0.662	-0.078	-0.047	-0.866	0.401	0.161	-0.551	0.015	0.006	0.296	-0.104	0.161	-0.944	0.411	1.065	-0.538	-0.073	0.239	0.056	0.042	0.293	-1.032	0.524	1.332
1	GC	-0.138	1.307	-0.347	-1.252	-0.943	1.374	-1.82	-0.619	0.86	-0.136	1.76	-0.367	-1.096	-1.065	1.564	-0.719	0.526	-1.25	-0.16	1.099	-0.361	-1.073	-1.195	0.952	-1.366	-0.065	0.441	-0.145	1.048	-0.32	-1.12	-1.079	0.903	-1.304	-0.403	1.148
1	GC	2.522	-0.591	0.761	-0.119	-0.658	-2.615	2.055	-1.12	0.868	2.448	-1.224	0.741	-0.357	-0.207	-2.352	2.488	-1.111	1.321	2.715	-1.328	0.852	-0.208	-0.293	-2.743	2.652	-1.344	1.712	2.65	-1.344	0.857	-0.154	-0.242	-2.7	2.94	-1.543	1.562
1	GC	-1.087	2.577	-1.899	-1.985	-2.025	1.563	0.439	-0.654	-0.389	-1.071	2.765	-1.792	-1.988	-2.075	1.374	1.157	-1.075	-0.618	-1.059	2.838	-1.783	-2.062	-1.97	1.442	0.893	-1.015	-0.683	-1.069	2.016	-1.83	-2.065	-1.879	1.171	0.499	-0.776	-0.736
1	GC	-0.593	0.208	-0.414	-0.567	-0.185	0.592	-0.798	-0.554	0.688	-0.599	-0.449	-0.792	0.03	0.033	-0.545	1.966	-1.561	0.94	-0.597	-0.234	-0.683	-0.103	-0.248	-0.781	0.668	-1.293	0.658	-0.599	-0.219	-0.632	-0.151	-0.301	-0.667	0.597	-1.269	0.709
1	GC	-0.378	-0.631	1.312	1.131	1.56	0.962	-0.075	-0.72	-0.197	-0.403	-0.889	0.989	1.228	1.522	0.516	-0.315	-0.624	-0.052	-0.394	-0.87	1.053	1.196	1.484	0.521	-0.532	-0.495	0.019	-0.391	-0.817	1.082	1.074	1.461	0.637	-0.566	-0.517	-0.037
1	GC	-0.983	-0.372	-0.786	-0.884	-0.796	-1.349	-0.929	0.635	0.769	-1.001	0.571	-1.071	-0.54	-0.613	0.016	0.022	-0.406	0.106	-1.007	0.697	-1.056	-0.466	-0.83	-0.051	0.192	-0.336	0.279	-1.012	0.92	-1.097	-0.364	-0.968	-0.698	-0.29	-0.494	0.401
1	GC	0.189	-1.102	0.542	1.055	0.923	-0.852	0.644	-0.496	-0.063	0.201	-1.095	0.782	0.497	0.91	-1.058	-0.502	0.144	-0.055	0.191	-1.107	0.682	0.611	0.867	-1.225	-0.513	0.612	0.177	0.194	-1.073	0.652	0.623	0.857	-1.416	-0.614	0.952	0.347
1	GC	-0.842	0.832	-0.077	-0.756	-0.254	0.945	-1.693	-0.418	0.578	-0.878	0.231	-0.453	0.032	0.164	0.482	0.444	-0.789	-0.629	-0.875	0.946	-0.301	-0.16	-0.203	1.065	-0.459	-0.545	-0.318	-0.881	1.04	-0.387	-0.072	-0.359	0.789	-0.708	-0.447	-0.049
1	GC	-1.259	2.56	-1.222	-1.437	-1.675	1.125	0.186	-0.421	-0.346	-1.26	1.349	-1.336	-1.407	-1.204	-0.027	1.58	-1.123	1.262	-1.262	2	-1.397	-1.366	-1.616	0.096	0.882	-1.351	1.172	-1.26	2.036	-1.429	-1.411	-1.587	0.069	0.344	-1.147	0.892
1	GC	0.182	0.62	-0.074	0.128	0.128	1.098	0.106	-0.236	-0.68	0.204	0.884	0.07	-0.01	-0.128	0.843	-1.075	-0.138	-0.198	0.199	0.642	0.196	-0.173	-0.117	1.095	-1.225	-0.062	0.568	0.197	0.52	0.131	-0.153	-0.048	0.997	-1.004	0.065	0.387
1	GC	-0.843	0.317	-0.277	0.226	0.035	0.39	-0.237	0.21	-0.408	-0.806	0.45	-0.029	0.007	0.481	1.063	0.478	-0.194	-0.994	-0.793	0.616	0.035	-0.256	0.23	0.411	-0.818	0.906	-1.346	-0.802	0.711	-0.054	-0.274	0.107	0.366	-1.067	1.273	-0.939
1	GC	1.471	-1.691	-0.171	-0.197	-0.773	-1.667	0.62	-0.114	2.179	1.481	-1.569	-0.076	-0.291	-0.69	-1.409	1.253	-0.378	1.774	1.455	-1.294	-0.181	-0.324	-0.64	-1.131	1.064	-0.57	1.667	1.461	-1.785	0.042	-0.46	-0.82	-1.568	1.003	-0.402	2.146
1	GC	-0.365	-0.219	0.504	0.342	0.782	0.368	-1.649	2.346	-1.096	-0.342	-0.607	0.755	0.831	0.808	-0.423	-1.488	0.98	-1.264	-0.346	-0.421	0.806	0.494	0.839	-0.097	-1.483	1.591	-1.349	-0.358	-0.399	0.701	0.469	0.844	0.165	-1.386	2.101	-1.357
1	GC	0.187	0.207	0.376	0.371	0.475	0.852	0.25	0.405	-1.411	0.204	0.302	0.475	0.225	0.639	1.124	-0.06	-0.244	-0.989	0.198	0.566	0.464	0.082	0.527	1.136	-0.404	0.37	-1.389	0.192	0.801	0.359	0.083	0.473	1.37	-0.609	0.959	-1.498
1	GC	-0.642	0.842	-1.361	-1.604	-1.397	0.607	0.065	-0.539	-0.007	-0.618	1.123	-1.296	-1.736	-1.428	0.629	0.117	-0.667	0.012	-0.63	1.178	-1.325	-1.671	-1.347	0.964	0.737	-0.918	-0.07	-0.63	1.443	-1.306	-1.696	-1.33	1.044	1.083	-0.931	-0.493
1	GC	0.156	-0.136	-0.227	-0.078	-0.358	-0.501	0.225	-0.039	-0.173	0.159	-0.583	-0.153	-0.141	-0.257	-1.308	-0.562	0.324	1.084	0.144	-0.62	-0.184	-0.034	-0.242	-1.449	-0.369	0.173	0.976	0.144	-0.427	-0.217	0.023	-0.229	-1.083	0.205	-0.151	0.599
1	GC	0.453	-0.108	-0.874	-1.325	-1.113	0.088	-0.135	-0.581	-0.126	0.469	0.274	-0.711	-1.46	-1.1	1.113	0.439	-0.109	-1.132	0.451	0.319	-0.805	-1.363	-1.073	1.097	0.285	-0.061	-0.974	0.452	0.323	-0.808	-1.401	-1.079	1.045	0.34	-0.084	-1.193
1	GC	0.349	-1.284	0.827	0.754	0.968	-1.984	-0.55	2.513	3.69	0.304	-0.47	0.535	1.099	0.831	0.588	0.163	-0.932	-0.186	0.292	-0.406	0.474	1.192	0.91	0.608	0.146	-0.979	-0.311	0.292	-0.354	0.468	1.156	0.937	0.609	0.084	-0.917	-0.436
1	GC	-0.481	-0.606	0.18	1.035	0.93	0.21	0.365	-0.568	-0.518	-0.471	0.078	0.136	0.921	0.816	0.855	0.803	-0.421	-1.115	-0.462	0.082	0.274	0.777	0.893	1.065	0.652	-0.316	-1.301	-0.446	-0.102	0.394	0.671	0.922	0.95	0.506	-0.089	-1.494
1	GC	-0.676	0.587	-0.028	0.367	0.123	0.705	-0.356	0.404	-1.086	-0.687	0.533	-0.166	0.803	0.156	0.649	-0.011	0.161	-0.751	-0.682	0.645	-0.116	0.711	0.148	0.795	0.057	0.537	-1.222	-0.677	0.817	-0.056	0.71	0.121	1.006	0.067	1.119	-1.529
1	GC	0.432	-0.642	-0.102	-0.304	0.05	-1.32	0.766	-0.463	-0.213	0.425	-0.044	-0.178	-0.275	-0.224	-0.716	1.054	-0.251	-0.514	0.407	-0.213	-0.195	-0.199	-0.114	-0.792	1.255	-0.416	-0.608	0.416	-0.464	-0.195	-0.268	-0.037	-1.002	1.165	-0.478	-0.661
1	GC	-0.219	0.159	-0.119	0.895	0.356	0.552	0.213	-0.591	-0.098	-0.196	0.12	0.074	0.647	0.45	0.564	0.761	-0.713	-0.516	-0.204	0.09	0.036	0.646	0.439	0.581	0.362	-0.521	-0.639	-0.203	0.101	0.046	0.661	0.419	0.654	0.373	-0.354	-0.81
1	GC	-0.089	-0.167	-0.926	-0.37	-1.069	-0.665	0.551	-0.964	1.02	-0.07	0.75	-0.937	-0.487	-1.259	-0.099	0.873	-1.107	0.546	-0.076	0.617	-0.876	-0.476	-1.155	-0.093	0.848	-1.218	0.614	-0.075	0.727	-0.966	-0.413	-1.067	-0.098	0.695	-1.298	0.58
1	GC	-0.781	2.039	-1.25	-1.65	-1.464	1.196	1.384	-0.503	-0.688	-0.775	1.01	-1.734	-1.61	-1.767	-0.028	0.936	-0.786	0.515	-0.784	1.121	-1.547	-1.566	-1.669	-0.025	1.326	-0.945	0.096	-0.792	1.663	-1.595	-1.473	-1.56	0.499	1.839	-0.97	-0.319
1	GC	-1.393	0.533	-1.747	-0.427	-1.11	-0.54	0.524	-0.39	0.131	-1.366	-0.199	-1.632	-0.662	-0.731	-1.2	0.286	-0.754	1.143	-1.366	0.468	-1.624	-0.581	-0.867	-0.77	0.75	-1.038	0.847	-1.369	0.593	-1.627	-0.521	-1.002	-0.908	0.321	-0.855	0.542
1	GC	-0.671	0.299	-1.356	-1.127	-1.056	-0.058	2.091	-0.882	-0.014	-0.654	0.359	-1.256	-1.341	-0.934	-0.151	1.612	-1.039	0.115	-0.648	0.365	-1.202	-1.322	-0.906	-0.125	1.792	-1.086	-0.133	-0.662	0.532	-1.223	-1.272	-0.906	-0.109	1.567	-1.006	-0.331
1	GC	-0.465	-0.993	-0.864	-0.594	-1.384	-3.162	-0.467	0.738	2.717	-0.507	-0.272	-0.832	-0.457	-0.743	-1.962	0.159	0.709	1.569	-0.46	-0.325	-0.808	-0.36	-0.715	-1.844	0.598	0.38	1.508	-0.466	-0.477	-0.797	-0.385	-0.758	-2.239	0.363	0.043	1.337
1	GC	0.553	0.619	-0.356	-0.728	-0.702	1.082	0.162	-0.122	-0.817	0.568	1.05	-0.207	-0.995	-0.742	1.526	-0.274	-0.013	-1.101	0.549	0.798	-0.265	-0.928	-0.692	1.248	-0.332	-0.094	-0.838	0.548	0.727	-0.282	-0.823	-0.635	1.207	-0.198	-0.311	-0.494
1	GC	0.123	-0.802	0.928	1.602	1.22	-0.678	-0.818	-0.207	-0.242	0.195	-0.913	1.447	0.733	1.267	-0.488	-1.975	0.976	-0.405	0.194	-0.772	1.424	0.501	1.242	0.088	-1.776	0.814	-0.115	0.192	-0.905	1.409	0.852	1.214	-0.194	-1.616	2.118	0.185
1	GC	-0.004	-1.012	0.87	0.798	1.152	-0.925	-0.379	0.15	0.976	0	-1.449	0.941	0.83	1.297	-1.136	-0.553	0.107	0.995	-0.001	-1.353	0.893	0.771	1.231	-1	-0.674	0.626	0.88	-0.001	-1.071	0.846	0.924	1.133	-1.108	-0.747	1.228	1.118
1	GC	0.048	-0.613	1.549	0.343	1.208	0.144	-1.294	2.14	-0.383	0.022	-0.471	1.504	0.616	1.242	0.895	-1.53	1.413	-0.982	0.015	-0.576	1.4	0.465	1.227	0.723	-1.514	2.12	-0.424	0.015	-0.615	1.399	0.368	1.249	0.69	-1.341	1.719	0.008
1	GC	-0.157	-0.987	0.533	1.489	0.864	-0.358	0.687	-0.851	0.733	-0.147	-1.132	0.543	1.526	0.999	-1.558	-0.026	0.265	1.496	-0.161	-1.023	0.444	1.824	1.1	-0.959	0.967	-1.024	0.969	-0.162	-1.07	0.487	1.909	1.125	-0.755	1.301	-1.357	0.768
1	GC	0.731	-1.23	1.375	1.415	1.277	-1.196	0.493	-0.247	-0.24	0.696	-1.5	1.268	1.344	1.342	-1.681	-0.618	0.703	0.363	0.73	-1.384	1.228	1.422	1.324	-1.784	-0.453	0.667	0.069	0.752	-1.333	1.168	1.57	1.294	-1.663	-0.068	0.47	-0.148
1	GC	1.054	-0.954	1.579	0.685	1.304	0.081	-0.225	-0.759	0.719	1.068	-1.082	1.74	0.528	1.176	-0.65	-0.729	0.464	1.619	1.05	-1.189	1.668	0.432	1.21	-0.818	-0.568	0.131	1.704	1.049	-1.177	1.674	0.546	1.231	-0.81	-0.364	-0.098	1.51
1	GC	3.096	-1.236	1.392	0.937	0.59	-0.538	1.197	-0.996	0.923	3.101	-1.312	1.451	0.768	0.446	-0.883	0.947	-0.846	0.897	3.061	-1.392	1.35	1.049	0.517	-0.851	1.553	-1.177	1.017	3.065	-1.47	1.335	1.064	0.607	-0.947	1.365	-1.232	0.886
1	GC	-0.084	0.01	-0.914	-0.777	-1.39	-1.237	0.793	-0.455	1.768	-0.063	1.161	-0.912	-0.928	-1.41	0.155	0.441	-0.721	0.27	-0.076	1.079	-0.946	-0.821	-1.31	0.34	1.081	-0.878	0.233	-0.079	0.811	-0.95	-0.811	-1.235	-0.073	0.946	-0.982	0.366
1	GC	-0.047	0.607	-1.087	-1.076	-1.143	-0.175	1.436	-0.777	0.193	-0.031	0.386	-1.045	-1.115	-1.201	-0.573	1.196	-1.061	0.285	-0.04	0.578	-1.104	-1.151	-1.156	-0.27	1.611	-1.242	0.158	-0.045	0.623	-1.071	-1.078	-1.137	-0.14	1.766	-1.278	-0.076
1	GC	0.933	-1.164	1.455	1.162	1.263	-0.452	1.502	-0.114	-0.653	0.887	-1.795	1.378	1.065	1.403	-1.077	0.525	0.269	0.205	0.947	-1.554	1.412	1.26	1.371	-0.841	1.197	0.036	-0.441	0.982	-1.751	1.503	1.219	1.356	-1.425	0.758	-0.183	-0.407
1	GC	0.209	-1.083	0.873	1.241	1.25	-1.265	0.166	-0.481	0.309	0.205	-1.428	0.894	1.148	1.338	-1.201	-0.126	-0.361	0.846	0.193	-1.274	0.932	1.099	1.257	-1.185	-0.28	-0.381	0.633	0.192	-1.117	0.861	1.134	1.165	-0.815	0.006	-0.573	0.181
1	GC	-0.038	-1.516	0.73	1.488	1.285	-1.381	1.399	-0.822	1.028	-0.04	-1.912	0.835	1.268	1.465	-1.786	1.204	-0.42	1.635	-0.038	-1.955	0.801	1.287	1.49	-1.786	1.328	-0.625	1.656	-0.021	-1.983	0.805	1.387	1.504	-1.782	1.363	-0.748	1.531
1	GC	-1.088	1.278	-1.174	-0.388	-0.772	0.499	1.161	-0.452	-0.374	-1.059	-0.022	-1.027	-0.629	-0.592	-0.677	0.281	0.371	1.559	-1.062	-0.121	-1.061	-0.553	-0.498	-1.038	0.459	-0.25	1.563	-1.056	-0.227	-1.086	-0.512	-0.4	-1.01	0.733	-0.443	1.657
1	GC	-0.189	0.502	0.025	-0.042	0.013	0.653	0.021	0.316	-1.107	-0.184	0.208	0.062	0.174	0.161	0.338	0.097	-0.173	-0.415	-0.197	0.385	-0.019	0.197	0.137	0.548	0.166	0.333	-0.736	-0.189	0.501	-0.043	0.091	0.043	0.502	-0.082	0.949	-1.086
1	GC	-0.447	0.769	-0.831	-0.791	-0.935	0.023	-0.014	1.569	-1.266	-0.428	0.124	-0.806	-1.006	-0.85	-0.705	-0.958	2.499	0.045	-0.415	-0.002	-0.837	-0.881	-0.661	-0.578	-0.557	2.618	-0.638	-0.424	0.559	-0.828	-0.906	-0.725	-0.161	-0.328	2.272	-0.996
1	GC	0.136	-0.741	1.669	0.411	1.296	0.042	-1.372	2.336	-0.331	0.11	-0.573	1.642	0.676	1.336	0.895	-1.636	1.52	-0.973	0.102	-0.71	1.531	0.515	1.332	0.706	-1.587	2.277	-0.381	0.103	-0.758	1.53	0.408	1.362	0.675	-1.385	1.843	0.058
1	GC	0.227	-1.066	1.181	1.414	1.555	-1.65	-0.281	-0.467	0.655	0.208	-1.74	0.998	1.757	1.737	-1.336	0.225	-0.833	1.687	0.195	-1.431	1.166	1.555	1.621	-1.148	-0.063	-1.307	1.058	0.19	-1.157	1.057	1.611	1.451	-0.254	0.584	-1.996	0.027
1	GC	-0.522	-1.695	0.324	1.533	1.29	-1.498	1.969	-1.184	1.825	-0.504	-2.171	0.563	1.221	1.542	-1.852	2.349	-1.127	2.435	-0.521	-2.314	0.533	1.202	1.595	-1.788	2.448	-1.437	2.655	-0.508	-2.392	0.576	1.271	1.636	-1.857	2.263	-1.515	2.588
1	GC	3.212	-1.367	1.52	1.151	0.843	-0.116	1.022	-0.97	0.934	3.234	-1.33	1.595	0.997	0.578	-0.585	0.634	-0.792	0.81	3.132	-1.406	1.451	1.305	0.682	-0.467	1.33	-1.143	0.876	3.15	-1.496	1.432	1.312	0.779	-0.591	1.044	-1.169	0.748
1	GC	0.802	-0.609	-0.725	-1.499	-1.092	0.273	-1.233	-0.443	-0.349	0.819	0.196	-0.478	-1.702	-1.029	2.292	-0.09	0.555	-2.123	0.794	0.138	-0.595	-1.511	-1.016	2.052	-0.641	0.764	-1.765	0.8	0.113	-0.624	-1.627	-1.039	1.873	-0.656	0.751	-1.974
1	GC	0.133	-0.827	0.848	1.765	1.222	-0.785	-0.757	-0.511	-0.224	0.217	-0.97	1.44	0.749	1.27	-0.668	-2.033	0.919	-0.33	0.217	-0.798	1.427	0.506	1.244	0.005	-1.81	0.644	-0.075	0.215	-0.942	1.411	0.915	1.209	-0.308	-1.652	2.17	0.208
1	GC	1.493	-0.961	1.874	0.975	1.25	0.086	1.561	0.295	-1.624	1.423	-1.727	1.692	0.948	1.368	-0.668	0.133	0.668	-0.621	1.516	-1.322	1.765	1.244	1.303	-0.294	1.121	0.418	-1.652	1.561	-1.616	1.906	1.122	1.27	-1.22	0.408	0.144	-1.526
1	GC	0.731	-1.011	-0.094	-0.856	-0.09	-2.18	1.021	-0.404	-0.266	0.711	-0.119	-0.294	-0.699	-0.534	-1.305	1.188	-0.038	-0.513	0.688	-0.353	-0.301	-0.587	-0.368	-1.424	1.666	-0.367	-0.594	0.7	-0.724	-0.306	-0.695	-0.246	-1.764	1.529	-0.535	-0.593
1	GC	0.606	-0.962	-0.022	-0.448	0.308	-1.838	1.109	-0.731	-0.239	0.594	0.297	-0.193	-0.359	-0.203	-0.342	2.076	-0.614	-1.525	0.574	0.044	-0.202	-0.303	-0.033	-0.377	2.283	-0.788	-1.61	0.587	-0.488	-0.181	-0.452	0.085	-0.951	1.772	-0.685	-1.458
1	GC	-0.78	0.896	0.939	-0.78	0.631	1.744	-0.778	0.256	-1.291	-0.859	0.56	0.311	0.044	0.204	0.758	-1.301	0.834	-1.134	-0.862	0.807	0.197	0.177	0.198	1.3	-0.791	0.32	-0.43	-0.861	0.819	0.271	0.191	0.196	1.214	-0.782	-0.111	-0.089
1	GC	-0.842	1.173	0.056	-1.407	-0.445	1.314	-2.657	-0.834	1.231	-0.925	0.085	-0.734	0.048	-0.046	0.096	0.422	-1.183	-0.387	-0.93	1.166	-0.523	-0.097	-0.489	1.498	-0.221	-1.506	0.363	-0.934	1.258	-0.607	0.062	-0.667	1.069	-0.471	-1.586	0.54
1	GC	1.217	-0.771	-0.535	-1.13	-0.915	-0.274	-0.274	-0.61	-0.209	1.228	-0.318	-0.303	-1.268	-0.871	1.451	0.664	0.279	-1.931	1.205	-0.28	-0.442	-1.148	-0.883	1.19	-0.03	0.536	-1.604	1.207	-0.459	-0.46	-1.196	-0.904	1.045	-0.178	0.507	-1.682
1	GC	-0.485	-0.623	0.183	1.051	0.944	0.203	0.37	-0.581	-0.509	-0.475	0.076	0.137	0.933	0.826	0.863	0.814	-0.425	-1.126	-0.466	0.077	0.278	0.785	0.904	1.073	0.66	-0.326	-1.309	-0.45	-0.111	0.401	0.68	0.936	0.956	0.515	-0.105	-1.5
1	GC	3.819	-1.26	1.371	0.861	0.365	-0.567	1.095	-1.29	1.45	3.841	-1.151	1.475	0.669	0.126	-0.819	1.088	-1.219	1.128	3.768	-1.339	1.329	0.979	0.232	-0.855	1.672	-1.582	1.504	3.762	-1.376	1.279	1.012	0.356	-0.787	1.567	-1.583	1.318
1	GC	0.122	0.62	-0.028	0.266	0.263	1.1	0.096	-0.254	-0.658	0.145	0.857	0.115	0.149	-0.028	0.732	-1.205	-0.159	-0.052	0.142	0.616	0.271	-0.051	-0.024	1.07	-1.37	-0.057	0.795	0.141	0.487	0.198	-0.044	0.047	0.963	-1.135	0.126	0.53
1	GC	-0.707	0.357	-0.341	-0.952	-0.031	1.158	-1.259	-0.511	0.748	-0.722	-0.747	-0.854	-0.121	0.283	-0.565	2.547	-1.982	1.067	-0.718	-0.367	-0.68	-0.317	-0.135	-0.89	0.683	-1.469	0.782	-0.717	-0.396	-0.63	-0.424	-0.209	-0.786	0.494	-1.378	0.931
1	GC	-1.1	2.65	-1.916	-2.012	-2.055	1.614	0.386	-0.647	-0.401	-1.085	2.842	-1.809	-2.009	-2.111	1.423	1.142	-1.076	-0.642	-1.072	2.917	-1.802	-2.086	-2.003	1.492	0.865	-1.012	-0.7	-1.082	2.063	-1.849	-2.09	-1.91	1.212	0.465	-0.768	-0.749
1	GC	4.812	-1.513	1.772	2.018	1.011	-0.368	-2.588	-0.026	0.183	4.842	-0.938	1.942	2.459	0.848	1.256	-0.308	-1.012	-0.31	4.739	-0.939	2.033	2.187	1.018	1.784	-0.989	-0.377	-0.796	4.729	-0.778	2.039	2.149	1.104	2.755	-0.576	0.417	-1.484
1	GC	0.215	-1.078	0.979	1.3	1.355	-1.397	0.013	-0.476	0.427	0.206	-1.535	0.93	1.357	1.475	-1.247	-0.006	-0.523	1.134	0.194	-1.328	1.012	1.255	1.381	-1.172	-0.206	-0.698	0.779	0.191	-1.131	0.928	1.297	1.263	-0.623	0.204	-1.06	0.128
1	GC	-0.153	0.52	0.122	-0.081	0.062	0.685	-0.069	0.474	-1.323	-0.152	0.139	0.142	0.224	0.246	0.264	0.073	-0.125	-0.401	-0.167	0.395	0.039	0.264	0.212	0.55	0.203	0.389	-0.762	-0.158	0.549	0.004	0.15	0.106	0.537	-0.061	0.967	-1.114
1	GC	0.05	1.489	-1.228	-1.005	-1.531	1.642	-1.805	3.048	-1.822	0.115	2.494	-0.865	-1.492	-1.778	2.224	-2.26	5.56	-2.454	0.073	2.172	-0.887	-1.4	-1.693	2.09	-1.961	1.828	-0.665	0.069	1.625	-0.993	-1.174	-1.668	1.54	-1.567	1.007	-0.632
1	GC	-1.769	0.654	-1.951	-0.063	-1.138	-0.791	-0.292	-0.134	0.207	-1.737	-0.489	-1.828	-0.308	-0.626	-1.746	-0.405	-0.606	1.679	-1.74	0.522	-1.844	-0.195	-0.847	-1.106	0.208	-1.012	1.357	-1.737	0.625	-1.838	-0.13	-1.051	-1.324	-0.327	-0.776	0.996
1	GC	-1.225	3.335	-2.079	-2.27	-2.347	2.102	-0.111	-0.578	-0.514	-1.21	3.565	-1.97	-2.203	-2.454	1.881	1.005	-1.087	-0.862	-1.196	3.66	-1.977	-2.308	-2.323	1.964	0.595	-0.991	-0.866	-1.204	2.51	-2.032	-2.329	-2.203	1.596	0.144	-0.699	-0.871
1	GC	-0.202	-0.532	0.546	0.587	0.937	0.089	-2.059	3.122	-1.171	-0.16	-1.018	0.975	1.126	0.984	-0.908	-1.854	1.205	-1.336	-0.168	-0.841	1.057	0.682	1.069	-0.462	-1.732	1.96	-1.533	-0.183	-0.829	0.914	0.648	1.096	-0.079	-1.56	2.683	-1.682
1	GC	-0.987	-0.374	-0.786	-0.885	-0.794	-1.35	-0.935	0.638	0.766	-1.004	0.569	-1.072	-0.539	-0.611	0.016	0.02	-0.405	0.105	-1.01	0.696	-1.057	-0.465	-0.828	-0.052	0.189	-0.334	0.279	-1.015	0.921	-1.097	-0.362	-0.968	-0.7	-0.294	-0.493	0.401
1	GC	-0.668	-1.154	0.394	1.135	1.342	-0.035	0.474	-0.551	-0.818	-0.667	0.048	0.18	1.117	1.077	1.063	0.834	-0.213	-1.544	-0.646	0.076	0.444	0.87	1.218	1.411	0.861	-0.17	-1.774	-0.62	-0.247	0.643	0.678	1.283	1.161	0.601	0.1	-1.983
1	GC	-0.244	-1.592	0.557	1.507	1.287	-1.431	1.642	-0.976	1.368	-0.238	-2.022	0.719	1.248	1.497	-1.814	1.692	-0.722	1.976	-0.244	-2.108	0.687	1.25	1.535	-1.787	1.805	-0.971	2.082	-0.229	-2.157	0.707	1.338	1.56	-1.814	1.747	-1.075	1.982
1	GC	0.61	1.039	-0.056	-0.382	-0.465	1.657	0.334	0.144	-1.218	0.625	1.499	0.085	-0.726	-0.536	1.765	-0.687	0.043	-1.082	0.606	1.075	0.047	-0.677	-0.471	1.335	-0.689	-0.113	-0.759	0.604	0.96	0.022	-0.488	-0.377	1.301	-0.51	-0.443	-0.089
-1	FCM	-1.277	0.301	-0.747	-0.329	-0.454	-0.662	0.606	-0.655	1.211	-1.255	0.494	-0.606	-0.431	-0.318	0.13	0.035	-0.372	0.492	-1.245	0.582	-0.569	-0.451	-0.375	0.087	0.012	-0.444	1.462	-1.247	0.828	-0.588	-0.485	-0.354	0.615	0.363	-0.642	0.548
-1	FCM	-1.587	1.514	0.957	-0.284	0.74	1.889	-0.815	2.582	-2.014	-1.664	1.379	0.628	-0.121	0.811	1.986	-0.381	0.102	-1.544	-1.596	1.57	0.846	-0.498	0.754	2.057	-1.162	0.206	-1.501	-1.638	1.573	0.807	-0.418	0.762	1.978	-1.464	-0.036	-0.431
-1	FCM	-1.494	3.541	-1.778	-1.593	-1.674	1.165	1.137	-0.607	-0.494	-1.496	2.81	-1.795	-1.586	-1.725	1.43	-0.196	-0.908	-0.241	-1.537	2.825	-1.739	-1.553	-1.729	1.485	0.759	-1.338	0.041	-1.514	2.459	-1.908	-1.591	-1.732	1.249	0.905	-1.163	-0.013
-1	FCM	0.448	-0.491	1.519	0.947	1.495	0.876	-1.141	-0.219	0.178	0.449	-0.555	1.578	1.007	1.545	0.559	-0.778	-0.5	0.349	0.461	-0.647	1.615	1.007	1.568	0.22	-0.763	-0.433	0.55	0.452	-0.684	1.574	1.122	1.574	0.022	-0.739	-0.336	0.659
-1	FCM	-1.457	1.266	-0.47	0.379	0.003	-0.112	-0.01	1.397	-0.885	-1.455	1.013	-0.602	0.409	-0.086	-0.958	0.465	0.874	-1.371	-1.449	0.555	-0.629	0.551	0.003	-0.82	1.5	0.514	-1.371	-1.438	0.749	-0.588	0.449	-0.078	-0.707	0.885	1.543	-1.431
-1	FCM	1.644	-1.855	0.92	1.442	0.919	-2.059	2.026	-1.31	0.698	1.596	-1.815	0.915	1.32	0.878	-1.75	1.337	-0.502	1.155	1.597	-1.934	0.926	1.155	0.903	-2.209	1.093	-0.781	0.724	1.596	-1.885	0.923	1.294	0.909	-1.701	1.495	-0.905	0.636
-1	FCM	-0.174	-0.142	0.161	1.207	0.484	-0.393	0.962	-1.004	-0.17	-0.171	-0.266	0.173	1.235	0.467	-0.745	2.196	-0.654	-1.165	-0.168	-0.027	0.2	1.142	0.499	-0.85	1.57	-0.31	-1.666	-0.162	-0.1	0.22	1.211	0.533	-0.535	2.036	0.037	-1.919
-1	FCM	-0.397	0.203	-0.113	0.28	0.196	-0.434	0.063	-0.528	-0.36	-0.378	0.415	-0.027	0.057	0.124	-0.351	-0.546	0.119	-0.388	-0.377	0.259	0.012	0.051	0.139	-0.787	-0.31	0.102	-0.418	-0.383	0.231	-0.019	0.125	0.136	-0.825	-0.311	0.099	-0.466
-1	FCM	0.668	-1.559	1.559	2.179	1.702	-0.205	1.371	-0.864	-0.238	0.701	-1.817	1.76	1.656	1.647	-1.508	-0.677	-0.187	-0.16	0.692	-1.966	1.723	1.716	1.644	-1.347	0.088	-0.389	-0.102	0.689	-2.033	1.675	1.76	1.69	-1.523	0.579	-0.076	-0.794
-1	FCM	0.959	-1.5	1.768	1.1	1.524	-0.478	-0.698	1.62	-0.293	0.939	-1.47	1.696	1.547	1.592	-0.608	-0.47	2.206	-1.283	0.953	-1.406	1.721	1.388	1.6	-0.848	-0.591	5.313	-2.969	0.959	-1.514	1.754	1.204	1.598	-0.414	-0.598	6.503	-3.24
-1	FCM	0.291	-0.804	-1.151	-1.373	-1.184	-0.354	1.659	-1.15	0.795	0.294	-0.861	-1.117	-1.394	-1.158	-0.621	1.74	-0.792	0.03	0.302	-0.95	-1.111	-1.437	-1.132	-0.309	0.713	-0.585	0.628	0.296	-0.888	-1.187	-1.464	-1.141	-0.251	0.553	0.104	0.404
-1	FCM	0.099	-2.268	1.837	0.743	1.281	-2.911	-1.244	0.288	2.131	0.042	-2.397	1.715	0.482	1.393	-2.971	-1.347	6.174	3.13	0.007	-2.443	1.541	0.869	1.369	-2.647	-0.517	2.487	1.359	-0.004	-2.48	1.505	1.16	1.351	-2.669	0.001	0.387	0.737
-1	FCM	0.86	-0.547	0.565	0.633	0.65	0.026	0.235	0.196	-0.125	0.859	-0.695	0.595	0.626	0.691	-0.041	0.901	0.383	-0.934	0.861	-0.834	0.647	0.531	0.662	-0.291	0.734	1.382	-1.428	0.865	-0.825	0.642	0.56	0.649	-0.395	0.626	1.164	-1.461
-1	FCM	0.732	0.369	0.16	0.068	-0.137	0.968	-1.145	-0.638	0.805	0.733	0.276	0.147	0.135	-0.126	0.71	-0.926	-0.266	0.3	0.73	0.409	0.113	0.295	-0.087	1.047	-0.596	-0.401	-0.13	0.73	0.411	0.127	0.214	-0.077	1.365	-0.578	-0.491	0.116
-1	FCM	-0.094	0.511	-0.459	-0.461	-0.384	-0.191	-1.039	-0.471	0.248	-0.095	0.441	-0.463	-0.408	-0.367	0.488	-0.151	-0.69	0.479	-0.099	0.355	-0.483	-0.428	-0.34	0.002	-0.393	-0.584	0.107	-0.101	0.255	-0.49	-0.433	-0.337	-0.429	-0.568	-0.44	-0.069
-1	FCM	-0.156	0.016	-0.309	-0.074	-0.169	-0.84	-0.222	-0.76	0.195	-0.156	-0.198	-0.352	0.071	-0.168	-0.511	1.077	-0.684	0.11	-0.157	-0.16	-0.344	-0.045	-0.191	-0.771	-0.229	-0.422	0.599	-0.157	-0.038	-0.308	0.017	-0.236	-0.172	0.063	-0.662	0.644
-1	FCM	-0.785	0.199	-1.732	-1.54	-1.602	-0.571	1.032	-0.995	1.301	-0.782	0.352	-1.71	-1.555	-1.599	0.125	1.344	-0.926	0.464	-0.782	0.494	-1.692	-1.569	-1.591	0.328	0.447	-0.736	0.576	-0.776	0.504	-1.719	-1.614	-1.578	0.329	0.072	-0.591	1.063
-1	FCM	-1.689	1.032	0.004	-0.153	0.462	-0.295	-2.165	2.189	1.584	-1.735	1.199	-0.176	0.289	0.418	0.674	-0.793	-0.354	0.425	-1.751	0.644	-0.23	0.572	0.395	-0.142	-0.484	-0.266	0.512	-1.757	0.524	-0.272	0.62	0.399	-0.037	0.056	-0.653	0.517
-1	FCM	-0.632	0.763	-0.946	-1.22	-0.807	0.559	0.711	-0.75	-0.114	-0.61	1.176	-0.923	-1.286	-0.82	1.03	0.976	-0.684	-0.838	-0.608	1.14	-0.873	-1.29	-0.796	1.235	0.742	-1.045	-0.62	-0.61	0.966	-0.96	-1.28	-0.786	0.862	0.041	-0.805	-0.188
-1	FCM	-0.214	1.098	-0.34	-0.42	-0.46	0.575	-0.409	0.602	-1.119	-0.205	1.146	-0.283	-0.451	-0.45	0.675	-0.949	-0.314	-0.243	-0.225	0.294	-0.475	0.02	-0.449	-0.901	0.226	-0.434	0.773	-0.209	1.235	-0.313	-0.378	-0.47	0.728	-0.519	0.1	-0.512
-1	FCM	0.791	-0.401	0.291	0.793	0.207	0.134	0.456	-0.059	-0.781	0.79	-0.576	0.335	0.794	0.091	-0.821	-0.502	0.254	0.208	0.79	-0.602	0.327	0.826	0.109	-0.726	-0.257	0.217	0.144	0.791	-0.641	0.351	0.805	0.125	-0.808	-0.245	0.077	0.204
-1	FCM	-0.808	0.432	0.399	0.464	0.874	1.262	-0.085	0.898	-1.538	-0.825	0.601	0.349	0.936	0.667	0.746	-0.344	-0.708	-0.112	-0.819	0.619	0.323	0.856	0.72	1.071	-0.11	-0.61	-0.735	-0.813	0.715	0.415	0.673	0.762	0.827	-0.535	-0.339	-0.757
-1	FCM	-0.281	-0.015	-1.238	-1.214	-1.233	-0.444	0.856	-0.654	1.016	-0.256	0.299	-1.247	-1.235	-1.145	0.487	1.38	-1.005	0.394	-0.286	0.617	-1.234	-1.236	-1.139	0.779	1.112	-1.186	0.102	-0.281	0.766	-1.22	-1.223	-1.132	0.996	0.557	-0.847	0.145
-1	FCM	0.155	0.214	0.215	0.282	0.174	0.288	-0.542	-0.698	0.307	0.147	-0.197	0.101	0.558	0.156	0.11	-0.201	-0.456	0.836	0.145	-0.12	0.102	0.666	0.15	-0.261	-0.158	-0.464	1.129	0.146	-0.046	0.138	0.635	0.125	-0.328	-0.228	-0.513	1.29
-1	FCM	2.044	-0.459	0.738	0.947	0.351	0.505	-0.094	-1.095	0.464	2.041	-0.632	0.746	0.996	0.291	-0.145	-0.316	-0.632	0.679	2.04	-0.679	0.745	1	0.305	0.036	-0.05	-0.771	0.567	2.041	-0.621	0.761	0.977	0.312	0.283	-0.014	-0.715	0.555
-1	FCM	0.974	-1.602	1.906	1.129	1.647	-0.535	-0.805	1.775	-0.248	0.953	-1.553	1.823	1.617	1.732	-0.588	-0.467	2.388	-1.422	0.968	-1.48	1.85	1.441	1.738	-0.86	-0.622	5.787	-3.258	0.975	-1.595	1.884	1.241	1.735	-0.378	-0.631	7.1	-3.56
-1	FCM	0.206	0.215	0.244	0.283	0.171	0.353	-0.597	-0.714	0.368	0.195	-0.253	0.113	0.603	0.159	0.152	-0.17	-0.509	0.948	0.192	-0.155	0.11	0.722	0.15	-0.213	-0.144	-0.515	1.27	0.194	-0.071	0.153	0.681	0.124	-0.282	-0.221	-0.569	1.45
-1	FCM	1.293	-0.063	0.455	0.356	0.054	1.201	-1.581	-1.373	1.945	1.289	-0.24	0.401	0.481	0.066	0.731	-0.912	-0.238	0.622	1.295	0.478	0.462	0.457	0.127	2.201	-1.083	-0.381	-0.665	1.287	-0.077	0.388	0.564	0.155	1.743	-0.613	-0.841	0.488
-1	FCM	-1.706	6.692	-2.781	-2.822	-2.861	2.942	1.654	-0.561	-2.152	-1.731	5.063	-2.951	-2.709	-3.095	2.694	-0.421	-1.43	-0.954	-1.822	5.008	-2.877	-2.625	-3.046	2.844	1.486	-2.209	-1.342	-1.774	4.046	-3.192	-2.666	-3.073	1.866	1.432	-1.67	-0.559
-1	FCM	0.569	-2.079	2.069	2.972	2.242	-0.324	1.954	-1.408	-0.296	0.62	-2.392	2.357	2.184	2.137	-2.26	-1.486	-0.479	0.237	0.605	-2.546	2.275	2.325	2.148	-1.889	-0.244	-1.297	0.578	0.599	-2.652	2.205	2.376	2.224	-2.102	0.554	-0.712	-0.452
-1	FCM	1.453	0.474	0.334	-0.068	-0.35	1.863	-1.916	-0.709	1.549	1.442	0.187	0.258	0.184	-0.286	1.387	-1.168	-0.512	0.74	1.436	0.505	0.178	0.45	-0.232	2.218	-0.779	-0.722	0.054	1.441	0.526	0.22	0.271	-0.214	2.763	-0.749	-0.867	0.488
-1	FCM	0.735	-0.282	0.068	0.924	-0.153	0.222	0.635	-0.266	-1.315	0.734	-0.479	0.123	0.932	-0.398	-1.456	-1.646	0.15	1.138	0.733	-0.413	0.065	1.067	-0.343	-1.081	-1.065	-0.732	1.427	0.731	-0.492	0.114	1.005	-0.301	-1.144	-0.956	-0.809	1.562
-1	FCM	3.073	-0.384	0.888	1.22	0.091	0.921	-0.38	-2.217	0.976	3.068	-0.577	0.876	1.317	-0.057	-0.236	-1.372	-1.513	2.08	3.063	-0.543	0.831	1.407	-0.006	0.32	-0.731	-2.641	2.3	3.062	-0.444	0.863	1.339	0.019	0.871	-0.57	-2.346	2.305
-1	FCM	1.87	-1.15	1.11	0.918	1.014	0.395	0.374	0.779	0.064	1.854	-1.587	1.096	1.083	1.146	0.208	2.065	0.595	-1.373	1.857	-1.714	1.158	0.916	1.083	0.109	1.574	2.411	-2.241	1.869	-1.674	1.173	0.91	1.061	-0.05	1.38	2.021	-2.261
-1	FCM	0.008	-0.112	-0.442	-0.314	-0.418	-1.116	-0.415	-0.917	0.573	-0.006	-0.615	-0.574	0.081	-0.366	-0.62	2.183	-1.231	0.448	-0.007	-0.445	-0.587	-0.11	-0.416	-0.759	-0.173	-0.779	1.291	-0.003	-0.221	-0.504	-0.057	-0.49	0.272	0.318	-1.181	1.399
-1	FCM	-0.99	0.533	0.626	0.546	1.174	2.014	-0.15	1.53	-2.06	-1.024	0.683	0.517	1.326	0.908	1.232	-0.254	-1.074	0.011	-1.016	0.778	0.46	1.212	0.977	1.895	-0.022	-0.925	-0.876	-1.004	0.929	0.607	0.917	1.039	1.56	-0.635	-0.533	-0.886
-1	FCM	-0.173	0.127	0.246	0.404	0.35	-0.099	-0.2	-0.732	0.024	-0.186	-0.466	0.075	0.798	0.317	-0.231	0.21	-0.564	1.141	-0.187	-0.421	0.096	0.877	0.284	-1.005	0.091	-0.5	1.844	-0.186	-0.306	0.145	0.874	0.24	-1.289	-0.029	-0.526	1.957
-1	FCM	0.962	-1.5	1.771	1.088	1.522	-0.481	-0.722	1.648	-0.294	0.942	-1.466	1.695	1.545	1.592	-0.597	-0.468	2.234	-1.296	0.956	-1.399	1.721	1.385	1.599	-0.843	-0.599	5.379	-3.002	0.962	-1.508	1.754	1.197	1.597	-0.401	-0.612	6.579	-3.268
-1	FCM	2.675	-0.489	0.962	1.025	0.423	0.691	-0.37	-1.617	1.09	2.67	-0.66	0.952	1.097	0.391	0.194	-0.222	-1.077	0.917	2.668	-0.717	0.956	1.087	0.403	0.419	0.054	-1.268	0.78	2.669	-0.61	0.966	1.063	0.405	0.831	0.102	-1.113	0.731
-1	FCM	-2.093	1.763	1.13	-0.361	0.931	2.09	-0.743	3.283	-2.627	-2.186	1.619	0.732	-0.176	1.016	2.264	-0.262	0.182	-1.946	-2.102	1.823	1.006	-0.671	0.937	2.277	-1.285	0.339	-1.8	-2.154	1.826	0.955	-0.555	0.945	2.112	-1.657	0.063	-0.55
-1	FCM	-0.468	0.242	-1.266	-1.161	-1.25	-0.473	0.593	-0.492	1.089	-0.436	0.678	-1.29	-1.182	-1.141	0.849	1.262	-1.074	0.513	-0.478	1.129	-1.274	-1.171	-1.141	1.135	1.243	-1.382	-0.07	-0.469	1.307	-1.231	-1.144	-1.129	1.404	0.559	-1.158	0.061
-1	FCM	-0.341	0.805	-1.127	-1.197	-0.936	-0.666	-1.532	-0.246	0.19	-0.334	1.074	-1.021	-1.366	-0.885	0.864	-0.102	-0.921	0.124	-0.342	0.826	-1.062	-1.512	-0.824	0.263	-0.625	-0.703	-0.905	-0.345	0.554	-1.113	-1.491	-0.795	-0.529	-0.905	-0.368	-1.416
-1	FCM	-0.179	-3.686	2.091	0.58	1.111	-5.933	-1.327	0.692	3.689	-0.284	-3.867	1.824	0.063	1.272	-5.787	-1.801	11.499	5.349	-0.354	-3.876	1.482	0.759	1.211	-4.934	-0.32	4.817	2.004	-0.368	-3.912	1.45	1.191	1.173	-4.816	0.591	0.964	0.798
-1	FCM	0.125	-1.993	1.883	2.664	2.234	-0.485	1.949	-0.773	-0.515	0.173	-2.284	2.159	1.916	2.181	-2.045	-0.819	-0.012	-0.491	0.16	-2.473	2.108	1.999	2.172	-1.892	0.142	-0.238	-0.366	0.156	-2.589	2.035	2.069	2.233	-2.235	0.812	0.176	-1.326
-1	FCM	2.535	-0.769	0.954	1.276	0.533	0.332	0.299	-1.266	0.337	2.53	-0.97	0.969	1.317	0.446	-0.465	-0.088	-0.768	0.821	2.529	-1.085	0.982	1.263	0.451	-0.342	0.154	-0.91	0.828	2.53	-1.006	0.997	1.262	0.457	-0.122	0.197	-0.798	0.719
-1	FCM	-1.853	1.322	0.301	-0.083	0.825	-0.149	-3.262	3.314	1.732	-1.925	1.478	-0.005	0.574	0.71	0.889	-1.121	-0.347	0.398	-1.952	0.669	-0.096	0.977	0.7	-0.232	-0.68	-0.196	0.136	-1.959	0.403	-0.147	1.058	0.697	-0.295	-0.065	-0.657	0.505
-1	FCM	-0.4	-0.351	-1.734	-1.693	-1.774	-0.605	2.063	-0.77	1.506	-0.359	0.208	-1.747	-1.761	-1.641	0.486	2.355	-1.206	0.341	-0.404	0.783	-1.713	-1.751	-1.648	1.275	2.071	-1.569	0.099	-0.395	1.091	-1.685	-1.726	-1.639	1.903	1.274	-1.106	0.282
-1	FCM	1.013	-1.858	2.249	1.2	1.953	-0.678	-1.074	2.166	-0.134	0.987	-1.761	2.139	1.792	2.081	-0.538	-0.46	2.842	-1.769	1.006	-1.667	2.175	1.572	2.085	-0.888	-0.7	6.973	-3.983	1.014	-1.798	2.21	1.333	2.078	-0.286	-0.713	8.596	-4.361
-1	FCM	-0.871	0.573	-1.291	-1.676	-1.004	0.55	1.349	-1.52	0.459	-0.841	1.194	-1.288	-1.761	-1.031	1.232	2.072	-0.895	-1.176	-0.827	1.622	-1.1	-2.036	-0.994	2.452	1.037	-1.393	-1.413	-0.839	0.813	-1.328	-1.794	-0.966	0.939	0.36	-1.32	-0.003
-1	FCM	-1.778	0.356	-1.109	-0.676	-0.825	-0.792	0.916	-0.727	2.105	-1.755	0.54	-0.936	-0.709	-0.57	0.404	0.366	-0.651	0.993	-1.739	0.766	-0.9	-0.737	-0.668	0.585	0.196	-0.754	2.533	-1.74	1.169	-0.912	-0.833	-0.634	1.435	0.747	-1.064	1.125
-1	FCM	0.283	0.296	0.43	0.429	0.315	0.752	-0.674	-0.673	0.353	0.272	-0.197	0.288	0.758	0.29	0.366	-0.728	-0.362	1.136	0.269	-0.104	0.286	0.959	0.29	-0.051	-0.129	-0.481	1.347	0.271	-0.049	0.322	0.89	0.274	-0.392	-0.348	-0.452	1.556
-1	FCM	-2.297	1.446	-0.269	-0.578	0.179	-1.368	-3.599	3.079	3.737	-2.362	1.612	-0.538	-0.157	0.247	0.624	-1.103	-0.11	0.795	-2.394	0.662	-0.611	0.376	0.172	-0.978	-0.741	-0.029	1.372	-2.408	0.392	-0.745	0.584	0.149	-0.633	0.464	-0.869	1.396
-1	FCM	-0.775	0.386	0.375	0.495	0.879	1.236	-0.054	0.828	-1.518	-0.79	0.568	0.338	0.98	0.661	0.694	-0.342	-0.741	-0.052	-0.787	0.579	0.301	0.912	0.718	1.03	-0.067	-0.644	-0.703	-0.779	0.679	0.399	0.719	0.762	0.779	-0.496	-0.351	-0.771
-1	FCM	3.326	-1.268	1.303	1.807	0.827	0.052	0.933	-1.542	0.131	3.319	-1.518	1.33	1.837	0.698	-0.981	0.28	-0.989	1.05	3.32	-1.741	1.363	1.688	0.688	-0.952	0.483	-1.133	1.249	3.321	-1.629	1.379	1.722	0.692	-0.775	0.537	-0.933	0.983
-1	FCM	-0.886	0.243	-1.832	-1.606	-1.676	-0.597	1.067	-1.064	1.359	-0.888	0.362	-1.803	-1.619	-1.69	0.052	1.336	-0.91	0.478	-0.882	0.47	-1.784	-1.636	-1.682	0.237	0.313	-0.646	0.671	-0.875	0.451	-1.82	-1.693	-1.668	0.194	-0.025	-0.54	1.248
-1	FCM	-1.891	0.369	-1.19	-0.754	-0.908	-0.822	0.985	-0.743	2.306	-1.867	0.55	-1.01	-0.771	-0.626	0.465	0.44	-0.714	1.105	-1.849	0.807	-0.974	-0.801	-0.733	0.696	0.237	-0.824	2.772	-1.85	1.245	-0.985	-0.911	-0.696	1.618	0.833	-1.159	1.254
-1	FCM	-1.097	0.43	-0.905	-0.936	-0.544	-1.808	-0.895	-1.457	1.165	-1.098	0.177	-1.036	-0.648	-0.425	-0.203	2.648	-1.617	0.013	-1.098	0.28	-1.011	-0.91	-0.489	-0.815	-0.201	-1.058	1.05	-1.1	0.562	-0.963	-0.768	-0.596	0.46	0.37	-1.397	1.081
-1	FCM	-0.401	-0.053	0.072	1.333	0.448	-0.485	1.122	-1.267	-0.18	-0.398	-0.171	0.08	1.369	0.417	-0.9	2.481	-0.882	-1.216	-0.394	0.151	0.101	1.276	0.463	-0.972	1.754	-0.683	-1.718	-0.388	0.059	0.127	1.354	0.507	-0.565	2.346	-0.21	-2.02
-1	FCM	-1.779	1.62	-0.628	0.171	-0.118	-0.042	-0.254	2	-1.064	-1.778	1.334	-0.797	0.201	-0.225	-1.012	0.03	1.257	-1.423	-1.771	0.701	-0.837	0.402	-0.121	-0.812	1.482	0.72	-1.296	-1.758	0.963	-0.79	0.258	-0.231	-0.75	0.596	1.921	-1.309
-1	FCM	0.547	-2.699	2.806	3.541	3.172	-0.539	2.272	-1.656	0.296	0.613	-3.037	3.161	2.503	3.177	-2.184	-0.849	-0.621	-0.522	0.594	-3.306	3.096	2.592	3.154	-1.958	0.426	-0.985	-0.345	0.588	-3.401	2.977	2.7	3.229	-2.227	1.389	-0.226	-1.776
-1	FCM	-0.181	-0.356	-0.055	0.674	0.096	-0.154	0.882	0.746	-1.746	-0.18	-0.532	0.017	0.638	-0.064	-1.345	-0.647	0.941	-0.158	-0.179	-0.543	0.002	0.691	-0.044	-1.317	-0.417	0.984	-0.184	-0.178	-0.657	0.034	0.672	-0.019	-1.653	-0.425	0.691	-0.067
-1	FCM	-0.538	1.112	-0.46	-1.023	-0.315	1.257	0.513	-0.599	-0.987	-0.504	1.686	-0.438	-1.119	-0.34	1.588	0.748	-0.534	-1.642	-0.501	1.538	-0.368	-1.118	-0.306	1.795	0.925	-1.235	-1.358	-0.508	1.251	-0.491	-1.073	-0.297	1.192	0.022	-0.937	-0.96
-1	FCM	2.813	-0.403	0.85	1.151	0.157	0.815	-0.308	-1.933	0.846	2.808	-0.591	0.843	1.235	0.032	-0.213	-1.105	-1.289	1.725	2.804	-0.578	0.809	1.304	0.073	0.248	-0.559	-2.167	1.861	2.803	-0.488	0.837	1.247	0.093	0.722	-0.429	-1.933	1.861
-1	FCM	-1.541	4.23	-1.998	-1.862	-1.934	1.553	1.25	-0.597	-0.856	-1.548	3.303	-2.048	-1.831	-2.025	1.706	-0.245	-1.022	-0.397	-1.6	3.303	-1.988	-1.788	-2.017	1.782	0.918	-1.529	-0.262	-1.571	2.806	-2.189	-1.826	-2.025	1.384	1.02	-1.274	-0.133
-1	FCM	-1.891	0.369	-1.19	-0.754	-0.908	-0.822	0.985	-0.743	2.306	-1.867	0.55	-1.01	-0.771	-0.627	0.465	0.44	-0.714	1.105	-1.85	0.807	-0.975	-0.801	-0.734	0.697	0.237	-0.824	2.773	-1.85	1.245	-0.985	-0.911	-0.697	1.619	0.833	-1.159	1.255
-1	FCM	-0.076	0.424	-0.477	-0.467	-0.372	-0.305	-1.133	-0.631	0.452	-0.078	0.336	-0.489	-0.402	-0.354	0.461	-0.033	-0.746	0.586	-0.081	0.364	-0.484	-0.494	-0.323	0.136	-0.485	-0.606	0.008	-0.084	0.109	-0.516	-0.441	-0.317	-0.601	-0.575	-0.521	-0.003
-1	FCM	-0.056	0.813	-0.551	-0.697	-0.515	0.205	-1.539	-0.295	0.28	-0.057	0.832	-0.53	-0.701	-0.488	1.099	-0.902	-0.693	0.704	-0.065	0.67	-0.567	-0.661	-0.43	0.474	-0.493	-0.683	-0.193	-0.066	0.435	-0.601	-0.707	-0.399	-0.586	-0.953	-0.304	-0.504
-1	FCM	3.195	-0.437	0.175	0.948	-0.474	0.237	0.66	-1.727	0.67	3.188	-0.687	0.146	0.987	-0.612	-0.653	0.017	-0.727	0.918	3.177	-0.701	0.119	0.994	-0.605	-0.097	0.463	-1.015	0.58	3.185	-0.575	0.174	0.873	-0.598	0.47	0.508	-0.987	0.479
-1	FCM	-1.82	1.264	0.242	-0.097	0.754	-0.178	-3.045	3.092	1.703	-1.888	1.423	-0.039	0.517	0.652	0.846	-1.056	-0.348	0.403	-1.912	0.664	-0.122	0.897	0.64	-0.214	-0.641	-0.21	0.211	-1.919	0.427	-0.171	0.971	0.638	-0.244	-0.041	-0.656	0.507
-1	FCM	-0.744	1.011	-0.853	-1.222	-0.671	0.878	0.665	-0.78	-0.473	-0.723	1.455	-0.821	-1.302	-0.717	1.202	0.847	-0.582	-1.229	-0.711	1.306	-0.759	-1.307	-0.688	1.379	0.625	-1	-0.849	-0.715	1.03	-0.877	-1.298	-0.676	0.82	-0.123	-0.791	-0.294
-1	FCM	-0.488	-0.018	0.038	1.381	0.434	-0.52	1.183	-1.368	-0.183	-0.484	-0.135	0.045	1.42	0.399	-0.959	2.59	-0.969	-1.236	-0.48	0.219	0.064	1.328	0.449	-1.019	1.824	-0.825	-1.738	-0.475	0.12	0.092	1.409	0.497	-0.577	2.464	-0.305	-2.058
-1	FCM	3.408	-0.946	1.115	1.427	0.479	0.661	0.229	-1.382	0.578	3.408	-0.945	1.211	1.311	0.388	-0.33	-0.399	-0.759	0.566	3.407	-1.081	1.21	1.24	0.417	0.25	0.028	-0.993	0.162	3.408	-1.035	1.209	1.224	0.446	0.723	0.141	-0.86	0.024
-1	FCM	0.246	0.272	0.367	0.386	0.273	0.616	-0.636	-0.68	0.339	0.235	-0.197	0.233	0.699	0.251	0.291	-0.573	-0.39	1.048	0.233	-0.109	0.232	0.873	0.249	-0.113	-0.137	-0.476	1.283	0.234	-0.048	0.268	0.815	0.23	-0.373	-0.313	-0.47	1.478
-1	FCM	-2.647	1.428	-0.595	1.144	0.446	-0.771	0.372	2.159	-0.66	-2.653	0.884	-0.908	1.232	0.262	-2.522	1.819	2.011	-2.452	-2.621	0.805	-0.777	1.059	0.437	-0.741	2.72	1.421	-3.424	-2.615	0.284	-0.851	1.242	0.298	-2.081	2.23	2.925	-2.312
-1	FCM	-0.466	-2.465	2.235	3.193	2.814	-0.79	2.578	-0.674	-0.816	-0.403	-2.793	2.595	2.2	2.763	-2.63	-0.974	0.18	-0.852	-0.419	-3.025	2.528	2.306	2.747	-2.486	0.201	-0.074	-0.654	-0.424	-3.196	2.428	2.405	2.825	-3.01	1.067	0.45	-1.905
-1	FCM	-1.693	6.505	-2.721	-2.749	-2.79	2.836	1.623	-0.563	-2.053	-1.717	4.929	-2.882	-2.642	-3.013	2.619	-0.408	-1.398	-0.912	-1.805	4.878	-2.809	-2.561	-2.967	2.763	1.442	-2.157	-1.26	-1.759	3.951	-3.115	-2.602	-2.993	1.829	1.401	-1.639	-0.526
-1	FCM	0.89	0.341	0.278	0.169	-0.09	1.19	-1.166	-0.671	0.912	0.892	0.244	0.263	0.238	-0.08	0.752	-1.074	-0.185	0.266	0.888	0.42	0.228	0.433	-0.039	1.247	-0.635	-0.366	-0.175	0.889	0.441	0.245	0.338	-0.028	1.708	-0.58	-0.5	0.152
-1	FCM	1.192	-0.677	0.695	0.449	0.703	0.16	0.002	0.582	-0.11	1.19	-0.832	0.731	0.43	0.763	0.185	0.485	0.716	-0.859	1.192	-1.094	0.791	0.334	0.715	-0.111	0.466	1.925	-1.352	1.195	-1.058	0.778	0.351	0.686	-0.35	0.173	1.527	-1.314
-1	FCM	0.146	-0.599	0.461	0.444	0.83	-0.263	0.434	0.974	-0.479	0.148	-0.733	0.505	0.403	0.931	0.022	1.633	0.993	-1.905	0.151	-0.928	0.588	0.248	0.878	-0.487	1.207	2.678	-2.63	0.157	-0.948	0.571	0.31	0.852	-0.803	1.011	2.296	-2.674
-1	FCM	-0.271	-3.108	2.458	0.797	1.59	-4.343	-1.966	0.332	3.231	-0.357	-3.228	2.261	0.412	1.735	-4.4	-2.444	8.999	5.113	-0.409	-3.228	1.977	1.034	1.714	-3.796	-1.127	3.027	2.719	-0.429	-3.287	1.926	1.453	1.694	-3.779	-0.304	0.008	1.808
-1	FCM	-0.222	0.533	-0.555	-0.543	-0.422	-0.371	-1.023	-0.445	0.162	-0.223	0.467	-0.557	-0.492	-0.404	0.454	-0.031	-0.755	0.506	-0.228	0.347	-0.575	-0.539	-0.379	-0.16	-0.361	-0.612	0.144	-0.229	0.231	-0.586	-0.533	-0.377	-0.707	-0.566	-0.432	-0.098
-1	FCM	-2.164	4.819	-2.531	-2.207	-2.31	1.473	1.947	-1.24	-0.166	-2.172	3.681	-2.586	-2.18	-2.393	1.825	0.198	-1.219	-0.24	-2.224	4.15	-2.401	-2.376	-2.399	2.734	1.038	-1.812	-0.343	-2.198	3.1	-2.742	-2.226	-2.393	1.522	1.65	-1.824	0.248
-1	FCM	3.16	-0.511	1.136	1.084	0.478	0.835	-0.583	-2.019	1.572	3.155	-0.681	1.111	1.175	0.469	0.456	-0.15	-1.421	1.1	3.152	-0.746	1.118	1.154	0.48	0.714	0.134	-1.651	0.944	3.153	-0.602	1.125	1.13	0.477	1.253	0.192	-1.42	0.867
-1	FCM	-0.21	-0.416	-0.178	0.264	0.018	-1.406	0.491	-1.012	0.149	-0.21	-0.755	-0.256	0.489	0.006	-1.383	2.149	-0.679	-0.212	-0.207	-0.609	-0.224	0.289	-0.062	-1.444	-0.086	-0.281	1.027	-0.206	-0.294	-0.149	0.408	-0.148	0.052	0.614	-0.856	1.266
1	FCM	0.23	-0.468	-0.922	-0.861	-1.262	-0.358	0.58	-0.668	0.252	0.227	0.007	-0.927	-0.833	-1.288	-0.486	0.288	0.168	-0.083	0.224	-0.16	-0.942	-0.839	-1.275	-0.082	0.651	0.478	-0.771	0.226	-0.056	-0.95	-0.845	-1.272	-0.012	0.87	0.227	-0.86
1	FCM	-0.803	0.437	0.268	0.758	0.74	1.031	-0.132	1.59	-1.799	-0.783	0.515	0.389	0.547	0.695	1.066	-0.162	1.058	-1.774	-0.794	0.751	0.377	0.644	0.654	1.238	-0.5	0.056	-0.916	-0.794	0.729	0.367	0.718	0.629	1.069	-0.393	0.189	-0.967
1	FCM	1.038	-1.421	1.039	0.779	0.669	-1.9	-0.933	0.955	3.128	1.029	-1.34	0.91	1.086	0.683	-2.048	-1.157	2.428	2.489	1.034	-1.387	0.95	1.055	0.703	-2.284	-0.885	2.271	2.514	1.039	-1.395	0.999	0.94	0.715	-2.298	-0.786	1.652	2.703
1	FCM	2.974	-1.169	0.983	1.168	0.363	0.233	-0.504	0.025	-0.321	2.971	-1.914	1.045	0.81	0.364	-1.923	-1.458	1.721	0.916	2.968	-1.681	1.004	1.062	0.394	-1.016	-0.831	1.017	-0.33	2.97	-1.504	1.026	1.038	0.399	-0.519	-0.779	1.255	-0.907
1	FCM	-0.609	0.538	0.758	0.179	0.785	1.065	-0.907	-0.028	-0.463	-0.632	0.22	0.623	0.527	0.739	0.618	-0.616	-0.625	-0.006	-0.634	0.334	0.592	0.595	0.708	0.591	-0.601	-0.699	0.392	-0.638	0.392	0.594	0.586	0.69	0.5	-0.662	-0.613	0.768
1	FCM	0.952	0.258	0.329	0.149	0.124	0.232	-0.817	0.544	-0.989	0.957	0.091	0.43	0.001	0.144	0.323	-0.968	-0.507	-0.297	0.955	0.015	0.423	-0.024	0.131	0.395	-0.73	-0.189	-0.485	0.938	-0.901	0.224	0.746	0.151	-1.277	0.097	-0.646	0.933
1	FCM	1.055	-0.284	1.001	0.198	0.831	0.886	0.357	0.761	-1.873	1.034	-0.362	0.899	0.392	0.827	0.812	-0.16	0.166	-1.581	1.045	-0.312	0.951	0.098	0.863	1.107	-0.437	0.259	-1.636	1.049	-0.253	0.973	0.025	0.877	1.426	-0.455	0.358	-1.663
1	FCM	1.414	-1.046	1.665	2.11	1.546	-0.149	-0.419	-0.138	-0.078	1.423	-0.909	1.802	1.857	1.577	0.409	-0.095	0.387	-1.191	1.423	-1.073	1.827	1.907	1.589	0.009	-0.058	0.177	-0.643	1.424	-0.897	1.83	1.795	1.593	0.189	-0.373	0.357	-0.745
1	FCM	-1.056	1.013	0.375	0.261	0.746	0.977	-0.303	0.316	-1.015	-1.037	1.181	0.412	0.194	0.717	1.308	-0.511	0.04	-1.204	-1.054	0.689	0.372	0.339	0.847	1.173	-0.275	-0.876	-0.604	-1.074	0.396	0.296	0.491	0.897	0.721	-0.244	-0.859	-0.07
1	FCM	2.916	-1.482	1.222	1.337	0.716	-1.564	-0.909	-0.209	0.209	2.915	-1.067	1.3	0.737	0.692	-0.821	-1.542	0.151	-0.395	2.917	-1.133	1.316	0.667	0.723	-1.066	-1.249	0.328	-0.483	2.921	-1.319	1.338	0.608	0.747	-2.118	-1.244	0.304	-0.742
1	FCM	0.419	0.239	0.129	0.345	0.062	-0.003	0.517	-0.918	0.343	0.427	0.253	0.214	0.146	0.092	0.378	0.639	-0.875	-0.252	0.428	0.2	0.184	0.128	0.099	0.055	0.311	-0.672	-0.1	0.426	0.22	0.164	0.099	0.047	-0.487	-0.354	-0.316	0.526
1	FCM	2.074	-0.964	1	1.468	0.744	-0.249	-0.058	-0.206	-0.452	2.076	-1.39	1.057	1.42	0.755	-1.478	-0.488	-0.204	-0.126	2.079	-1.293	1.118	1.206	0.792	-1.007	-0.643	-0.189	-0.189	2.085	-1.221	1.153	1.076	0.797	-0.505	-0.636	-0.089	-0.221
1	FCM	-0.152	-0.369	0.663	0.688	0.782	-0.493	-1.331	0.152	0.314	-0.185	-0.782	0.338	1.621	0.723	-0.903	0.739	-0.481	0.191	-0.178	-0.6	0.452	1.436	0.638	-0.341	0.36	-0.089	0.584	-0.174	-0.43	0.537	1.202	0.649	-0.299	0.071	-0.265	0.377
1	FCM	0.222	-0.507	0.692	0.162	0.777	0.877	-1.255	-0.768	0.622	0.203	-0.851	0.543	0.74	0.836	0.043	1.051	-1.184	0.444	0.207	-0.775	0.582	0.634	0.696	0.221	0.142	-0.574	0.022	0.206	-0.711	0.649	0.62	0.648	0.191	-0.229	-0.597	0.277
1	FCM	-0.948	-1.592	-1.764	-1.683	-1.811	-2.046	3.036	-1.081	1.267	-0.946	-0.908	-1.824	-1.698	-1.774	-1.794	5.828	-1.107	0.638	-0.872	-0.836	-1.787	-1.725	-1.871	-2.041	7.079	-1.619	0.214	-0.878	-0.753	-1.788	-1.717	-1.846	-1.807	6.358	-1.263	0.128
1	FCM	-0.433	0.742	-0.797	-1.214	-0.803	-1.849	-1.444	4.033	2.401	-0.462	1.046	-0.889	-1.138	-0.808	0.289	-0.118	-0.762	-0.347	-0.464	0.977	-0.863	-1.135	-0.779	0.042	-0.388	-0.396	0.25	-0.47	0.355	-0.892	-1.146	-0.768	-0.186	-0.547	0.379	1.474
1	FCM	-1.021	1.173	-0.657	-0.606	-0.436	0.902	-0.907	-0.636	0.186	-1.025	1.161	-0.677	-0.47	-0.414	0.839	0.522	-0.355	-0.838	-1.027	0.69	-0.655	-0.476	-0.606	0.103	-0.608	0.175	1.323	-1.031	0.576	-0.656	-0.465	-0.654	0.086	-0.3	-0.381	1.124
1	FCM	-0.568	-0.476	1.475	1.239	1.59	1.097	-0.515	-0.437	-0.463	-0.611	-0.712	1.194	1.619	1.509	0.476	-0.273	-0.616	0.13	-0.602	-0.746	1.255	1.595	1.491	0.417	-0.309	-0.359	0.342	-0.601	-0.701	1.292	1.474	1.493	0.515	-0.422	-0.48	0.433
1	FCM	0.185	-0.555	-1.187	-1.121	-1.527	-0.606	0.677	-0.497	-0.362	0.185	-0.643	-1.184	-1.156	-1.544	-1.605	-0.221	0.616	0.919	0.184	-0.506	-1.196	-1.181	-1.559	-0.529	0.021	-0.041	0.624	0.188	-0.444	-1.198	-1.214	-1.583	-0.728	-0.494	-0.206	0.328
1	FCM	0.372	-0.883	0.821	1.151	0.955	-0.979	0.287	-0.071	-0.31	0.392	-0.712	0.947	0.574	0.922	-1.111	-0.83	0.716	0.599	0.379	-0.81	0.883	0.757	0.888	-1.455	-0.64	1.512	1.355	0.373	-0.749	0.835	0.787	0.874	-1.793	-0.783	1.734	1.984
1	FCM	-0.096	0.191	0.683	0.161	0.713	0.62	-1.261	-0.462	0.339	-0.112	-0.042	0.567	0.667	0.79	0.308	0.396	-0.265	-0.864	-0.114	0.234	0.592	0.704	0.719	0.822	0.052	-0.651	-0.448	-0.124	0.025	0.526	0.883	0.706	0.354	0.47	-0.554	-0.449
1	FCM	-1.819	2.748	-0.86	-1.067	-0.752	1.833	-0.665	0.246	-1.131	-1.833	2.434	-0.92	-1.027	-0.625	1.418	1.089	-0.507	-1.012	-1.854	2.279	-1.123	-0.886	-0.735	1.328	0.135	-0.67	-0.493	-1.854	1.881	-1.074	-0.913	-0.719	1.05	-0.346	-0.526	0.15
1	FCM	0.458	-0.313	0.098	0.889	0.227	-0.147	1.527	-1.185	0.305	0.462	-0.426	0.114	0.792	0.231	-0.481	0.959	-0.886	0.27	0.463	-0.321	0.131	0.675	0.171	0.139	0.203	-0.508	0.266	0.464	-0.088	0.145	0.6	0.125	0.281	-0.119	-0.287	0.248
1	FCM	-1.135	0.557	0.1	0.474	0.529	0.524	-0.677	0.759	-0.38	-1.091	1.064	0.362	0.136	0.634	1.275	0.078	1.363	-2.304	-1.096	0.862	0.291	0.203	0.568	0.356	-1.143	0.754	-0.494	-1.107	0.823	0.236	0.226	0.523	0.167	-1.134	-0.039	1.016
1	FCM	0.786	-1.015	-0.95	-1.267	-1.266	-0.579	2.62	-1.453	0.919	0.79	-0.997	-0.979	-1.308	-1.099	-0.027	0.973	-0.499	0.494	0.788	-0.993	-0.97	-1.351	-1.101	0.153	0.383	-0.711	0.181	0.787	-1.276	-0.936	-1.327	-1.077	-0.141	2.408	-0.837	-0.857
1	FCM	-1.058	-0.144	1.09	1.174	1.54	-0.114	-1.651	0.738	-0.297	-1.034	-0.349	1.282	1.245	1.535	-0.786	-1.744	0.152	0.145	-1.034	-0.261	1.312	1.13	1.574	-0.57	-1.418	-0.001	0.323	-1.048	-0.24	1.232	1.204	1.582	-0.329	-1.31	-0.036	0.347
1	FCM	0.603	0.362	0.229	0.332	0.107	0.799	1.221	-0.14	-1.228	0.622	0.653	0.324	-0.134	0.146	1.113	-0.004	0.132	-1.66	0.621	0.701	0.314	-0.212	0.118	1.135	-0.504	0.434	-1.707	0.615	0.819	0.273	-0.09	0.117	1.352	-0.702	0.175	-1.096
1	FCM	-0.006	0.301	-0.854	-1.142	-0.883	0.787	-0.652	-0.931	0.513	0.002	0.226	-0.793	-1.16	-0.892	0.795	-0.439	-0.664	0.438	0	0.288	-0.847	-1.155	-0.848	1.265	0.142	-1.073	0.153	-0.004	0.531	-0.849	-1.175	-0.839	1.452	0.168	-0.869	-0.336
1	FCM	-0.866	0.721	-1.977	-1.764	-1.885	1.868	-0.217	0.845	-1.294	-0.86	0.597	-1.987	-1.783	-1.829	1.674	0.186	-0.611	-0.852	-0.834	0.966	-1.972	-1.827	-1.868	2.196	-0.389	1.116	-2.236	-0.797	0.956	-1.951	-1.863	-1.877	2.042	-0.935	0.141	-1.25
1	FCM	0.531	0.149	-0.043	-0.347	-0.097	-0.02	-0.177	-0.555	0.182	0.536	-0.003	0.026	-0.405	-0.085	0.798	-0.169	-0.502	-0.056	0.533	0.034	-0.026	-0.324	-0.038	0.844	-0.051	-0.494	0.019	0.534	0.163	-0.023	-0.338	-0.048	0.842	-0.097	-0.386	-0.385
1	FCM	-0.877	0.648	0.179	0.481	0.603	0.883	-0.488	-0.241	-0.629	-0.873	0.535	0.231	0.708	0.54	0.912	0.059	0.088	-1.137	-0.872	0.68	0.217	0.671	0.59	0.794	0.092	0.387	-1.596	-0.868	0.701	0.227	0.565	0.634	0.758	-0.108	0.435	-1.495
1	FCM	-0.414	-0.053	0.484	0.885	0.817	0.786	0.758	-0.005	-1.076	-0.412	0.336	0.448	0.882	0.707	1.015	-0.219	0.078	-1.144	-0.401	0.345	0.524	0.713	0.767	1.187	0.045	0.247	-1.601	-0.387	0.116	0.63	0.548	0.81	0.922	0.328	0.366	-1.899
1	FCM	0.009	0.63	0.289	0.296	0.241	0.994	-0.134	1.189	-1.513	0.005	0.513	0.257	0.433	0.19	0.804	-0.565	-0.302	-0.264	0.008	0.59	0.269	0.311	0.212	0.964	-0.581	-0.137	-0.386	0.009	0.747	0.304	0.227	0.209	1.183	-0.685	-0.039	-0.032
1	FCM	0.449	-0.007	-0.279	-0.785	-0.545	-0.724	-1.1	-0.315	0.974	0.442	0.201	-0.303	-0.585	-0.663	-0.037	-0.777	-0.338	1.003	0.441	0.116	-0.297	-0.632	-0.598	-0.159	-0.482	-0.327	0.802	0.449	-0.056	-0.292	-0.72	-0.562	-0.455	-0.552	-0.101	0.833
1	FCM	-0.36	0.764	0.002	0.393	0.19	0.763	-0.496	-0.46	-0.083	-0.35	0.69	0.077	0.224	0.259	0.781	0.484	-0.039	-1.292	-0.353	0.631	0.063	0.205	0.255	0.8	-0.203	-0.552	-0.485	-0.352	0.61	0.065	0.282	0.248	0.814	0.016	0.243	-1.043
1	FCM	-0.397	-0.308	-1.478	-1.261	-1.659	-0.382	1.145	-1.096	0.774	-0.381	0.6	-1.446	-1.362	-1.703	0.66	0.071	-0.498	0.187	-0.388	0.286	-1.464	-1.333	-1.671	0.311	0.447	-0.732	0.003	-0.388	0.187	-1.477	-1.338	-1.643	0.209	1.127	-0.7	-0.259
1	FCM	-1.317	2.432	-2.054	-1.63	-1.976	1.865	-0.261	0.272	-1.264	-1.314	1.703	-2.053	-1.622	-2.004	1.136	-0.363	-0.546	0.405	-1.293	2.015	-1.96	-1.658	-1.976	1.253	-0.532	-0.661	0.303	-1.262	2.641	-1.883	-1.679	-1.961	1.996	-0.655	-0.532	-0.134
1	FCM	-0.738	0.608	-1.563	-1.367	-1.695	0.597	1.165	0.605	-1.085	-0.713	0.432	-1.544	-1.481	-1.718	-0.131	-0.012	0.488	-0.636	-0.722	1.04	-1.547	-1.49	-1.723	0.424	-0.138	0.722	-0.51	-0.732	1.061	-1.577	-1.438	-1.715	0.012	-0.584	0.285	0.427
1	FCM	-0.621	1.038	-0.897	-0.982	-0.934	0.2	1.619	-0.505	-0.575	-0.599	1.701	-0.838	-1.078	-0.961	0.891	0.054	-0.415	-0.324	-0.601	1.869	-0.792	-1.091	-0.981	0.828	0.534	-0.383	-0.813	-0.606	1.715	-0.832	-1.066	-0.902	0.75	0.379	0.114	-1.389
1	FCM	-1.252	-0.541	-1.676	-1.365	-1.475	-1.917	1.766	-0.418	1.418	-1.23	0.67	-1.62	-1.428	-1.53	-0.315	0.855	-0.493	0.746	-1.231	1.015	-1.648	-1.459	-1.474	-0.119	1.525	-0.83	1.081	-1.21	0.321	-1.588	-1.421	-1.498	-0.565	1.882	0.109	-0.083
1	FCM	-0.012	0.758	0.225	0.097	0.302	0.766	0.077	0.04	-0.856	-0.006	0.834	0.269	-0.059	0.272	1.104	-0.331	-0.656	-0.453	-0.003	0.747	0.263	0.036	0.297	0.863	-0.198	-0.616	-0.326	-0.01	0.823	0.246	0.142	0.304	0.696	-0.28	-0.533	0.154
1	FCM	1.252	-1.432	1.668	2.389	1.669	-1.534	-0.196	-0.434	-0.169	1.275	-1.5	1.913	1.841	1.711	-1.239	-0.516	0.978	-0.625	1.281	-1.545	1.898	1.907	1.708	-1.398	-0.19	1.729	-1.116	1.276	-1.569	1.91	1.897	1.687	-1.349	-0.403	2.585	-0.655
1	FCM	0.313	-0.499	0.651	0.412	0.617	-0.914	-0.279	0.85	1.412	0.313	-0.733	0.683	0.32	0.712	-0.94	-0.295	0.298	1.29	0.315	-0.804	0.659	0.399	0.692	-0.994	-0.23	0.646	1.743	0.307	-0.693	0.611	0.583	0.644	-1.341	0.058	0.486	1.231
1	FCM	-1.186	-1.026	1.756	1.29	1.882	-0.174	-1.392	1.478	0.815	-1.217	-0.946	1.646	1.582	1.928	0.386	-1.025	-0.112	-0.254	-1.23	-1.011	1.557	1.662	1.898	0.194	-0.741	-0.13	0.345	-1.237	-0.99	1.56	1.61	1.887	0.188	-0.687	-0.217	0.825
1	FCM	0.013	-0.054	-0.187	-0.06	-0.092	0.131	0.154	-0.952	0.68	0.017	0.156	-0.217	-0.148	-0.129	-0.743	-0.178	0.861	2.267	0.018	0.508	-0.219	-0.19	-0.077	0.114	0.127	-0.472	1.048	0.021	0.578	-0.138	-0.246	-0.063	0.414	0.182	-0.839	0.405
1	FCM	0.469	-0.707	0.387	0.21	0.273	-1.093	-0.087	-0.415	0.559	0.465	-0.769	0.342	0.236	0.298	-1.418	-0.324	0.054	0.813	0.466	-0.63	0.368	0.224	0.269	-1.551	-0.428	0.082	1.151	0.463	-0.621	0.374	0.239	0.266	-1.414	-0.166	-0.331	0.803
1	FCM	0.884	-0.041	0.261	-0.306	-0.266	0.535	0.166	-1.044	0.904	0.89	-0.047	0.214	-0.386	-0.203	0.731	-0.485	0.305	1.171	0.892	-0.363	0.25	-0.466	-0.187	0.313	-0.332	0.557	1.96	0.89	-0.276	0.289	-0.514	-0.185	0.369	-0.226	-0.025	1.881
1	FCM	1.369	-0.396	-0.14	-0.658	-0.432	0.765	-0.113	-0.834	0.057	1.369	-0.846	-0.195	-0.703	-0.421	-0.352	-0.817	0.304	1.472	1.37	-0.865	-0.162	-0.747	-0.397	-0.528	-0.375	0.122	1.2	1.368	-0.936	-0.132	-0.751	-0.395	-0.657	0.157	-0.257	0.348
1	FCM	0.536	-1.151	-1.014	-1.241	-1.375	-1.94	-0.401	0.444	1.88	0.54	-0.52	-1.039	-1.238	-1.371	-1.219	0.125	-0.006	0.7	0.534	-0.285	-1.018	-1.278	-1.362	-0.81	0.582	0.236	-0.012	0.542	-0.242	-1.022	-1.29	-1.375	-0.701	0.688	0.375	0.154
1	FCM	-0.374	0.453	-1.16	-1.188	-1.197	0.389	0.239	-0.571	0.236	-0.36	0.421	-1.174	-1.173	-1.209	0.369	-0.184	-0.69	-0.003	-0.371	0.742	-1.211	-1.171	-1.222	0.744	0.105	-0.903	-0.112	-0.355	0.777	-1.18	-1.186	-1.236	0.868	0.111	-0.655	-0.194
1	FCM	0.559	-0.758	0.534	-0.259	0.24	-0.948	-0.596	1.498	-0.216	0.556	-0.906	0.527	-0.201	0.266	-0.558	-0.348	0.797	2.046	0.573	-0.974	0.587	-0.268	0.291	-1.318	-0.445	1.35	1.649	0.562	-1.008	0.563	-0.166	0.314	-1.178	-0.46	1.061	2.426
1	FCM	1.222	-1.157	0.826	0.494	0.782	-1.152	0.034	0.453	-0.261	1.217	-1.189	0.831	0.482	0.748	-0.985	-0.24	0.385	1.242	1.212	-1.273	0.843	0.486	0.755	-1.098	-0.392	0.65	1.323	1.209	-1.308	0.808	0.543	0.753	-0.719	-0.2	-0.05	0.441
1	FCM	-0.864	0.136	-0.685	-0.536	-0.245	0.034	1.587	-1.028	0.117	-0.828	0.419	-0.524	-0.755	-0.345	0.236	0.048	-0.48	0.614	-0.835	0.331	-0.59	-0.765	-0.314	0.151	0.381	-0.816	0.665	-0.84	0.351	-0.569	-0.74	-0.294	0.103	0.339	-0.84	0.744
1	FCM	-1.231	1.202	-1.874	-1.577	-1.913	0.751	1.024	0.407	-0.991	-1.236	1.912	-1.887	-1.588	-1.984	0.992	0.743	0.405	-1.158	-1.244	1.77	-1.865	-1.587	-1.974	0.607	0.666	0.269	-1.35	-1.247	1.862	-1.849	-1.592	-1.992	0.841	0.235	-0.334	-0.289
1	FCM	-0.22	0.494	-0.039	-0.034	-0.01	0.541	-0.468	0.798	-1.075	-0.209	0.377	0.032	-0.086	0.007	0.585	-0.033	0.037	-0.962	-0.22	0.474	-0.045	0.049	0.012	0.846	-0.26	-0.34	-0.272	-0.214	0.434	-0.077	-0.022	-0.002	0.651	-0.288	0.09	-0.482
1	FCM	-0.516	0.81	-0.636	-0.451	-0.583	-0.195	-0.314	2.391	-1.366	-0.507	-0.211	-0.663	-0.462	-0.46	-1.262	-0.395	1.57	0.691	-0.517	-0.14	-0.689	-0.368	-0.466	-1.056	-0.175	2.114	-0.055	-0.513	0.384	-0.667	-0.433	-0.512	-0.592	0.264	0.981	-1.225
1	FCM	0.971	-1.517	1.116	0.881	0.629	-2.169	-1.281	1.136	4.347	0.962	-1.395	0.939	1.303	0.66	-2.43	-1.487	3.163	2.938	0.969	-1.428	0.989	1.26	0.684	-2.711	-1.062	2.854	2.942	0.978	-1.426	1.067	1.083	0.701	-2.865	-0.997	2.264	3.517
1	FCM	0.917	-1.623	1.941	2.764	2.047	-2.059	-0.252	-0.527	-0.053	0.948	-1.545	2.263	2.012	2.101	-1.142	-0.527	1.46	-0.829	0.956	-1.648	2.216	2.193	2.082	-1.558	-0.005	2.512	-1.495	0.946	-1.711	2.22	2.232	2.051	-1.694	-0.307	3.676	-0.832
1	FCM	-0.124	0.904	-0.102	-0.497	-0.136	-0.248	2.103	-1.248	-0.237	-0.079	1.53	0.015	-0.664	-0.128	0.808	-0.507	-1.082	0.356	-0.078	1.95	0.081	-0.687	-0.172	1.008	0.427	-0.914	-0.375	-0.084	1.596	-0.004	-0.639	-0.014	0.677	0.497	0.479	-2.285
1	FCM	3.503	-1.844	1.376	1.245	0.697	-2.481	-1.503	-0.211	0.671	3.5	-0.841	1.469	0.26	0.647	-0.364	-2.277	0.399	-0.582	3.501	-1.021	1.454	0.29	0.675	-1.107	-1.672	0.689	-0.688	3.504	-1.388	1.466	0.281	0.713	-3.244	-1.668	0.579	-1.106
1	FCM	-1.927	-0.446	1.458	2.089	2.287	-0.778	-2.003	1.823	-0.873	-1.867	-0.628	1.928	1.767	2.209	-1.774	-3.678	0.53	1.058	-1.865	-0.709	1.963	1.515	2.347	-1.828	-2.746	0.586	1.02	-1.884	-0.48	1.869	1.495	2.374	-0.947	-2.919	0.433	1.066
1	FCM	1.486	-2.042	1.511	1.75	1.071	-2.791	-1.248	0.447	6.258	1.472	-1.747	1.269	2.29	1.074	-3.442	-1.915	3.954	2.905	1.465	-1.775	1.29	2.294	1.089	-3.188	-1.296	3.134	3.324	1.485	-1.757	1.406	1.976	1.09	-3.345	-1.091	2.205	2.962
1	FCM	-0.418	0.029	0.51	0.347	0.485	-0.723	-0.53	1.169	2.755	-0.412	-0.367	0.563	0.19	0.684	-0.904	-0.339	0.227	1.329	-0.406	-0.427	0.512	0.33	0.641	-0.91	-0.101	0.642	2.079	-0.418	-0.199	0.453	0.614	0.557	-1.84	0.264	0.917	1.865
1	FCM	-0.402	-0.455	-1.539	-1.275	-1.749	-0.531	1.32	-1.198	0.878	-0.385	0.634	-1.499	-1.398	-1.799	0.716	0.12	-0.461	0.223	-0.392	0.198	-1.513	-1.364	-1.758	0.228	0.513	-0.699	0.025	-0.394	0.073	-1.535	-1.367	-1.721	0.081	1.323	-0.709	-0.271
1	FCM	-0.586	0.947	-0.581	-0.384	-0.489	-0.153	-0.414	2.681	-1.467	-0.577	-0.168	-0.611	-0.393	-0.352	-1.228	-0.412	1.666	0.668	-0.587	-0.104	-0.638	-0.287	-0.357	-1.109	-0.194	2.331	-0.123	-0.583	0.467	-0.613	-0.355	-0.405	-0.578	0.34	1.1	-1.381
1	FCM	-0.329	-0.274	0.741	0.824	0.927	-0.323	-1.685	0.313	0.244	-0.369	-0.785	0.336	2.014	0.844	-0.757	1.041	-0.633	0.015	-0.361	-0.592	0.476	1.78	0.742	0.002	0.584	-0.138	0.423	-0.355	-0.376	0.583	1.476	0.758	0.017	0.138	-0.247	0.257
1	FCM	3.579	-1.173	1.038	1.401	0.218	0.711	-0.69	-0.123	-0.342	3.576	-2.164	1.118	0.923	0.232	-2.247	-1.879	2.183	0.804	3.575	-1.822	1.059	1.261	0.269	-0.988	-0.983	1.144	-0.901	3.579	-1.572	1.101	1.209	0.277	-0.45	-0.979	1.706	-1.372
1	FCM	0.522	-0.735	0.364	0.169	0.23	-1.144	0.02	-0.464	0.58	0.521	-0.768	0.342	0.118	0.262	-1.462	-0.415	0.1	0.866	0.521	-0.632	0.36	0.121	0.238	-1.654	-0.496	0.097	1.199	0.518	-0.637	0.36	0.157	0.234	-1.509	-0.186	-0.337	0.839
1	FCM	-0.822	1.515	-0.682	-0.814	-0.719	0.046	2.745	-0.452	-1.237	-0.793	2.747	-0.565	-1.001	-0.758	1.316	0.248	-0.19	-0.585	-0.79	2.789	-0.45	-1.026	-0.784	0.897	0.884	0.041	-1.384	-0.811	2.481	-0.548	-0.968	-0.629	0.655	0.598	0.742	-2.365
1	FCM	-2.326	3.748	-0.989	-1.358	-0.953	2.425	-0.51	0.806	-1.967	-2.346	3.242	-1.075	-1.38	-0.758	1.785	1.449	-0.603	-1.122	-2.379	3.287	-1.42	-1.147	-0.817	2.105	0.607	-1.206	-1.645	-2.376	2.709	-1.339	-1.198	-0.76	1.661	-0.375	-0.618	-0.469
1	FCM	-0.373	0.79	0.006	0.434	0.209	0.784	-0.498	-0.58	0.012	-0.364	0.72	0.081	0.254	0.283	0.8	0.534	-0.046	-1.324	-0.365	0.646	0.073	0.22	0.279	0.796	-0.197	-0.573	-0.505	-0.365	0.626	0.079	0.311	0.272	0.829	0.045	0.257	-1.097
1	FCM	2.08	-1.948	2.465	3.553	2.341	-2.057	-0.649	-0.776	-0.035	2.105	-2.241	2.822	3.032	2.453	-1.36	-0.22	1.224	-1.776	2.13	-2.236	2.853	2.989	2.48	-1.345	0.234	1.933	-3.441	2.126	-2.34	2.922	2.941	2.452	-0.932	-0.045	3.385	-3.137
1	FCM	0.842	-0.199	-0.196	-0.601	-0.326	-0.47	-0.323	-0.895	0.777	0.846	-0.482	-0.114	-0.603	-0.289	0.623	-0.076	-0.413	0.171	0.84	-0.374	-0.191	-0.53	-0.23	0.833	0.033	-0.423	0.216	0.845	-0.215	-0.177	-0.613	-0.25	0.925	0.009	-0.302	-0.693
1	FCM	-1.077	1.519	-1.648	-1.473	-1.731	1.572	1.185	2.297	-2.933	-1.042	0.265	-1.642	-1.6	-1.733	-0.917	-0.094	1.469	-1.453	-1.053	1.79	-1.629	-1.646	-1.775	0.536	-0.719	2.168	-1.021	-1.075	1.931	-1.676	-1.537	-1.786	-0.183	-2.286	1.265	1.109
1	FCM	0.488	-0.31	0.07	0.899	0.2	-0.13	1.668	-1.251	0.305	0.493	-0.409	0.103	0.751	0.207	-0.46	0.97	-0.906	0.274	0.494	-0.307	0.116	0.637	0.148	0.163	0.195	-0.529	0.25	0.496	-0.071	0.125	0.57	0.099	0.31	-0.129	-0.288	0.241
1	FCM	-1.803	3.963	-2.466	-1.85	-2.212	2.929	-1.457	-0.008	-1.414	-1.818	2.77	-2.48	-1.74	-2.243	2.199	-0.657	-1.414	1.278	-1.772	2.832	-2.308	-1.799	-2.188	1.949	-0.863	-1.822	0.985	-1.706	3.966	-2.139	-1.882	-2.167	3.66	-0.714	-1.217	-0.606
1	FCM	-1.055	1.956	-0.658	-1.196	-0.436	-1.792	-2.112	6.336	2.736	-1.104	2.052	-0.794	-1.074	-0.447	1.257	-0.275	-1.248	-1.019	-1.104	1.786	-0.764	-1.043	-0.404	0.589	-1.011	-0.801	0.418	-1.119	0.739	-0.809	-1.054	-0.379	0.145	-1.339	0.382	2.321
1	FCM	0.033	-0.662	1.167	-0.418	1.216	1.693	-3.474	-0.436	0.875	-0.003	-1.19	0.886	0.699	1.318	0.461	1.125	-1.421	0.583	0.004	-1.137	0.941	0.602	1.115	0.287	0.094	-0.627	-0.172	0	-1.207	1.051	0.637	1.065	0.119	-0.317	-0.844	0.301
1	FCM	0.551	-1.165	-1.006	-1.24	-1.37	-1.966	-0.428	0.47	1.898	0.555	-0.539	-1.032	-1.236	-1.365	-1.251	0.126	0.003	0.709	0.55	-0.294	-1.011	-1.277	-1.356	-0.829	0.584	0.252	-0.013	0.557	-0.249	-1.014	-1.289	-1.37	-0.716	0.68	0.394	0.161
1	FCM	0.393	-0.002	-0.349	-0.847	-0.581	-0.887	-1.263	-0.221	0.983	0.384	0.233	-0.37	-0.611	-0.722	-0.136	-0.815	-0.421	0.981	0.383	0.178	-0.367	-0.653	-0.651	-0.22	-0.501	-0.441	0.652	0.392	-0.027	-0.368	-0.746	-0.611	-0.561	-0.594	-0.111	0.697
1	FCM	0.206	-0.387	0.701	0.703	0.78	-0.899	-0.142	0.57	2.117	0.208	-0.659	0.75	0.546	0.906	-1.105	-0.272	0.081	0.963	0.203	-0.73	0.691	0.688	0.866	-0.854	-0.137	0.341	1.783	0.196	-0.557	0.632	0.907	0.787	-1.411	0.282	0.238	0.714
1	FCM	1.007	0.101	0.232	0.487	-0.022	0.82	1.973	-0.259	-1.472	1.034	0.534	0.36	-0.183	0.063	1.119	0.21	0.65	-2.454	1.032	0.672	0.349	-0.376	0.001	1.314	-0.706	1.124	-2.614	1.025	0.816	0.291	-0.242	-0.006	1.783	-0.98	0.64	-1.918
1	FCM	-2.345	-0.594	-2.232	-1.737	-1.632	-3.067	2.642	-0.234	2.278	-2.304	1.159	-2.132	-1.867	-1.708	-0.189	1.274	-0.982	1.358	-2.304	1.883	-2.169	-1.917	-1.621	-0.146	2.17	-1.795	2.448	-2.27	0.6	-2.06	-1.846	-1.665	-0.974	2.628	0.021	0.49
1	FCM	0.883	0.04	-0.371	-1.506	-0.996	-1.574	-2.346	0.318	1.267	0.865	0.246	-0.39	-1.019	-1.192	0.665	-1.372	-1.529	-0.254	0.862	-0.274	-0.374	-1.07	-1.115	-0.431	-1.088	-0.183	0.558	0.875	-0.685	-0.445	-1.19	-1.058	-1.318	-1.281	0.632	1.258
-1	GT	-0.952	-0.557	-0.593	0.146	-0.279	-0.876	2.042	-0.755	0.756	-0.995	-0.686	-0.606	0.229	0.144	-0.988	1.606	-0.799	0.422	-0.963	-0.656	-0.528	0.092	0.087	-0.855	1.394	-0.569	0.561	-0.98	-0.473	-0.607	0.196	0.06	-0.555	2.135	-0.877	0.479
-1	GT	-1.109	0.781	0.517	-0.591	0.221	1.712	-0.691	0.854	-1.36	-1.242	-0.541	-0.279	0.316	0.784	0.976	1.063	-1.347	0.848	-1.224	-0.383	-0.104	0.211	0.727	1.143	0.775	-1.321	0.327	-1.226	-0.212	-0.1	0.198	0.666	1.315	0.155	-0.764	-0.21
-1	GT	-1.192	2.867	-2.548	-1.956	-2.508	0.27	1.082	-0.124	0.201	-1.18	2.165	-2.343	-1.996	-2.369	-1.25	2.026	-0.497	1.847	-1.176	2.493	-2.445	-2.018	-2.429	-0.988	2.173	-0.542	1.906	-1.184	2.519	-2.441	-2.002	-2.507	-0.993	1.814	-0.513	1.924
-1	GT	-0.624	-1.15	0.825	1.644	1.603	0.408	0.333	-0.446	-0.33	-0.622	-1.543	0.852	1.81	1.756	-0.245	1.187	-1.067	0.039	-0.621	-1.558	0.88	1.781	1.778	-0.342	0.824	-1.036	0.024	-0.62	-1.56	0.858	1.768	1.781	-0.41	0.553	-0.828	-0.022
-1	GT	-1.253	0.495	-1.009	0.264	-0.168	-0.135	0.049	-0.173	-0.043	-1.243	0.126	-1.125	0.289	-0.122	-1.095	0.026	-0.649	0.123	-1.245	0.192	-1.154	0.358	-0.215	-0.77	0.476	-0.581	0.419	-1.237	0.066	-1.097	0.286	-0.187	-0.678	0.325	-0.344	0.332
-1	GT	-0.722	-0.943	0.613	1.223	1.251	-0.529	0.448	-0.491	-0.006	-0.711	-0.94	0.629	1.09	1.142	-0.366	-0.127	0.136	0.249	-0.71	-1.014	0.708	1.034	1.192	-0.719	-0.467	-0.021	0.112	-0.711	-0.911	0.675	1.141	1.209	-0.184	0.202	-0.206	-0.238
-1	GT	-0.101	-0.504	0.134	1.218	0.708	-0.023	0.465	-0.757	0.004	-0.084	-0.732	0.186	0.982	0.74	-0.432	0.265	-0.919	0.157	-0.092	-0.731	0.193	1.071	0.794	-0.618	0.396	-1.059	0.099	-0.09	-0.866	0.251	1.252	0.756	-0.925	1.814	-1.36	0.588
-1	GT	-0.815	0.052	-0.484	0.611	0.209	-0.327	0.241	-0.663	0.045	-0.787	0.209	-0.336	0.295	0.194	-0.257	-0.364	-0.232	-0.513	-0.789	0.087	-0.296	0.348	0.208	-0.549	-0.37	-0.422	-0.276	-0.789	0.06	-0.339	0.387	0.209	-0.568	-0.213	-0.362	-0.424
-1	GT	-0.928	-0.925	1.219	1.266	1.681	1.081	-0.979	-0.094	-0.256	-0.847	-1.234	1.648	0.843	1.581	-0.34	-2.345	2.555	-0.63	-0.874	-1.262	1.56	0.898	1.557	0.006	-2.069	1.239	0.596	-0.881	-1.291	1.466	0.842	1.609	-0.073	-1.865	0.753	1.075
-1	GT	-0.1	-0.699	1.479	0.624	1.433	0.62	-0.937	2.695	-1.829	-0.091	-0.944	1.593	0.945	1.46	0.265	-1.043	2.565	-2.078	-0.078	-0.781	1.615	0.757	1.452	0.033	-1.457	4.491	-2.972	-0.069	-0.866	1.648	0.671	1.429	0.419	-1.381	5.464	-2.937
-1	GT	0.126	0.077	-0.522	-0.162	-0.454	-0.364	1.174	-0.75	0.878	0.144	-0.262	-0.511	-0.297	-0.446	-1.076	0.525	-0.472	1.16	0.135	-0.553	-0.522	-0.286	-0.376	-1.162	0.846	-0.553	1.266	0.155	-0.571	-0.527	-0.276	-0.342	-1.253	1.021	-0.703	1.44
-1	GT	-0.079	-1.882	2.761	0.889	1.775	-2.469	-2.282	4.865	2.406	-0.322	-1.491	1.835	1.936	1.988	0.085	-0.968	1.182	-0.34	-0.33	-1.38	1.742	1.987	1.942	0.129	-0.921	1.394	-0.378	-0.327	-1.389	1.765	2.039	1.904	-0.366	-0.93	0.966	-0.117
-1	GT	0.261	-0.812	0.326	0.644	0.661	-0.127	0.09	-0.438	0.478	0.276	-0.702	0.439	0.512	0.58	-0.138	0.182	-0.454	0.407	0.268	-0.777	0.43	0.492	0.593	-0.194	0.063	-0.277	-0.037	0.27	-0.81	0.398	0.444	0.622	-0.177	-0.104	-0.34	0.017
-1	GT	-0.697	2.433	-1.805	-2.127	-2.101	0.833	-1.696	0.804	-0.132	-0.693	2.569	-1.829	-2.067	-2.076	1.996	-0.977	0.444	-1.332	-0.706	2.613	-1.845	-2.085	-2.046	2.286	-0.537	0.408	-1.311	-0.703	2.454	-1.825	-2.103	-2.06	2.267	-0.69	0.363	-1.243
-1	GT	1.289	-0.7	0.42	0.593	0.179	-0.849	-0.377	-0.562	0.182	1.3	-0.828	0.46	0.658	0.262	-0.301	0.816	-0.721	0.675	1.288	-0.778	0.443	0.633	0.267	-0.499	0.345	-0.735	0.335	1.289	-0.73	0.441	0.58	0.249	-0.725	-0.043	-0.663	0.182
-1	GT	-0.881	0.069	-0.73	-0.008	-0.187	-0.685	0.13	-0.593	0.001	-0.885	0.155	-0.799	0.035	-0.315	-0.413	0.278	-0.483	0.612	-0.888	0.084	-0.749	-0.052	-0.229	-0.611	-0.479	-0.19	0.349	-0.889	0.328	-0.752	0.003	-0.312	-0.075	-0.138	-0.141	0.391
-1	GT	-0.718	0.508	-1.531	-1.171	-1.209	-0.485	0.938	-0.703	1.246	-0.7	0.7	-1.516	-1.28	-1.431	-0.201	0.811	-0.53	0.86	-0.703	0.813	-1.489	-1.286	-1.473	-0.079	0.521	-0.416	0.727	-0.697	0.942	-1.477	-1.331	-1.5	-0.117	0.437	-0.367	0.735
-1	GT	-1.145	1.103	-0.501	-0.698	-0.438	0.057	-1.363	2.982	-2.161	-1.198	0.145	-0.915	-0.006	0.103	-0.236	1.244	-1.184	0.307	-1.198	0.692	-0.862	-0.066	-0.276	-0.352	-0.041	-0.422	0.004	-1.196	1.036	-0.904	-0.104	-0.438	-0.018	-0.082	-0.048	-0.067
-1	GT	-0.923	0.09	-1.461	-0.861	-0.782	-0.458	2.01	-1.01	0.756	-0.903	0.115	-1.504	-0.997	-0.662	-0.411	2.096	-1.14	1.076	-0.907	0.165	-1.433	-0.999	-0.65	-0.286	2.454	-1.308	1.066	-0.905	0.196	-1.427	-1.024	-0.696	-0.506	1.854	-1.217	0.995
-1	GT	-1.025	0.625	-0.689	-0.115	-0.21	0.795	-0.311	0.057	-0.819	-1.023	0.135	-0.707	0.102	0.033	0.356	-0.093	-0.466	-0.391	-0.965	-0.309	-1.039	0.619	-0.03	-1.52	1.292	-0.898	0.577	-1.027	0.252	-0.735	0.122	-0.026	0.492	0.019	-0.328	-0.428
-1	GT	-0.238	0.006	0.079	0.937	0.514	0.566	0.042	0.168	-0.906	-0.227	0.01	0.175	1.004	0.15	-0.546	-0.974	0.19	0.052	-0.229	-0.005	0.203	0.98	0.196	-0.327	-0.936	0.2	0.149	-0.224	-0.055	0.253	0.941	0.245	-0.328	-0.975	0.226	0.308
-1	GT	-0.364	0.412	-0.042	-0.308	0.26	1.163	-0.437	0.181	-1	-0.366	0.758	-0.074	-0.042	0.035	1.284	-1.053	-0.402	-0.056	-0.366	0.817	-0.09	-0.153	0.077	1.578	-0.919	-0.314	-0.48	-0.361	0.94	-0.003	-0.276	0.092	1.376	-1.219	-0.093	-0.675
-1	GT	1.402	-0.002	-1.007	-1.71	-2.158	-0.615	0.198	-0.1	1.655	1.418	0.455	-0.959	-1.783	-2.088	0.873	0.239	-0.405	0.515	1.401	0.437	-0.968	-1.756	-2.026	1.032	0.222	-0.724	0.591	1.404	0.471	-0.98	-1.721	-2.035	1.141	0.137	-0.56	0.451
-1	GT	-0.518	0.082	0.049	-0.219	0.406	0.719	-0.79	-0.348	-0.03	-0.52	0.255	-0.102	0.096	0.068	0.64	-0.948	-0.027	0.631	-0.526	0.249	-0.103	0.118	0.054	0.217	-0.919	-0.339	1.253	-0.521	0.189	-0.026	0.042	0.039	0.096	-0.87	-0.392	1.702
-1	GT	1.386	-0.401	0.69	0.369	0.395	1.038	-0.284	-0.64	0.051	1.399	-0.178	0.708	0.483	0.132	0.6	-1.156	0.024	0.086	1.386	-0.2	0.719	0.42	0.15	0.793	-1.059	-0.116	0.244	1.386	-0.18	0.734	0.389	0.172	0.999	-0.878	-0.171	0.277
-1	GT	-1.044	0.699	-0.683	-0.129	-0.214	0.992	-0.369	0.144	-0.929	-1.041	0.132	-0.695	0.111	0.079	0.458	-0.142	-0.463	-0.524	-0.976	-0.362	-1.078	0.708	-0.003	-1.641	1.528	-0.993	0.607	-1.045	0.242	-0.733	0.138	0.012	0.568	0.04	-0.353	-0.538
-1	GT	1.399	-0.359	0.728	0.338	0.426	1.303	-0.271	-0.651	0.032	1.413	-0.087	0.742	0.458	0.114	0.727	-1.432	0.128	0.003	1.399	-0.118	0.758	0.391	0.134	0.974	-1.257	-0.029	0.231	1.4	-0.102	0.775	0.363	0.161	1.241	-0.995	-0.101	0.29
-1	GT	-0.154	-0.682	1.65	0.621	1.548	0.731	-1.09	3.161	-2.173	-0.145	-0.981	1.765	1.01	1.59	0.325	-1.225	3.014	-2.447	-0.13	-0.781	1.791	0.796	1.579	0.067	-1.684	5.201	-3.41	-0.12	-0.874	1.835	0.705	1.549	0.508	-1.571	6.329	-3.377
-1	GT	-1.262	0.505	-1.016	0.271	-0.167	-0.122	0.047	-0.163	-0.044	-1.252	0.125	-1.133	0.295	-0.117	-1.112	0.02	-0.653	0.111	-1.253	0.194	-1.164	0.368	-0.214	-0.774	0.5	-0.59	0.421	-1.246	0.059	-1.106	0.293	-0.184	-0.693	0.337	-0.349	0.33
-1	GT	-0.608	0.805	-2.073	-1.956	-1.899	-0.349	1.484	-0.778	2.088	-0.575	1.068	-1.999	-2.168	-2.185	-0.059	1.171	-0.562	1.028	-0.579	1.306	-1.989	-2.119	-2.313	0.28	1.196	-0.569	0.982	-0.568	1.357	-1.967	-2.233	-2.303	-0.146	0.826	-0.519	0.968
-1	GT	-0.981	-2.221	1.516	2.297	2.61	0.262	0.603	-1.014	0.202	-0.987	-2.98	1.478	2.555	3.241	0.034	3.185	-2.231	0.026	-0.984	-2.995	1.506	2.522	3.241	-0.355	2.452	-2.179	-0.091	-0.987	-2.952	1.418	2.533	3.202	-0.486	1.967	-1.803	-0.327
-1	GT	0.403	-2.529	4.474	0.222	1.927	-5.015	-4.596	9.565	4.827	-0.057	-1.444	2.704	2.047	2.193	0.376	-2.876	3.172	-0.674	-0.073	-1.223	2.505	2.169	2.087	0.545	-2.466	3.545	-0.733	-0.068	-1.238	2.567	2.28	2.013	-0.327	-2.243	2.553	-0.202
-1	GT	-0.95	3.964	-3.142	-3.505	-3.889	0.583	-2.649	1.277	0.525	-0.94	3.941	-3.158	-3.601	-3.675	2.535	-0.92	1.084	-2.299	-0.963	3.974	-3.174	-3.548	-3.654	2.822	-0.248	0.954	-1.94	-0.963	3.602	-3.206	-3.487	-3.691	2.943	-0.289	0.709	-1.673
-1	GT	-0.645	0.706	-1.893	-1.694	-1.669	-0.395	1.302	-0.753	1.807	-0.616	0.946	-1.838	-1.872	-1.934	-0.106	1.051	-0.552	0.972	-0.62	1.142	-1.822	-1.841	-2.033	0.16	0.971	-0.518	0.897	-0.611	1.219	-1.803	-1.932	-2.035	-0.136	0.697	-0.468	0.89
-1	GT	-0.778	-0.327	-0.759	0.068	-0.171	-1.739	0.443	-1.056	0.585	-0.787	0.169	-0.865	-0.012	-0.562	-0.96	0.542	-0.496	1.326	-0.832	0.364	-0.543	-0.53	-0.371	0.037	-1.741	0.315	0.187	-0.791	0.381	-0.763	-0.082	-0.515	-0.48	-0.25	-0.008	0.975
-1	GT	-0.7	-0.064	-0.347	0.702	0.308	-0.377	0.291	-0.792	0.068	-0.668	0.231	-0.129	0.297	0.277	-0.038	-0.466	-0.123	-0.679	-0.67	0.06	-0.072	0.345	0.319	-0.491	-0.591	-0.381	-0.457	-0.671	0.058	-0.141	0.413	0.313	-0.539	-0.354	-0.367	-0.622
-1	GT	-1.279	0.48	-1.046	0.308	-0.163	-0.243	0.091	-0.2	0.047	-1.268	0.125	-1.173	0.31	-0.14	-1.263	0.04	-0.67	0.182	-1.277	0.25	-1.168	0.328	-0.236	-0.683	0.382	-0.544	0.401	-1.262	0.044	-1.139	0.305	-0.205	-0.814	0.361	-0.345	0.42
-1	GT	0.01	0.711	0.325	-1.069	0.302	2.397	-0.998	0.88	-1.864	-0.017	1.212	0.142	-0.322	-0.097	2.56	-1.624	-0.543	0.323	-0.016	1.421	0.081	-0.568	-0.031	3.338	-1.375	-0.224	-0.649	-0.006	1.669	0.275	-0.825	-0.005	2.986	-2.051	0.13	-0.882
-1	GT	2.174	-0.601	0.956	0.613	0.391	1.17	-0.074	-0.761	0.084	2.194	-0.358	1.043	0.643	0.159	0.584	-1.242	0.045	-0.14	2.178	-0.385	1.06	0.546	0.19	1.031	-1.118	-0.023	-0.174	2.176	-0.332	1.048	0.533	0.227	1.373	-0.881	-0.079	-0.314
-1	GT	-0.149	-0.018	0.088	1.306	0.548	0.517	0.307	0.333	-1.185	-0.134	-0.068	0.264	1.293	0.177	-0.924	-0.982	0.26	-0.132	-0.134	-0.086	0.301	1.255	0.242	-0.501	-0.941	0.372	-0.203	-0.129	-0.133	0.342	1.227	0.31	-0.464	-1.009	0.422	-0.136
-1	GT	-1.137	1.149	-0.463	-0.77	-0.458	0.072	-1.47	3.22	-2.32	-1.195	0.146	-0.899	-0.028	0.12	-0.171	1.336	-1.224	0.321	-1.194	0.729	-0.84	-0.098	-0.281	-0.32	-0.08	-0.41	-0.028	-1.193	1.109	-0.889	-0.134	-0.457	0.032	-0.112	-0.026	-0.097
-1	GT	2.169	-1.106	0.617	0.394	-0.014	-1.664	-0.618	-0.983	0.809	2.18	-1.312	0.624	0.458	0.327	-0.16	1.847	-1.246	1.033	2.163	-1.224	0.581	0.433	0.307	-0.597	1.083	-1.273	0.443	2.16	-1.119	0.55	0.372	0.252	-0.954	0.495	-1.175	0.109
-1	GT	-0.895	0.055	-1.501	-0.959	-0.836	-0.486	2.182	-1.084	0.826	-0.873	0.114	-1.537	-1.109	-0.709	-0.351	2.277	-1.183	1.16	-0.877	0.163	-1.457	-1.117	-0.689	-0.243	2.627	-1.372	1.123	-0.876	0.207	-1.456	-1.139	-0.741	-0.491	1.987	-1.293	1.053
-1	GT	3.316	-0.463	-0.534	-2.196	-3.015	-0.733	-0.47	0.444	2.025	3.331	0.235	-0.456	-2.237	-2.681	1.843	-0.277	-0.291	0.203	3.301	0.098	-0.496	-2.18	-2.526	2.036	-0.048	-1.002	0.469	3.301	0.045	-0.531	-2.073	-2.517	2.276	-0.135	-0.735	0.195
-1	GT	2.388	-0.24	-0.763	-1.96	-2.6	-0.676	-0.146	0.18	1.846	2.404	0.342	-0.7	-2.017	-2.393	1.373	-0.027	-0.346	0.354	2.38	0.262	-0.725	-1.974	-2.284	1.55	0.083	-0.867	0.528	2.382	0.251	-0.748	-1.903	-2.283	1.726	-0.003	-0.651	0.319
-1	GT	0.13	-0.636	1.551	0.445	1.364	0.491	-0.925	3.471	-2.267	0.12	-0.864	1.577	0.974	1.426	0.434	-0.681	2.567	-2.48	0.143	-0.647	1.63	0.718	1.422	0.041	-1.287	5.395	-3.965	0.156	-0.748	1.699	0.623	1.379	0.556	-1.247	6.775	-4.053
-1	GT	-0.884	0.07	-0.74	-0.034	-0.204	-0.7	0.125	-0.59	-0.001	-0.889	0.152	-0.819	0.024	-0.336	-0.419	0.305	-0.494	0.66	-0.892	0.084	-0.768	-0.069	-0.248	-0.613	-0.484	-0.18	0.376	-0.893	0.339	-0.769	-0.013	-0.334	-0.054	-0.135	-0.132	0.426
-1	GT	0.031	-2.042	3.128	0.832	1.864	-2.801	-2.749	5.781	2.818	-0.256	-1.585	2.041	2.08	2.133	0.162	-1.112	1.361	-0.44	-0.265	-1.443	1.919	2.15	2.07	0.273	-0.999	1.636	-0.461	-0.262	-1.471	1.951	2.193	2.023	-0.398	-1.124	1.166	-0.097
-1	GT	-0.803	-0.02	-0.671	-0.065	-0.191	-0.8	0.146	-0.681	0.01	-0.81	0.161	-0.731	-0.018	-0.355	-0.271	0.33	-0.449	0.714	-0.813	0.061	-0.665	-0.138	-0.232	-0.577	-0.678	-0.108	0.334	-0.816	0.382	-0.679	-0.056	-0.338	0.05	-0.235	-0.099	0.403
-1	GT	-1.064	1.559	-0.12	-1.419	-0.641	0.202	-2.423	5.35	-3.75	-1.165	0.159	-0.757	-0.228	0.272	0.409	2.158	-1.585	0.446	-1.163	1.067	-0.643	-0.385	-0.322	-0.038	-0.429	-0.303	-0.308	-1.165	1.764	-0.758	-0.397	-0.626	0.478	-0.387	0.174	-0.366
-1	GT	-0.976	0.536	-1.38	0.158	-0.458	0.269	-0.093	-0.4	-0.509	-0.897	0.522	-0.952	-0.021	-0.398	0	-0.756	0.04	-1.101	-0.817	-0.267	-1.576	0.853	-0.464	-3.047	1.589	-0.656	0.72	-0.913	0.518	-1.099	0.079	-0.423	0.02	-0.059	-0.078	-0.554
-1	GT	-0.389	-0.259	-0.019	1.676	0.745	0.06	0.764	-1.011	-0.374	-0.372	-0.756	-0.016	1.357	0.867	-0.667	0.332	-1.289	-0.042	-0.379	-0.693	0.005	1.533	0.954	-0.957	0.661	-1.683	0.207	-0.377	-0.911	0.134	1.896	0.863	-1.522	3.344	-2.174	1.042
-1	GT	-1.055	0.742	-0.68	-0.137	-0.215	1.104	-0.403	0.193	-0.991	-1.052	0.13	-0.688	0.116	0.106	0.517	-0.17	-0.462	-0.601	-0.982	-0.392	-1.1	0.759	0.012	-1.71	1.663	-1.047	0.625	-1.056	0.236	-0.732	0.147	0.034	0.611	0.052	-0.367	-0.6
-1	GT	-0.77	2.874	-2.19	-2.523	-2.616	0.761	-1.97	0.941	0.057	-0.764	2.964	-2.211	-2.509	-2.536	2.151	-0.961	0.628	-1.61	-0.78	3.005	-2.228	-2.506	-2.509	2.44	-0.454	0.565	-1.492	-0.778	2.785	-2.223	-2.501	-2.53	2.462	-0.575	0.463	-1.367
-1	GT	-0.665	0.121	0.033	-0.827	0.35	0.799	-1.228	-0.619	0.431	-0.674	0.384	-0.247	-0.382	0.024	1.265	-0.935	-0.142	0.935	-0.683	0.382	-0.265	-0.335	-0.021	0.504	-0.91	-0.623	1.835	-0.677	0.318	-0.172	-0.43	-0.069	0.32	-0.814	-0.716	2.434
-1	GT	0.035	0.215	-0.341	-0.156	0.281	0.87	-0.301	-0.18	-0.806	0.104	1.453	0.035	-0.234	-0.366	1.449	-2.186	0.104	-0.54	0.093	1.46	-0.083	-0.349	-0.27	1.81	-1.827	0.226	-0.912	0.103	1.557	0.049	-0.53	-0.215	1.409	-1.954	0.267	-0.923
-1	GT	-0.546	0.513	-0.074	1.119	0.422	0.994	0.013	0.543	-1.761	-0.538	0.45	0.012	1.308	-0.116	-0.798	-1.688	0.589	-0.167	-0.536	0.472	0.063	1.282	-0.049	-0.41	-1.554	0.496	0.263	-0.529	0.412	0.163	1.248	0.012	-0.422	-1.514	0.575	0.488
-1	GT	-1.243	-1.387	1.175	2.343	2.261	0.782	0.504	-0.451	-0.895	-1.25	-2.132	1.141	2.718	2.578	-0.319	1.89	-1.497	-0.218	-1.243	-2.105	1.195	2.683	2.607	-0.446	1.357	-1.567	0.066	-1.243	-2.085	1.18	2.694	2.592	-0.573	1.012	-1.17	-0.049
-1	GT	-1.477	1.111	-1.347	-0.022	-0.762	0.863	0.118	0.419	-1.525	-1.472	0.027	-1.248	0.107	0.002	0.101	0.671	-0.857	-1.304	-1.357	-0.808	-1.875	1.066	-0.105	-3.073	3.268	-1.399	-0.028	-1.479	0.308	-1.369	0.194	-0.085	0.846	0.813	-0.271	-2.332
-1	GT	-1.148	1.114	-0.501	-0.712	-0.445	0.062	-1.381	3.023	-2.185	-1.203	0.144	-0.921	-0.01	0.102	-0.236	1.262	-1.194	0.317	-1.202	0.698	-0.868	-0.071	-0.281	-0.35	-0.038	-0.422	0.007	-1.201	1.047	-0.91	-0.11	-0.445	-0.012	-0.08	-0.045	-0.063
-1	GT	-0.993	0.567	-1.143	0.065	-0.373	0.449	-0.167	-0.244	-0.615	-0.94	0.389	-0.868	0.021	-0.25	0.122	-0.529	-0.133	-0.858	-0.868	-0.281	-1.392	0.773	-0.315	-2.525	1.487	-0.739	0.671	-0.952	0.427	-0.975	0.094	-0.287	0.182	-0.032	-0.164	-0.511
-1	GT	-0.962	-0.796	-0.272	0.517	-0.094	-1.031	2.054	-0.661	0.756	-1.028	-0.982	-0.275	0.681	0.441	-1.201	1.425	-0.673	0.18	-0.984	-0.959	-0.194	0.494	0.358	-1.065	1.003	-0.297	0.375	-1.008	-0.719	-0.305	0.646	0.338	-0.572	2.239	-0.752	0.289
-1	GT	-1.31	-1.359	1.066	1.228	1.765	-1.008	0.431	-0.239	-0.016	-1.304	-1.137	1.048	1.191	1.522	-0.303	-0.499	1.133	0.336	-1.295	-1.282	1.195	0.998	1.57	-0.813	-1.284	0.961	0.125	-1.299	-0.953	1.075	1.036	1.637	0.517	-1.324	0.886	-1.019
-1	GT	-1.322	1.797	-0.348	-1.161	-0.607	0.556	-2.366	5.384	-3.613	-1.408	0.138	-0.992	-0.034	0.384	-0.117	1.893	-1.654	0.103	-1.406	1.1	-0.938	-0.076	-0.308	-0.178	0.253	-0.578	-0.229	-1.403	1.512	-1.006	-0.176	-0.523	0.021	-0.044	0.014	-0.375
-1	GT	0.367	-0.572	1.625	0.261	1.293	0.359	-0.914	4.267	-2.716	0.335	-0.781	1.562	1.003	1.391	0.606	-0.309	2.57	-2.893	0.371	-0.509	1.645	0.677	1.392	0.049	-1.112	6.324	-4.984	0.388	-0.627	1.751	0.575	1.327	0.697	-1.109	8.12	-5.198
-1	GT	1.109	-0.222	-0.174	-0.466	-0.658	-0.527	1.976	-1.162	1.535	1.133	-0.539	-0.073	-0.715	-0.677	-1.062	0.88	-0.345	1.899	1.119	-1.085	-0.072	-0.746	-0.492	-1.441	1.109	-0.533	1.871	1.148	-1.025	-0.121	-0.676	-0.453	-1.662	1.517	-0.96	2.231
-1	GT	2.927	-0.063	-0.709	-2.266	-3.06	-0.719	-0.991	0.497	2.246	2.941	0.679	-0.601	-2.299	-3.023	1.715	-0.978	0.078	0.146	2.914	0.616	-0.662	-2.252	-2.929	1.897	-1.242	-0.34	0.28	2.919	0.651	-0.686	-2.178	-2.913	2.221	-0.989	-0.13	0.095
-1	GT	-1.202	1.01	0.832	-0.97	0.225	2.354	-0.984	1.332	-1.803	-1.386	-0.777	-0.261	0.322	0.969	1.364	1.512	-1.698	1.277	-1.361	-0.532	-0.043	0.168	0.89	1.676	1.135	-1.604	0.517	-1.364	-0.297	-0.025	0.138	0.809	1.909	0.271	-0.89	-0.142
-1	GT	2.871	-0.061	-0.72	-2.246	-3.027	-0.715	-0.947	0.475	2.224	2.885	0.671	-0.614	-2.28	-2.989	1.684	-0.934	0.06	0.16	2.859	0.609	-0.674	-2.234	-2.896	1.865	-1.189	-0.354	0.292	2.864	0.644	-0.697	-2.161	-2.88	2.181	-0.948	-0.146	0.108
-1	GT	-0.052	-0.846	0.297	0.659	0.808	0.092	0.232	-0.4	0.568	-0.035	-0.664	0.433	0.468	0.677	-0.089	-0.011	-0.372	0.325	-0.042	-0.777	0.426	0.449	0.692	-0.101	-0.022	-0.138	-0.15	-0.039	-0.835	0.385	0.403	0.735	-0.011	-0.122	-0.241	-0.032
-1	GT	1.407	-0.754	0.447	0.566	0.153	-0.958	-0.409	-0.619	0.266	1.418	-0.893	0.482	0.631	0.271	-0.282	0.954	-0.791	0.723	1.406	-0.838	0.461	0.606	0.272	-0.512	0.444	-0.807	0.35	1.406	-0.783	0.456	0.552	0.25	-0.756	0.029	-0.732	0.172
-1	GT	0.082	0.635	-0.275	0.748	0.025	1.29	-0.226	0.604	-1.501	0.093	0.639	-0.125	0.947	-0.506	-0.666	-1.534	0.227	-0.078	0.089	0.662	-0.131	0.945	-0.463	-0.068	-1.246	0.347	0.173	0.099	0.511	-0.026	0.808	-0.393	-0.424	-1.754	0.511	0.67
-1	GT	-0.175	0.129	0.01	0.9	0.418	0.707	-0.01	0.253	-1.022	-0.164	0.133	0.117	0.993	0.022	-0.57	-1.083	0.197	0.027	-0.167	0.125	0.138	0.973	0.068	-0.277	-0.997	0.229	0.153	-0.161	0.056	0.198	0.915	0.12	-0.347	-1.127	0.281	0.379
-1	GT	-1.165	0.883	1.309	-0.905	0.505	2.314	-0.94	1.378	-1.716	-1.387	-0.985	0.002	0.456	1.277	1.383	1.822	-1.926	1.663	-1.394	-0.432	0.511	-0.056	1.224	2.893	0.435	-1.599	0.163	-1.357	-0.516	0.318	0.247	1.12	1.856	0.245	-1.05	-0.066
-1	GT	-1.194	2.885	-2.555	-1.963	-2.519	0.274	1.076	-0.118	0.198	-1.181	2.179	-2.349	-2.002	-2.38	-1.255	2.025	-0.493	1.852	-1.177	2.508	-2.451	-2.024	-2.44	-0.992	2.171	-0.537	1.911	-1.186	2.534	-2.447	-2.008	-2.519	-0.996	1.814	-0.509	1.93
-1	GT	0.263	-0.042	0.709	1.675	1.06	1.541	-0.026	0.762	-1.613	0.286	-0.103	0.935	1.759	0.513	-0.65	-1.949	0.716	-0.384	0.285	-0.075	0.946	1.785	0.528	-0.106	-1.292	0.505	-0.008	0.295	-0.353	1.036	1.671	0.679	-0.526	-1.628	0.511	0.244
-1	GT	0.592	-2.638	3.979	0.591	1.849	-5.275	-3.312	8.783	4.509	0.093	-1.693	1.983	2.799	2.309	0.42	0.119	0.097	-0.11	0.099	-1.474	1.886	2.847	2.246	0.225	-0.014	1.517	-1.147	0.11	-1.467	2.001	2.986	2.137	-0.598	-0.193	1.134	-1.059
-1	GT	2.777	-1.048	1.273	0.908	0.503	0.938	-0.163	-1.292	0.886	2.803	-0.923	1.33	0.901	0.21	0.056	-1.237	0.362	0.199	2.779	-1.008	1.363	0.877	0.208	0.168	-1.171	0.042	0.82	2.775	-1.07	1.32	0.919	0.235	0.699	-0.607	-0.232	1.033
-1	GT	1.252	-0.812	0.318	0.677	0.097	-1.561	-0.412	-0.533	0.231	1.263	-1.074	0.366	0.724	0.311	-0.642	1.56	-1.002	0.897	1.252	-0.997	0.338	0.713	0.31	-0.987	0.875	-0.968	0.37	1.252	-0.938	0.331	0.652	0.279	-1.376	0.273	-0.849	0.146
-1	GT	-0.563	0.927	-2.296	-2.28	-2.184	-0.294	1.709	-0.808	2.434	-0.523	1.22	-2.199	-2.534	-2.496	0	1.32	-0.575	1.097	-0.528	1.509	-2.195	-2.462	-2.659	0.428	1.474	-0.632	1.087	-0.514	1.528	-2.168	-2.604	-2.634	-0.157	0.986	-0.582	1.064
-1	GT	0.276	-0.039	-0.364	0.912	0.064	-0.333	0.56	-0.981	0.244	0.302	-0.149	-0.293	0.387	0.009	-0.567	-0.398	-0.811	0.242	0.289	-0.135	-0.301	0.561	0.085	-0.817	0.088	-1.075	0.153	0.292	-0.367	-0.186	0.88	0.018	-1.296	2.722	-1.743	1.026
-1	GT	-0.034	-2.417	3.52	0.876	2.132	-3.329	-2.94	6.195	3.343	-0.349	-1.916	2.305	2.199	2.508	0.263	-0.967	1.462	-0.451	-0.359	-1.77	2.178	2.272	2.436	0.258	-0.917	1.732	-0.527	-0.357	-1.767	2.193	2.351	2.374	-0.377	-0.918	1.175	-0.238
-1	GT	-0.759	2.808	-2.133	-2.464	-2.538	0.772	-1.929	0.92	0.029	-0.753	2.905	-2.154	-2.442	-2.467	2.128	-0.963	0.6	-1.569	-0.769	2.946	-2.17	-2.443	-2.439	2.417	-0.466	0.541	-1.465	-0.767	2.735	-2.163	-2.442	-2.459	2.433	-0.592	0.448	-1.348
-1	GT	-1.127	0.904	-0.788	-0.468	-0.414	1.34	-0.579	0.407	-1.239	-1.138	0.098	-0.888	0.008	-0.045	0.654	0.039	-0.579	-0.331	-1.051	-0.502	-1.4	0.751	-0.146	-1.992	2.1	-1.13	0.991	-1.143	0.346	-0.928	-0.006	-0.141	1.008	0.132	-0.312	-0.43
1	GT	-0.878	0.094	-0.84	0.544	-0.36	-1.217	-0.013	-0.64	0.442	-0.859	0.236	-0.835	0.439	-0.307	-1.042	-0.103	-0.113	0.946	-0.863	0.071	-0.818	0.432	-0.243	-0.666	0.478	-0.534	0.681	-0.864	0.269	-0.843	0.475	-0.251	-0.516	0.665	-0.603	0.488
1	GT	-0.878	0.172	-0.143	0.725	0.593	0.984	-0.408	0.968	-1.444	-0.873	-0.399	-0.114	0.998	0.836	0.816	0.695	-0.659	-0.712	-0.88	-0.251	-0.142	1.017	0.798	0.96	0.732	-0.374	-0.901	-0.877	-0.143	-0.159	0.936	0.729	0.898	0.512	-0.188	-1
1	GT	1.272	-1.547	1.758	1.42	1.299	-1.399	-0.935	0.176	1.966	1.27	-1.499	1.574	1.53	1.294	-2.023	-1.568	0.347	1.379	1.258	-1.501	1.57	1.648	1.324	-1.988	-1.49	0.19	1.349	1.261	-1.516	1.631	1.599	1.35	-2.015	-1.427	0.255	1.486
1	GT	2.973	-1.132	1.419	0.898	0.553	0.539	-0.485	0.117	-0.7	2.986	-1.055	1.452	0.799	0.464	0.536	-1.192	0.925	-1.003	2.966	-1.039	1.457	0.764	0.523	0.851	-1.009	1.062	-1.227	2.968	-1.055	1.505	0.689	0.552	0.878	-0.996	1.235	-1.574
1	GT	-0.895	-0.162	0.084	0.507	0.639	0.608	1.133	-0.493	-0.553	-0.9	-0.523	-0.056	0.67	0.707	0.093	1.344	-0.883	-0.55	-0.9	-0.367	-0.082	0.622	0.645	0.209	1.136	-0.655	-0.669	-0.899	-0.266	-0.057	0.597	0.602	0.195	0.882	-0.45	-0.767
1	GT	0.761	0.678	0.122	-0.513	-0.257	0.576	-0.573	0.325	-1.103	0.788	0.912	0.379	-0.817	-0.321	1.02	-1.004	1.269	-2.081	0.774	0.781	0.357	-0.807	-0.32	1.067	-0.963	1.272	-1.847	0.754	-0.042	0	-0.117	-0.364	-0.455	-0.2	0.033	-0.439
1	GT	1.686	-0.423	1.119	-0.399	0.435	0.226	-1.279	1.161	-1.853	1.676	-0.364	0.988	-0.055	0.4	1.346	-0.92	0.177	-1.208	1.669	-0.313	1.033	-0.27	0.444	1.599	-1.113	0.33	-1.283	1.673	-0.219	1.069	-0.434	0.448	1.932	-1.174	0.864	-1.537
1	GT	1.047	-1.282	1.483	2.308	1.597	-0.252	0.191	-0.546	-0.034	1.069	-1.151	1.674	2.064	1.591	0.557	0.722	-0.321	-1.114	1.059	-1.336	1.707	2.096	1.639	0.055	0.58	-0.311	-0.877	1.058	-1.213	1.686	2.148	1.648	0.379	0.587	-0.291	-1.022
1	GT	-0.95	-0.503	-0.487	1.028	0.731	0.035	1.778	-1.075	0.347	-0.927	-0.42	-0.406	0.855	0.732	0.189	2.485	-1.475	-0.124	-0.938	-0.601	-0.404	0.861	0.78	0.185	2.218	-1.481	0.156	-0.943	-0.705	-0.433	0.883	0.781	-0.082	1.56	-1.295	0.385
1	GT	2.534	-1.648	1.565	1.35	1.019	-1.86	-1.589	0.174	0.771	2.552	-1.245	1.71	1.073	1.001	-0.609	-1.144	0.133	-1.165	2.538	-1.293	1.731	1.081	1.056	-0.709	-1.101	0.026	-1.029	2.541	-1.449	1.761	1.049	1.092	-1.542	-1.473	-0.294	-0.636
1	GT	-1.084	-0.292	-0.651	1.135	0.435	-0.421	1.336	-0.689	0.361	-1.06	-0.413	-0.465	0.806	0.496	-0.355	1.509	-0.81	0.273	-1.065	-0.392	-0.525	0.851	0.482	-0.534	1.245	-0.786	0.22	-1.059	-0.308	-0.493	0.84	0.439	-0.695	1.033	-0.653	-0.02
1	GT	2.268	-1.341	1.581	1.877	1.271	-0.579	-0.315	-0.285	-0.326	2.278	-1.362	1.63	1.884	1.206	-0.187	0.624	-0.502	0.241	2.262	-1.409	1.684	1.884	1.298	0.194	0.68	-0.561	-0.126	2.264	-1.423	1.723	1.872	1.347	0.244	0.601	-0.458	-0.414
1	GT	-0.557	0.677	0.13	-0.222	0.186	1.133	-1.452	0.408	-0.181	-0.581	0.364	-0.199	0.37	-0.077	0.155	-1.003	0.483	0.305	-0.574	0.391	-0.03	0.199	-0.092	0.534	-1.042	0.312	1.153	-0.569	0.281	0.055	0.068	0.053	0.643	-0.878	0.36	0.895
1	GT	-0.475	0.562	0.328	-0.586	0.289	1.406	-1.704	-0.565	0.568	-0.48	0.707	0.216	-0.372	0.206	1.396	-0.658	-0.29	-0.585	-0.489	0.528	0.232	-0.292	0.075	1.089	-0.842	-0.004	-0.154	-0.48	0.525	0.293	-0.314	0.007	0.852	-1.122	-0.302	0.761
1	GT	1.595	-0.41	0.476	-0.658	-0.421	-2.013	3.259	-1.157	0.927	1.535	-0.43	0.421	-0.701	-0.753	-2.524	2.657	-0.756	1.857	1.739	-0.586	0.489	-0.665	-0.814	-2.849	2.795	-0.788	2.441	1.658	-0.623	0.525	-0.6	-0.633	-2.778	3.046	-0.922	2.414
1	GT	-0.443	1.838	-1.181	-1.731	-1.395	1.433	0.36	-0.838	0.031	-0.435	1.978	-1.222	-1.762	-1.411	1.489	0.441	-0.602	-0.616	-0.447	1.742	-1.247	-1.754	-1.353	1.117	-0.228	-0.453	-0.43	-0.444	1.272	-1.276	-1.774	-1.356	0.482	-0.756	0.033	-0.043
1	GT	-0.283	0.678	-0.737	-1.021	-0.815	1.017	-1.111	-0.664	0.526	-0.275	0.423	-0.875	-0.848	-0.721	0.626	0.805	-1.032	0.056	-0.278	0.439	-0.774	-0.931	-0.94	0.176	-0.492	-0.304	0.285	-0.279	0.389	-0.744	-0.924	-0.98	0.231	-0.477	-0.313	0.64
1	GT	1.061	-0.645	1.378	0.65	1.01	0.937	0.015	-0.74	-0.016	1.061	-0.769	1.304	0.761	0.883	0.391	0.261	-0.828	-0.027	1.052	-0.832	1.302	0.789	0.888	0.389	0.111	-0.762	0.052	1.054	-0.84	1.326	0.727	0.902	0.509	-0.018	-0.7	0.048
1	GT	-0.474	1.367	-1.161	-1.782	-1.801	0.579	-1.419	0.905	0.973	-0.466	2.223	-1.231	-1.771	-1.712	1.342	-1.377	0.589	-0.312	-0.481	1.605	-1.252	-1.723	-1.71	0.932	-1.111	-0.142	1.413	-0.481	1.404	-1.296	-1.753	-1.752	-0.052	-1.371	-0.014	1.711
1	GT	-0.283	-1.008	0.622	1.183	1.074	-0.706	0.164	-0.391	-0.053	-0.263	-1.062	0.822	0.72	1.111	-0.998	-0.774	-0.072	0.064	-0.274	-1.071	0.74	0.766	1.071	-1.094	-0.962	0.335	0.439	-0.274	-1.011	0.708	0.743	1.051	-1.303	-1.15	0.592	0.779
1	GT	-0.064	0.53	0.083	-0.444	-0.127	0.794	-1.184	-0.624	0.342	-0.062	0.365	-0.022	-0.164	-0.073	0.471	0.209	-0.861	-0.259	-0.07	0.472	0.011	-0.142	-0.123	0.929	0.17	-0.678	-0.339	-0.073	0.26	-0.061	-0.051	-0.125	0.698	0.106	-0.642	-0.017
1	GT	-0.847	2.071	-1.408	-1.807	-1.739	1.597	-0.024	-0.298	-0.651	-0.834	1.833	-1.433	-1.848	-1.605	1.123	0.746	-1.063	0.632	-0.851	1.733	-1.544	-1.781	-1.769	0.83	0.609	-0.956	0.44	-0.848	1.841	-1.571	-1.807	-1.792	0.863	-0.13	-0.314	0.085
1	GT	-0.673	1.72	-0.563	-0.408	-0.403	1.292	-0.255	0.158	-0.946	-0.653	2.003	-0.413	-0.526	-0.563	1.248	-1.391	0.202	-0.35	-0.656	1.877	-0.375	-0.519	-0.599	1.383	-1.539	-0.028	0.76	-0.653	1.879	-0.356	-0.48	-0.567	1.339	-1.474	-0.071	0.671
1	GT	-0.975	0.619	-0.559	-0.252	-0.231	0.59	-0.737	0.323	-0.385	-0.936	1.285	-0.268	-0.546	-0.076	1.771	-0.225	1.159	-2.229	-0.932	1.217	-0.302	-0.62	-0.211	0.921	-1.417	2.504	-2.197	-0.938	1.14	-0.373	-0.608	-0.26	0.78	-1.551	2.61	-1.591
1	GT	1.238	-0.686	-0.457	-1.123	-0.978	-0.297	2.275	-1.095	1.162	1.251	-0.76	-0.442	-1.154	-1.009	-0.112	0.383	-0.412	1.295	1.239	-0.592	-0.459	-1.206	-0.975	0.073	0.244	-0.6	0.691	1.237	-0.914	-0.371	-1.195	-0.928	-0.236	1.427	-1.07	0.767
1	GT	-0.103	-0.396	0.796	0.736	1.073	0.149	-1.192	1.455	-1.407	-0.089	-0.7	0.983	1.004	1.13	-0.479	-1.305	0.626	-1.495	-0.092	-0.556	1.045	0.789	1.143	-0.096	-1.341	1.384	-1.699	-0.096	-0.48	0.977	0.687	1.124	0.187	-1.303	1.787	-1.879
1	GT	0.191	-0.062	0.283	0.314	0.421	0.918	0.278	0.02	-1.106	0.205	-0.103	0.405	0.211	0.464	1.021	0.236	-0.695	-0.583	0.198	0.111	0.378	0.176	0.408	1.074	-0.056	-0.349	-0.903	0.196	0.336	0.32	0.182	0.369	1.358	-0.337	-0.113	-1.006
1	GT	0.019	-0.007	-0.918	-1.115	-0.98	0.491	0.372	-0.528	0.012	0.04	0.087	-0.834	-1.259	-0.978	0.351	0.605	-0.304	-0.308	0.029	0.103	-0.831	-1.219	-0.918	0.681	1.299	-0.587	-0.143	0.03	0.211	-0.881	-1.224	-0.93	0.76	1.51	-0.792	-0.115
1	GT	0.458	0.182	-0.702	-1.19	-1.335	-0.024	0.088	0.803	-0.932	0.447	0.268	-0.734	-1.136	-1.316	-0.625	-0.502	0.92	-0.102	0.449	0.16	-0.742	-1.161	-1.28	-0.716	-0.509	1.079	-0.043	0.439	0.411	-0.755	-1.2	-1.332	-0.268	-0.088	0.976	-0.428
1	GT	0.373	0.088	-0.322	-0.601	-0.452	-0.081	-0.066	-0.654	0.104	0.392	0.21	-0.165	-0.744	-0.369	0.897	0.389	-0.712	-0.285	0.379	0.211	-0.247	-0.68	-0.344	0.875	0.417	-0.422	-0.288	0.381	0.266	-0.231	-0.716	-0.355	0.834	0.4	-0.268	-0.593
1	GT	-0.019	-0.785	0.497	0.415	0.516	-1.734	-0.629	2.186	3.477	-0.041	-0.083	0.297	0.638	0.517	0.818	0.064	-0.709	-0.341	-0.048	-0.004	0.267	0.671	0.562	0.837	0.072	-0.758	-0.346	-0.048	0.035	0.259	0.68	0.589	0.835	-0.041	-0.638	-0.397
1	GT	-0.059	-0.484	0.221	0.43	0.509	0.192	0.288	-0.466	-0.473	-0.048	0.02	0.208	0.349	0.435	1.049	0.418	-0.369	-1.041	-0.048	0.085	0.291	0.221	0.48	1.277	0.341	-0.234	-1.107	-0.037	-0.044	0.389	0.092	0.504	1.159	0.19	-0.077	-1.271
1	GT	0.521	0.189	0.363	0.256	0.029	0.155	-0.682	0.044	0.317	0.527	-0.074	0.369	0.388	0.035	-0.086	-0.589	0.19	0.595	0.52	0.067	0.377	0.329	0.043	0.179	-0.505	0.212	0.437	0.522	0.179	0.399	0.267	0.032	0.179	-0.661	0.281	0.354
1	GT	0.567	-0.069	-0.171	-0.775	-0.524	-0.666	-0.34	-0.519	0.161	0.58	0.415	-0.201	-0.751	-0.731	0.041	-0.243	0	-0.466	0.567	0.305	-0.194	-0.736	-0.634	0.022	-0.18	-0.152	-0.375	0.57	0.129	-0.192	-0.821	-0.597	-0.208	-0.261	-0.154	-0.365
1	GT	-0.736	0.786	-0.665	-0.081	-0.273	0.946	0.173	-0.23	-0.594	-0.706	1.147	-0.531	-0.403	-0.337	1.318	0.091	0.247	-1.512	-0.716	0.832	-0.587	-0.332	-0.271	1.063	0.558	0.479	-1.713	-0.706	0.668	-0.567	-0.306	-0.249	0.981	0.891	0.267	-1.689
1	GT	0.415	-0.093	-0.586	-0.532	-0.986	-0.394	0.306	-0.805	0.846	0.432	0.851	-0.6	-0.599	-1.144	0.326	0.434	-0.574	0.272	0.424	0.678	-0.553	-0.611	-1.059	0.18	0.194	-0.562	0.424	0.422	0.631	-0.6	-0.618	-0.99	0.305	0.323	-0.682	0.517
1	GT	-0.903	1.988	-1.175	-1.64	-1.173	1.711	0.239	-0.04	-0.907	-0.911	1.434	-1.687	-1.535	-1.516	0.827	-0.031	-0.201	0.256	-0.915	1.455	-1.534	-1.583	-1.403	0.888	0.114	-0.313	-0.076	-0.913	1.949	-1.561	-1.567	-1.314	1.496	0.416	-0.096	-0.593
1	GT	-0.85	1.471	-1.629	-1.292	-1.498	0.124	0.261	0.316	-0.658	-0.822	1.465	-1.488	-1.468	-1.452	-0.148	-0.182	0.381	-0.527	-0.829	1.972	-1.459	-1.448	-1.417	0.292	0.301	0.388	-0.805	-0.83	1.849	-1.505	-1.41	-1.396	-0.022	-0.133	0.558	-0.851
1	GT	-0.654	1.298	-1.339	-1.358	-1.372	0.661	0.867	-0.581	-0.253	-0.622	1.765	-1.178	-1.523	-1.349	1.01	0.003	-0.367	-0.313	-0.63	1.948	-1.144	-1.525	-1.373	0.974	0.309	-0.153	-0.648	-0.634	1.97	-1.144	-1.509	-1.326	1.055	-0.285	-0.4	-0.45
1	GT	-0.685	-0.302	-0.73	-0.253	-0.756	-2.467	-0.024	0.092	2.347	-0.691	0.074	-0.649	-0.293	-0.414	-1.783	0.051	0.803	1.577	-0.662	-0.062	-0.594	-0.262	-0.361	-1.597	0.464	0.497	1.573	-0.643	-0.383	-0.591	-0.277	-0.34	-2.098	0.207	0.077	1.593
1	GT	-0.146	0.575	-0.069	-0.117	0.092	0.918	0.008	-0.379	-0.424	-0.131	0.699	0.016	-0.264	0.057	1.341	-0.123	-0.265	-0.855	-0.136	0.701	0.028	-0.254	0.068	1.136	-0.306	-0.041	-0.7	-0.139	0.753	-0.014	-0.174	0.064	0.992	-0.405	-0.021	-0.449
1	GT	-0.094	-1.081	1.048	1.408	1.373	-0.754	-0.851	0.057	-0.351	-0.05	-0.996	1.491	0.957	1.294	-0.489	-1.6	1.586	-0.734	-0.046	-0.981	1.481	0.869	1.316	-0.443	-1.751	2.711	-0.66	-0.053	-1.064	1.452	1.072	1.312	-0.469	-1.412	2.275	-0.405
1	GT	-0.158	-0.848	0.591	1.115	0.828	-1.146	0.936	-0.35	0.29	-0.205	-0.971	0.671	0.869	0.86	-1.459	0.371	-0.18	0.319	-0.133	-0.907	0.683	0.921	0.802	-1.32	0.615	-0.17	-0.093	-0.146	-0.813	0.627	1.063	0.79	-1.502	0.577	-0.228	0.003
1	GT	-0.835	-0.68	1.231	0.545	1.301	0.231	-1.427	2.112	-1.029	-0.853	-0.657	1.254	0.58	1.308	0.873	-1.069	0.82	-1.351	-0.855	-0.61	1.169	0.594	1.245	0.748	-1.308	1.31	-0.809	-0.857	-0.579	1.17	0.58	1.235	0.746	-1.241	1.743	-0.791
1	GT	0.511	-0.378	0.314	0.1	0.088	0.257	0.012	-0.696	0.741	0.53	-0.118	0.241	0.011	0.075	-0.608	-0.896	1.162	2.104	0.518	0.075	0.186	0.076	0.14	0.21	-0.359	-0.318	1.127	0.517	-0.008	0.247	0.079	0.176	0.456	-0.093	-0.631	0.778
1	GT	0.286	-0.604	0.919	0.579	0.721	-0.726	0.119	-0.097	-0.144	0.276	-0.836	0.868	0.479	0.712	-1.65	-0.727	0.368	0.905	0.286	-0.771	0.813	0.575	0.726	-1.654	-0.532	-0.025	0.678	0.294	-0.779	0.766	0.683	0.752	-1.536	-0.136	-0.277	0.601
1	GT	0.355	-1.085	1.141	1.187	1.089	-1.111	-0.334	-0.223	0.428	0.398	-1.178	1.281	1.024	1.061	-2.536	-1.36	4.886	3.888	0.375	-1.243	1.185	1.018	1.092	-2.117	-0.929	1.821	2.614	0.374	-1.255	1.203	1.036	1.117	-1.981	-0.736	0.951	2.149
1	GT	2.942	-1.233	1.448	0.528	0.508	0.349	0.408	-0.883	0.578	2.971	-1.445	1.626	0.156	0.409	-0.795	-0.967	0.088	1.564	2.948	-1.521	1.569	0.261	0.453	-0.936	-0.672	-0.359	1.661	2.944	-1.59	1.588	0.299	0.471	-1.005	-0.436	-0.438	1.521
1	GT	2.496	-1.446	0.729	0.207	-0.264	-2.91	-0.696	0.944	2.259	2.447	-1.054	0.722	0.139	-0.382	-1.913	0.034	0.269	0.802	2.465	-1.039	0.697	0.277	-0.352	-1.826	0.638	-0.343	0.826	2.502	-1.034	0.679	0.288	-0.343	-1.754	0.965	-0.488	0.867
1	GT	-0.238	1.458	-1.389	-1.346	-1.686	0.411	0.585	-0.624	0.104	-0.222	1.292	-1.363	-1.462	-1.729	0.211	0.24	-0.521	-0.141	-0.233	1.546	-1.459	-1.467	-1.685	0.56	0.691	-0.562	-0.321	-0.233	1.615	-1.392	-1.455	-1.696	0.714	0.72	-0.405	-0.54
1	GT	-0.239	-0.865	0.91	0.607	0.813	-1.199	0.76	-0.368	-0.504	-0.303	-1	0.782	0.709	0.83	-1.102	0.818	-0.022	-0.173	-0.257	-0.941	0.911	0.627	0.788	-1.557	0.492	-0.26	-0.258	-0.245	-0.903	0.914	0.761	0.749	-1.52	0.762	-0.394	-0.067
1	GT	0.79	-0.858	0.943	0.65	0.731	-1.398	1.526	-0.8	0.052	0.679	-0.926	0.921	0.618	0.701	-1.366	0.895	-0.397	-0.209	0.686	-0.902	0.961	0.619	0.687	-1.322	0.982	-0.48	-0.47	0.689	-0.885	0.934	0.639	0.612	-1.054	1.502	-0.637	-0.637
1	GT	0.327	-0.787	0.516	0.56	0.472	-1.048	1.639	-0.79	0.683	0.256	-0.784	0.566	0.393	0.446	-1.219	1.452	-0.559	0.686	0.273	-0.854	0.553	0.358	0.479	-1.184	1.593	-0.657	0.858	0.289	-0.893	0.544	0.389	0.494	-1.22	1.51	-0.65	0.948
1	GT	-0.844	2.079	-1.595	-1.334	-1.693	0.846	1.359	0.007	-0.845	-0.825	1.612	-1.604	-1.385	-1.621	0.469	0.796	0.133	-0.297	-0.832	1.472	-1.563	-1.421	-1.617	0.128	0.873	-0.115	-0.353	-0.821	1.41	-1.595	-1.355	-1.598	0.221	1.006	-0.153	-0.264
1	GT	-0.324	0.479	-0.122	-0.108	-0.046	0.79	0.108	0.906	-1.451	-0.316	0.435	-0.05	-0.116	-0.015	0.698	-0.073	0.838	-1.219	-0.328	0.542	-0.171	-0.009	-0.005	0.931	0.038	1.754	-1.687	-0.312	0.594	-0.191	-0.103	-0.044	0.878	-0.249	2.191	-2.021
1	GT	-0.12	0.517	-0.689	-1.078	-0.931	0.186	-0.213	1.522	-1.272	-0.109	0.561	-0.726	-1.147	-0.924	-0.488	-1.064	2.647	-0.458	-0.105	0.604	-0.743	-1.073	-0.91	-0.288	-0.837	2.723	-0.856	-0.11	0.633	-0.744	-1.093	-0.811	0.076	-0.464	1.538	-1.125
1	GT	-1.127	-0.374	-0.61	1.261	0.603	-0.252	1.622	-0.699	0.344	-1.103	-0.551	-0.387	0.884	0.666	-0.21	1.851	-0.958	0.13	-1.107	-0.49	-0.463	0.939	0.637	-0.506	1.408	-0.84	0.122	-1.101	-0.431	-0.418	0.917	0.586	-0.734	1.111	-0.664	-0.127
1	GT	0.411	-1.481	1.324	1.687	1.391	-1.427	-0.707	-0.327	0.899	0.499	-1.46	1.621	1.472	1.349	-3.265	-1.881	8.604	6.342	0.449	-1.632	1.492	1.382	1.393	-2.498	-1.255	3.339	4.207	0.439	-1.647	1.563	1.327	1.417	-2.347	-1.229	1.962	3.424
1	GT	-0.213	-0.783	1.075	0.277	0.664	-1.482	1.101	-0.354	-0.762	-0.326	-0.964	0.759	0.702	0.669	-1.161	1.731	0.006	-0.309	-0.247	-0.867	1.009	0.547	0.625	-1.823	1.325	-0.601	-0.657	-0.229	-0.841	1.033	0.771	0.577	-1.644	1.857	-0.959	-0.552
1	GT	-1.128	-0.322	-0.822	1.282	0.387	-0.662	1.383	-0.735	0.575	-1.098	-0.387	-0.561	0.838	0.446	-0.46	1.547	-0.793	0.465	-1.103	-0.397	-0.629	0.904	0.445	-0.708	1.271	-0.817	0.428	-1.097	-0.318	-0.594	0.896	0.401	-0.903	1.068	-0.701	0.155
1	GT	-0.505	0.899	-1.142	-1.832	-2.204	-0.269	-3.185	2.636	1.909	-0.497	2.466	-1.24	-1.779	-2.01	1.197	-3.182	1.772	-0.01	-0.515	1.469	-1.258	-1.691	-2.064	0.748	-1.988	0.166	3.244	-0.517	1.536	-1.315	-1.733	-2.146	-0.583	-1.981	-0.06	3.452
1	GT	0.541	0.134	-0.039	-0.356	-0.201	-0.353	-0.274	-0.715	0.147	0.56	0.269	0.153	-0.5	-0.08	1.157	0.286	-0.906	-0.274	0.546	0.262	0.031	-0.424	-0.072	0.968	-0.003	-0.344	-0.357	0.549	0.293	0.078	-0.475	-0.082	0.869	-0.127	-0.02	-0.82
1	GT	0.503	-0.868	0.272	-0.034	0.139	0.345	0.611	-1.334	1.107	0.532	-0.157	0.131	-0.315	0.11	-1.059	-1.161	2.001	3.405	0.516	0.082	0.02	-0.143	0.224	0.236	-0.234	-0.774	1.722	0.513	-0.169	0.115	-0.083	0.3	0.695	0.397	-1.419	1.144
1	GT	-0.505	0.901	-1.142	-1.832	-2.202	-0.264	-3.175	2.627	1.904	-0.497	2.465	-1.24	-1.779	-2.008	1.197	-3.173	1.766	-0.012	-0.515	1.47	-1.258	-1.691	-2.062	0.749	-1.983	0.164	3.234	-0.517	1.535	-1.315	-1.733	-2.144	-0.58	-1.978	-0.06	3.443
1	GT	-0.54	-0.602	-0.647	-0.856	-1.054	-3.411	-0.033	0.645	3.786	-0.564	-0.048	-0.509	-0.846	-0.494	-2.342	0.168	1.495	2.053	-0.509	-0.162	-0.425	-0.787	-0.45	-2.3	0.454	1.276	2.247	-0.476	-0.876	-0.401	-0.845	-0.407	-3.292	-0.139	0.591	2.428
1	GT	-0.226	-0.822	0.995	0.436	0.736	-1.345	0.936	-0.361	-0.637	-0.315	-0.981	0.77	0.705	0.747	-1.132	1.29	-0.007	-0.243	-0.252	-0.903	0.961	0.586	0.704	-1.694	0.923	-0.436	-0.464	-0.237	-0.871	0.975	0.766	0.66	-1.584	1.328	-0.686	-0.317
1	GT	-0.999	0.268	-0.197	0.769	0.605	1.101	-0.51	1.18	-1.587	-0.995	-0.461	-0.161	1.094	0.896	0.782	0.736	-0.702	-0.663	-1.003	-0.3	-0.206	1.135	0.845	0.914	0.79	-0.395	-0.87	-1.001	-0.157	-0.239	1.061	0.762	0.859	0.559	-0.205	-0.96
1	GT	0.451	0.198	-0.737	-1.218	-1.389	0.018	0.116	0.89	-1.004	0.438	0.258	-0.769	-1.161	-1.355	-0.669	-0.519	0.981	-0.077	0.441	0.151	-0.779	-1.189	-1.322	-0.765	-0.53	1.16	-0.021	0.431	0.43	-0.792	-1.225	-1.381	-0.271	-0.076	1.05	-0.433
1	GT	0.024	0.545	-1.092	-1.766	-1.559	-0.243	-0.44	1.959	-1.145	0.039	0.65	-1.205	-1.879	-1.569	-1.33	-1.768	3.93	0.082	0.054	0.648	-1.148	-1.827	-1.552	-1.153	-1.457	3.411	-0.266	0.033	0.661	-1.136	-1.795	-1.356	-0.492	-0.616	1.074	-0.49
1	GT	1.501	-0.865	1.208	0.301	0.659	-1.587	1.969	-1.138	-0.126	1.342	-0.893	1.109	0.43	0.581	-1.297	1.289	-0.559	-0.605	1.3	-0.899	1.17	0.392	0.6	-1.324	1.257	-0.712	-0.753	1.316	-0.938	1.164	0.32	0.478	-0.717	2.196	-0.944	-1.118
1	GT	-0.767	-1.352	0.37	1.697	1.374	-0.689	0.201	-0.642	0.024	-0.722	-1.255	0.783	0.925	1.45	-0.444	-0.815	-0.446	-0.65	-0.751	-1.326	0.678	0.929	1.364	-0.618	-1.328	0.641	0.235	-0.758	-1.207	0.659	0.794	1.305	-1.106	-2.012	1.331	0.93
1	GT	0.598	-0.33	-0.841	-0.565	-1.314	-0.846	0.873	-0.874	1.038	0.62	1.037	-0.82	-0.765	-1.553	0.271	0.519	-0.465	0.475	0.612	0.756	-0.767	-0.79	-1.416	-0.105	0.203	-0.518	0.715	0.611	0.772	-0.805	-0.835	-1.32	0.155	0.406	-0.697	0.72
1	GT	3.472	-1.133	1.35	0.245	0.257	0.903	0.835	-1.219	0.137	3.511	-1.428	1.642	-0.279	0.128	-0.405	-0.777	0.006	1.622	3.484	-1.527	1.569	-0.179	0.177	-0.602	-0.412	-0.533	1.76	3.479	-1.613	1.574	-0.114	0.192	-0.684	-0.121	-0.659	1.532
1	GT	2.819	-1.368	1.626	1.682	1.124	-0.726	-0.543	-0.167	-0.458	2.823	-1.457	1.611	1.803	1.032	-0.523	0.58	-0.583	0.853	2.804	-1.442	1.674	1.789	1.144	0.257	0.726	-0.673	0.212	2.808	-1.517	1.739	1.747	1.211	0.182	0.607	-0.533	-0.139
1	GT	-0.292	1.751	-1.095	-1.703	-1.266	1.371	0.505	-1.041	0.287	-0.285	2.032	-1.143	-1.729	-1.339	1.626	0.326	-0.429	-1.086	-0.294	1.745	-1.135	-1.744	-1.196	1.224	-0.543	-0.264	-0.757	-0.292	1.057	-1.166	-1.762	-1.192	0.339	-0.991	0.163	-0.091
1	GT	-0.024	0.508	0.157	-0.603	-0.233	0.734	-1.764	-0.743	0.715	-0.029	0.203	-0.04	-0.115	-0.136	0.047	0.37	-1.15	0.031	-0.039	0.361	0.003	-0.087	-0.216	0.829	0.402	-0.989	-0.163	-0.042	0.02	-0.084	0.009	-0.217	0.554	0.354	-0.945	0.193
1	GT	0.049	0.549	-1.159	-1.881	-1.664	-0.315	-0.479	2.032	-1.124	0.063	0.665	-1.285	-2.001	-1.677	-1.47	-1.886	4.145	0.173	0.08	0.655	-1.216	-1.954	-1.659	-1.297	-1.561	3.526	-0.167	0.057	0.666	-1.201	-1.912	-1.447	-0.587	-0.642	0.997	-0.383
1	GT	-1.232	-0.38	0.591	1.452	1.475	0.1	-1.138	1.641	-1.125	-1.203	-0.912	0.979	1.672	1.59	-1.63	-1.549	0.909	-1.676	-1.203	-0.709	1.052	1.458	1.583	-1.166	-1.485	2.049	-1.961	-1.211	-0.645	0.918	1.395	1.55	-0.914	-1.384	2.369	-2.094
1	GT	-0.846	1.436	-1.659	-1.269	-1.52	0.019	0.262	0.34	-0.641	-0.816	1.467	-1.475	-1.463	-1.448	-0.213	-0.192	0.42	-0.579	-0.823	2.006	-1.454	-1.439	-1.418	0.253	0.313	0.434	-0.853	-0.824	1.842	-1.501	-1.4	-1.402	-0.123	-0.17	0.602	-0.868
1	GT	-0.909	-0.163	0.082	0.509	0.642	0.604	1.144	-0.5	-0.546	-0.915	-0.528	-0.062	0.676	0.71	0.081	1.359	-0.885	-0.549	-0.915	-0.373	-0.088	0.627	0.648	0.198	1.152	-0.659	-0.666	-0.913	-0.274	-0.062	0.602	0.605	0.179	0.898	-0.455	-0.763
1	GT	3.203	-0.863	1.343	0.662	0.31	1.794	0.092	0.087	-1.469	3.213	-0.956	1.317	0.656	0.184	1.134	-1.217	1.339	-0.919	3.19	-0.906	1.313	0.598	0.244	1.666	-0.961	1.603	-1.33	3.19	-0.849	1.371	0.501	0.27	2.143	-0.747	2.034	-2.064
1	GT	-0.813	-1.384	0.346	1.746	1.402	-0.687	0.205	-0.665	0.031	-0.765	-1.274	0.78	0.945	1.482	-0.392	-0.819	-0.482	-0.718	-0.796	-1.35	0.672	0.944	1.392	-0.574	-1.362	0.669	0.216	-0.803	-1.226	0.655	0.799	1.329	-1.087	-2.093	1.4	0.944
1	GT	3.62	-0.941	1.27	0.001	-0.105	1.565	-0.642	0.485	-1.043	3.636	-0.774	1.288	-0.196	-0.216	1.2	-2.859	2.235	-2.145	3.612	-0.7	1.248	-0.265	-0.189	1.453	-2.559	2.55	-2.237	3.613	-0.718	1.304	-0.396	-0.177	1.461	-2.462	2.789	-2.638
1	GT	-0.498	-1.647	0.615	0.556	0.947	-3.406	-0.583	4.084	6.274	-0.543	-0.09	0.233	0.859	0.945	1.618	0.643	-1.504	-1.17	-0.55	-0.066	0.17	0.974	1.022	1.42	0.584	-1.616	-1.04	-0.553	-0.093	0.134	1.046	1.083	1.417	0.507	-1.452	-1.063
