# Supplementary material for: Appearance Constrained Semi-Automatic Segmentation from DCE-MRI is Reproducible and Feasible for Breast Cancer Radiomics: A Feasibility Study
Source: Sci Rep. 2018 Mar 19;8:4838. doi: 10.1038/s41598-018-22980-9 (PMC5859113; doi:10.1038/s41598-018-22980-9)
Supplement: Supplementary file 4 — SI Data4 [file 41598_2018_22980_MOESM4_ESM.xlsx]

## Sheet: SIDataFile4.csv
SubType	Method	Pre.Energy	Pre.Contrast	Pre.Homogeneity	Pre.Entropy	Pre.Correlation	Pre.I	Pre.SD	Pre.Kurtosis	Pre.Skewness	Post1.Energy	Post1.Contrast	Post1.Homogeneity	Post1.Entropy	Post1.Correlation	Post1.I	Post1.SD	Post1.Kurtosis	Post1.Skewness	Post2.Energy	Post2.Contrast	Post2.Homogeneity	Post2.Entropy	Post2.Correlation	Post2.I	Post2.SD	Post2.Kurtosis	Post2.Skewness	Post3.Energy	Post3.Contrast	Post3.Homogeneity	Post3.Entropy	Post3.Correlation	Post3.I	Post3.SD	Post3.Kurtosis	Post3.Skewness
1	GCGMM	0.094	37.956	0.376	0.449	0.465	113.671	37.02	3.024	-0.16	0.093	45.097	0.369	0.481	0.469	119.405	39.874	2.864	0.047	0.093	44.875	0.37	0.47	0.47	132.307	42.077	2.777	-0.167	0.093	47.421	0.371	0.466	0.47	138.129	42.96	2.834	-0.32
1	GCGMM	0.079	50.151	0.432	0.424	0.58	179.4	27.403	7.678	-1.567	0.079	51.025	0.441	0.439	0.581	179.481	32.053	4.054	-0.862	0.079	54.844	0.44	0.418	0.571	185.253	28.894	4.122	-0.79	0.079	53.239	0.438	0.424	0.566	181.79	28.971	4.156	-0.809
1	GCGMM	0.172	20.262	0.556	0.58	0.646	115.469	30.737	3.898	0.729	0.171	21.16	0.532	0.621	0.655	104.245	29.944	3.814	0.417	0.171	23.53	0.535	0.624	0.65	110.498	29.825	4.025	0.349	0.171	24.287	0.541	0.604	0.649	113.206	29.204	4.243	0.396
1	GCGMM	0.213	26.68	0.539	0.589	0.648	160.956	30.828	4.768	-1.029	0.212	23.384	0.53	0.633	0.649	141.163	31.701	3.671	-0.624	0.212	26.336	0.535	0.618	0.65	157.956	32.64	4.2	-0.871	0.213	27.761	0.543	0.599	0.651	160.911	31.101	4.816	-1.081
1	GCGMM	0.07	47.074	0.472	0.376	0.595	180.8	30.051	4.182	-0.942	0.068	41.822	0.449	0.441	0.599	162.943	35.364	3.003	-0.547	0.068	46.87	0.45	0.415	0.582	167.297	30.197	3.339	-0.428	0.068	48.258	0.453	0.41	0.574	167.252	27.863	3.421	-0.264
1	GCGMM	0.133	46.982	0.444	0.418	0.566	172.101	39.012	4.571	-1.292	0.133	46.919	0.462	0.413	0.566	166.425	38.102	3.507	-0.904	0.133	47.698	0.464	0.391	0.559	160.836	34.136	3.952	-1.012	0.131	37.03	0.426	0.505	0.543	126.255	39.862	2.807	-0.316
1	GCGMM	0.135	39.977	0.519	0.351	0.629	149.647	24.968	7.275	-1.863	0.131	37.814	0.491	0.435	0.634	173.805	31.584	3.373	-0.769	0.132	40.781	0.504	0.378	0.632	183.648	27.405	3.437	-0.779	0.133	42.693	0.509	0.351	0.631	192.751	25.331	4.088	-0.831
1	GCGMM	0.189	24.433	0.572	0.631	0.714	150.5	31.25	3.927	-0.564	0.19	28.014	0.585	0.61	0.722	168.576	33.502	3.887	-0.799	0.19	26.159	0.594	0.585	0.719	156.862	31.379	3.874	-0.649	0.19	29.772	0.592	0.573	0.716	166.876	29.916	4.085	-0.766
1	GCGMM	0.062	46.215	0.408	0.47	0.592	162.898	45.629	2.659	-0.728	0.062	48.696	0.412	0.479	0.592	164.737	49.945	2.512	-0.743	0.062	44.578	0.413	0.465	0.599	165.898	45.979	2.484	-0.651	0.061	41.595	0.408	0.473	0.598	158.368	42.058	2.446	-0.494
1	GCGMM	0.224	22.7	0.534	0.553	0.625	117.829	25.026	5.125	-0.473	0.224	29.217	0.543	0.527	0.623	133	27.132	5.081	-1.097	0.225	29.546	0.549	0.502	0.624	133.637	24.933	6.766	-1.362	0.225	26.643	0.556	0.483	0.626	112.933	21.39	6.691	-1.316
1	GCGMM	0.09	35.745	0.422	0.571	0.601	138.367	45.764	2.439	-0.169	0.09	32.445	0.436	0.561	0.615	136.056	49.167	2.118	-0.026	0.09	33.515	0.433	0.553	0.609	134.662	43.861	2.341	-0.097	0.091	35.28	0.432	0.542	0.597	124.841	40.764	2.753	-0.33
1	GCGMM	0.266	17.496	0.6	0.669	0.734	130.545	28.933	3.98	-0.722	0.266	16.254	0.595	0.74	0.738	142.558	44.124	2.749	-0.354	0.266	17.975	0.608	0.708	0.742	155.088	41.252	3.214	-0.678	0.266	18.591	0.613	0.685	0.742	161.651	40.475	3.813	-0.926
1	GCGMM	0.077	41.925	0.463	0.437	0.611	151.014	22.054	4.382	-0.412	0.074	34.923	0.416	0.582	0.599	132.663	35.199	2.911	0.073	0.075	39.097	0.437	0.528	0.577	148.04	32.404	3.32	0.232	0.076	35.474	0.449	0.493	0.593	147.034	30.961	3.528	0.055
1	GCGMM	0.084	48.19	0.477	0.341	0.591	185.942	20.967	3.061	-0.072	0.082	47.327	0.457	0.388	0.598	178.57	31.16	2.904	-0.418	0.082	46.825	0.461	0.412	0.562	170.881	30.884	2.66	-0.15	0.082	44.326	0.465	0.401	0.553	169.124	29.888	2.665	0.217
1	GCGMM	0.174	26.355	0.528	0.526	0.619	79.61	49.929	2.346	-0.267	0.17	16.499	0.523	0.552	0.654	81.435	54.215	2.512	0.165	0.179	15.686	0.531	0.564	0.654	75.558	54.064	2.456	0.265	0.179	15.776	0.539	0.558	0.654	78.874	55.459	2.469	0.211
1	GCGMM	0.062	79.688	0.31	0.196	0.355	186.698	38.937	2.424	-0.478	0.062	75.066	0.301	0.209	0.364	170.444	45.377	2.124	-0.298	0.062	74.197	0.307	0.206	0.363	165.09	37.883	2.482	-0.342	0.061	67.541	0.3	0.203	0.36	150.398	32.634	3.117	-0.234
1	GCGMM	0.073	57.745	0.343	0.245	0.399	173.984	27.908	2.765	-0.271	0.071	55.469	0.327	0.29	0.412	157.045	46.528	2.408	-0.354	0.072	54.626	0.342	0.27	0.371	147.047	33.553	3.17	-0.157	0.072	53.352	0.341	0.272	0.361	149.408	33.123	3.005	0.003
1	GCGMM	0.102	32.636	0.545	0.499	0.698	179.027	32.501	2.768	-0.579	0.099	27.64	0.512	0.547	0.696	158.926	33.949	2.395	-0.029	0.1	29.453	0.522	0.537	0.685	162.031	30.559	2.809	-0.05	0.1	30.807	0.526	0.519	0.68	166.083	29.268	2.844	-0.103
1	GCGMM	0.066	39.957	0.351	0.248	0.395	125.007	28.559	4.903	-0.136	0.064	56.208	0.326	0.295	0.42	150.308	39.672	2.651	-0.299	0.064	58.597	0.329	0.305	0.387	148.847	39.214	2.805	-0.115	0.064	59.342	0.324	0.314	0.37	129.487	34.944	2.811	-0.069
1	GCGMM	0.113	25.061	0.501	0.541	0.664	126.693	37.043	4.102	-0.743	0.113	23.461	0.516	0.519	0.673	111.812	35.973	2.826	-0.202	0.113	23.82	0.51	0.516	0.664	111.03	32.873	3.514	-0.132	0.113	25.227	0.508	0.504	0.658	107.933	29.738	4.086	-0.003
1	GCGMM	0.072	54.649	0.411	0.327	0.487	170.919	23.07	3.305	-0.315	0.07	51.011	0.39	0.392	0.509	160.347	38.151	2.968	-0.633	0.07	57.112	0.394	0.39	0.482	175.183	32.792	3.156	-0.475	0.069	55.078	0.383	0.404	0.479	164.526	32.286	3.293	-0.466
1	GCGMM	0.055	74.935	0.328	0.182	0.341	196.343	33.061	4.75	-1.237	0.052	68.908	0.313	0.203	0.38	176.733	46.939	2.271	-0.349	0.053	73.513	0.304	0.207	0.345	179.395	36.76	2.557	-0.308	0.053	68.098	0.304	0.202	0.341	175.244	31.734	3.09	-0.272
1	GCGMM	0.089	67.587	0.373	0.287	0.458	193.614	21.395	3.094	-0.201	0.089	61.745	0.387	0.29	0.438	176.654	24.047	2.899	0.025	0.09	62.466	0.394	0.274	0.44	184.058	23.598	3.062	0.078	0.09	61.391	0.393	0.274	0.448	180.849	23.059	3.369	0.075
1	GCGMM	0.058	55.696	0.374	0.343	0.473	171.393	26.462	4.113	-0.293	0.062	70.167	0.406	0.279	0.485	193.297	26.843	5.079	-1.14	0.061	65.124	0.398	0.292	0.471	170.077	19.126	4.733	-0.303	0.061	62.425	0.393	0.288	0.463	164.911	19.407	4.647	0.109
1	GCGMM	0.205	29.463	0.411	0.333	0.423	136.593	58.584	1.919	0.243	0.204	21.891	0.411	0.338	0.453	113.629	46.192	2.933	0.61	0.204	24.734	0.411	0.327	0.456	120.68	43.082	2.685	0.415	0.204	26.399	0.417	0.329	0.443	127.569	51.383	2.118	0.186
1	GCGMM	0.086	40.515	0.483	0.469	0.643	158.042	20.985	7.019	-0.954	0.086	34.932	0.499	0.51	0.654	130.744	24.345	4.049	-0.696	0.087	38.946	0.509	0.455	0.649	142.816	21.58	4.716	-0.608	0.086	39.68	0.501	0.453	0.645	151.048	20.868	5.195	-0.592
1	GCGMM	0.157	45.292	0.464	0.398	0.549	175.123	38.576	5.404	-1.569	0.158	52.364	0.477	0.333	0.556	185.247	29.116	3.823	-0.882	0.158	56.126	0.478	0.309	0.543	187.311	24.021	4.906	-0.952	0.158	57.386	0.471	0.328	0.54	192.366	22.915	5.12	-0.838
1	GCGMM	0.069	62.822	0.303	0.205	0.354	169.898	34.375	3.084	-0.441	0.069	62.046	0.307	0.199	0.361	165.562	38.149	2.705	-0.291	0.069	66.998	0.31	0.2	0.36	179.648	40.01	2.792	-0.4	0.069	73.655	0.31	0.197	0.353	184.122	41.329	3.391	-0.764
1	GCGMM	0.127	48.016	0.324	0.184	0.307	144.504	34.02	6.357	-1.122	0.128	44.201	0.322	0.184	0.311	127.819	33.248	3.826	0.049	0.13	44.138	0.326	0.183	0.311	128.058	30.365	4.918	0.095	0.129	46.367	0.328	0.167	0.312	142.111	32.122	5.416	-0.195
1	GCGMM	0.104	43.89	0.371	0.261	0.465	153.51	31.773	3.571	-0.595	0.105	45.983	0.379	0.262	0.474	177.002	35.831	3.736	-0.796	0.105	47.815	0.369	0.272	0.471	180.251	31.814	3.493	-0.477	0.104	48.87	0.37	0.268	0.466	180.084	31.286	3.933	-0.728
1	GCGMM	0.089	28.39	0.459	0.476	0.598	92.782	33.053	8.276	1.854	0.085	42.472	0.427	0.541	0.593	163.727	39.321	2.714	-0.527	0.085	45.217	0.43	0.529	0.593	166.8	37.561	2.8	-0.616	0.086	46.386	0.429	0.52	0.593	167.178	36.309	2.967	-0.676
1	GCGMM	0.073	40.634	0.426	0.484	0.608	169.379	40.612	3.625	-1.02	0.072	47.599	0.423	0.488	0.594	171.951	39.004	3.27	-0.826	0.073	49.693	0.438	0.452	0.596	180.22	37.073	3.882	-1.036	0.075	45.898	0.45	0.436	0.601	176.805	36.823	4.241	-1.19
1	GCGMM	0.095	47.336	0.447	0.471	0.579	179.327	33.68	5.368	-1.267	0.094	42.89	0.435	0.544	0.583	159.42	38.918	2.993	-0.499	0.094	46.465	0.442	0.515	0.577	167.139	36.863	3.572	-0.748	0.095	49.252	0.447	0.501	0.571	174.086	35.346	4.139	-0.868
1	GCGMM	0.085	45.93	0.37	0.291	0.448	123.887	32.384	3.328	-0.34	0.084	51.42	0.355	0.328	0.435	137.337	37.692	2.917	-0.234	0.084	51.094	0.359	0.323	0.441	139.436	36.758	3.044	-0.336	0.084	47.899	0.359	0.312	0.444	135.126	35.443	3.228	-0.39
1	GCGMM	0.075	56.337	0.385	0.375	0.508	177.905	31.06	3.314	-0.642	0.076	59.712	0.398	0.339	0.51	177.905	35.296	3.775	-0.898	0.075	56.659	0.395	0.345	0.511	177.862	31.438	3.583	-0.769	0.075	54.826	0.394	0.359	0.51	177.755	32.775	3.879	-0.849
1	GCGMM	0.116	41.083	0.375	0.388	0.447	124.619	41.839	2.33	0.201	0.116	43.111	0.371	0.403	0.465	132.771	48.176	2.199	0.126	0.116	41.254	0.376	0.394	0.468	131.604	45.05	2.283	0.118	0.116	42.332	0.37	0.387	0.468	136.515	45.406	2.262	0.085
1	GCGMM	0.054	71.319	0.33	0.215	0.398	189.076	43.239	3.874	-1.112	0.053	53.93	0.271	0.245	0.376	146.39	44.605	2.518	0.071	0.052	57.032	0.282	0.247	0.38	150.668	44.987	2.555	-0.174	0.053	64.696	0.285	0.246	0.387	167.216	47.197	2.643	-0.382
1	GCGMM	0.082	63.173	0.298	0.217	0.326	151.102	35.652	4.832	-0.812	0.082	59.438	0.303	0.209	0.344	138.624	34.649	3.177	-0.16	0.083	73.324	0.31	0.2	0.333	155.218	33.896	3.863	-0.382	0.082	70.678	0.305	0.209	0.339	148.334	30.827	4.782	-0.555
1	GCGMM	0.078	47.289	0.326	0.275	0.43	151.833	53.575	2.438	-0.557	0.078	48.238	0.334	0.271	0.448	145.252	49.496	2.176	-0.167	0.079	52.705	0.341	0.269	0.439	149.351	49.635	2.397	-0.39	0.078	52.175	0.341	0.275	0.442	151.281	46.494	2.544	-0.474
1	GCGMM	0.076	29.94	0.382	0.436	0.469	64.776	37.903	4.241	1.077	0.074	29.663	0.376	0.464	0.533	86.494	43.164	3.529	0.541	0.076	32.031	0.38	0.462	0.531	93.978	44.592	3.555	0.405	0.077	31.102	0.379	0.464	0.521	86.507	41.462	3.368	0.257
1	GCGMM	0.097	55.025	0.412	0.352	0.519	176.062	34.65	4.058	-0.982	0.097	53.876	0.415	0.357	0.526	176.926	35.288	2.847	-0.555	0.097	54.498	0.418	0.35	0.522	174.497	32.482	3.224	-0.546	0.097	54.853	0.414	0.363	0.521	171.263	31.71	3.219	-0.435
1	GCGMM	0.088	21.852	0.528	0.66	0.743	119.861	29.873	4.304	-0.754	0.09	18.889	0.561	0.606	0.754	120.998	28.39	4.113	-0.306	0.091	21.109	0.566	0.594	0.748	125.334	25.566	5.935	-0.449	0.09	21.008	0.564	0.611	0.74	126.703	26.561	6.037	-0.347
1	GCGMM	0.106	29.314	0.473	0.471	0.605	121.731	36.082	4.598	0.091	0.105	22.067	0.473	0.487	0.633	109.672	36.7	3.29	0.281	0.106	25.459	0.472	0.469	0.614	117.384	33.592	4.107	0.096	0.106	29.106	0.468	0.494	0.601	115.73	32.799	4.364	0.057
1	GCGMM	0.089	25.937	0.579	0.479	0.731	151.022	21.7	7.302	-0.287	0.086	23.285	0.566	0.538	0.75	159.766	28.736	3.15	-0.428	0.087	25.218	0.562	0.519	0.735	159.983	25.932	3.847	-0.217	0.086	26.622	0.562	0.502	0.73	161.577	25.012	4.319	-0.069
1	GCGMM	0.133	35.659	0.46	0.477	0.582	149.092	40.493	2.487	-0.157	0.132	33.273	0.455	0.492	0.591	116.921	36.752	3.897	0.427	0.133	37.74	0.455	0.499	0.594	140.938	39.624	3.033	-0.06	0.133	38.561	0.465	0.482	0.592	149.465	40.381	2.701	-0.17
1	GCGMM	0.146	23.481	0.542	0.556	0.671	115.749	40.009	3.979	-0.774	0.143	20.475	0.527	0.571	0.678	98.951	36.397	3.72	-0.245	0.145	23.705	0.527	0.564	0.668	100.001	35.728	3.917	-0.48	0.146	24.768	0.524	0.575	0.663	105.148	38.04	3.746	-0.549
1	GCGMM	0.168	22.197	0.584	0.556	0.707	154.977	37.2	2.451	-0.088	0.168	15.383	0.589	0.547	0.706	123.717	39.589	2.551	0.248	0.168	17.553	0.587	0.554	0.703	130.995	40.586	2.409	0.156	0.168	18.799	0.585	0.553	0.7	134.288	40.983	2.429	0.121
1	GCGMM	0.262	25.861	0.523	0.465	0.572	149.109	43.306	2.535	-0.222	0.262	24.468	0.514	0.469	0.57	140.68	43.999	2.641	-0.18	0.262	25.905	0.517	0.482	0.57	147.19	46.955	2.57	-0.245	0.262	25.942	0.52	0.465	0.573	144.645	44.264	2.491	-0.194
1	GCGMM	0.167	21.691	0.411	0.37	0.455	59.663	29.708	7.244	1.442	0.166	27.414	0.399	0.38	0.449	97.595	38.352	3.362	0.35	0.166	30.547	0.401	0.383	0.446	103.084	40.829	3.054	0.165	0.167	31.379	0.398	0.382	0.448	107.703	43.334	2.94	0.095
1	GCGMM	0.097	57.593	0.306	0.229	0.344	151.817	45.565	3.035	-0.525	0.097	53.545	0.308	0.239	0.348	139.12	45.213	2.57	-0.287	0.097	59.575	0.303	0.228	0.345	152.081	45.724	2.85	-0.458	0.097	60.393	0.306	0.229	0.343	157.178	45.66	3.017	-0.575
1	GCGMM	0.091	29.896	0.494	0.481	0.633	141.497	44.964	5.085	-1.127	0.088	20.201	0.487	0.492	0.649	118.754	40.986	4.215	-0.3	0.091	23.078	0.503	0.476	0.639	107.662	37.341	4.348	-0.63	0.091	23.816	0.497	0.492	0.632	110.966	39.679	4.023	-0.594
1	GCGMM	0.156	23.606	0.527	0.515	0.681	115.91	37.215	3.948	-0.555	0.155	18.241	0.521	0.542	0.692	115.605	36.897	3.137	0.195	0.155	21.452	0.529	0.511	0.68	119.467	32.774	3.574	0.071	0.155	24.212	0.527	0.505	0.67	131.649	33.351	3.748	-0.251
1	GCGMM	0.087	28.527	0.427	0.48	0.594	129.526	46.796	2.409	-0.141	0.087	26.403	0.431	0.47	0.612	124.839	45.239	2.667	0.129	0.087	26.905	0.428	0.456	0.607	127.869	44.342	2.8	0.087	0.087	27.392	0.435	0.457	0.606	129.568	43.507	2.836	0.066
1	GCGMM	0.067	65.484	0.305	0.255	0.363	163.357	49.248	4.054	-0.967	0.067	53.894	0.297	0.254	0.387	142.535	49.707	2.813	-0.175	0.067	54.612	0.304	0.242	0.378	137.853	47.93	2.895	-0.339	0.068	54.188	0.306	0.246	0.383	142.961	48.481	3.018	-0.389
1	GCGMM	0.1	51.218	0.421	0.358	0.509	172.194	28.05	5.151	-1.025	0.1	48.234	0.421	0.398	0.521	162.582	34.306	2.978	-0.405	0.1	52.327	0.414	0.397	0.513	171.714	31.157	3.701	-0.423	0.1	53	0.41	0.378	0.504	170.278	28.495	4.053	-0.487
1	GCGMM	0.063	46.609	0.38	0.373	0.496	149.185	31.023	8.62	-1.329	0.062	34.743	0.365	0.41	0.525	109.562	32.04	4.384	0.288	0.062	40.889	0.364	0.419	0.511	119.917	32.096	4.769	-0.14	0.062	42.805	0.362	0.416	0.521	131.378	34.38	3.88	-0.238
-1	GCGMM	0.074	39.08	0.362	0.346	0.453	127.764	47.58	2.958	-0.092	0.074	36.564	0.365	0.353	0.501	137.193	43.727	2.897	-0.229	0.075	40.893	0.373	0.331	0.482	142.918	38.183	3.781	-0.087	0.074	43.29	0.369	0.344	0.481	155.391	43.424	3.463	-0.41
-1	GCGMM	0.064	60.841	0.494	0.24	0.538	203.411	23.761	7.849	-1.489	0.057	54.109	0.442	0.337	0.57	195.985	35.466	1.978	-0.44	0.061	60.143	0.471	0.275	0.548	201.405	27.34	3.059	-0.829	0.06	61.866	0.476	0.269	0.538	201.554	22.376	3.701	-0.799
-1	GCGMM	0.04	97.101	0.179	0.098	0.152	159.35	43.811	3.083	-0.057	0.038	76.355	0.195	0.108	0.195	116.33	57.231	2.344	0.431	0.039	86.479	0.188	0.108	0.178	125.436	55.756	2.577	0.385	0.039	90.459	0.172	0.108	0.156	127.528	52.604	2.706	0.341
-1	GCGMM	0.134	30.91	0.548	0.524	0.701	172.164	27.103	3.635	-0.508	0.134	27.448	0.549	0.566	0.719	156.227	35.628	2.758	-0.478	0.134	29.181	0.556	0.548	0.713	160.455	32.596	3.099	-0.555	0.134	28.89	0.554	0.536	0.709	151.354	29.02	3.167	-0.444
-1	GCGMM	0.047	60.86	0.342	0.376	0.452	150.147	33.266	5.955	-0.89	0.046	56.931	0.328	0.393	0.44	124.836	34.333	3.663	-0.427	0.047	51.654	0.323	0.402	0.449	134.053	38.508	3.704	-0.432	0.047	54.019	0.331	0.383	0.431	138.6	35.41	4.829	-0.48
-1	GCGMM	0.114	28.693	0.51	0.546	0.658	124.788	47.024	3.152	-0.725	0.112	25.938	0.504	0.561	0.647	122.519	46.871	2.894	-0.244	0.113	25.708	0.517	0.526	0.649	117.17	41.106	3.224	-0.437	0.113	29.978	0.513	0.542	0.642	134.309	45.498	3.364	-0.659
-1	GCGMM	0.097	38.117	0.434	0.538	0.608	153.776	37.22	3.368	-0.833	0.096	34.259	0.432	0.548	0.609	140.787	37.803	2.65	-0.406	0.097	38.554	0.44	0.526	0.607	140.817	33.704	2.958	-0.533	0.097	34.281	0.435	0.572	0.619	137.305	49.192	2.61	-0.682
-1	GCGMM	0.075	43.481	0.389	0.441	0.543	140.755	37.11	3.524	-0.745	0.076	46.524	0.405	0.418	0.538	138.838	34.343	3.74	-0.649	0.076	45.685	0.41	0.411	0.535	133.167	33.25	3.812	-0.692	0.076	44.607	0.405	0.42	0.534	134.056	34.133	4.026	-0.832
-1	GCGMM	0.089	20.267	0.579	0.672	0.794	169.655	32.29	3.623	-0.742	0.092	13.084	0.605	0.632	0.8	120.871	25.74	3.692	-0.381	0.091	14.618	0.605	0.612	0.79	133.047	26.022	3.555	-0.09	0.091	15.732	0.598	0.584	0.788	134.701	24.355	3.544	0.184
-1	GCGMM	0.158	25.284	0.6	0.509	0.739	162.931	29.071	9.44	-1.604	0.158	20.25	0.602	0.575	0.751	139.973	30.799	5.512	-0.831	0.159	24.675	0.608	0.531	0.742	138.135	25.846	9.063	-1.54	0.16	23.569	0.612	0.507	0.736	149.508	25.931	11.157	-1.623
-1	GCGMM	0.111	52.669	0.345	0.317	0.397	143.599	49.86	2.69	-0.293	0.111	44.007	0.34	0.316	0.405	122.938	45.809	2.647	-0.035	0.111	40.159	0.343	0.316	0.407	123.372	45.769	2.878	-0.033	0.111	40.333	0.34	0.312	0.412	122.511	48.768	2.745	-0.146
-1	GCGMM	0.102	13.82	0.658	0.622	0.786	101.601	21.759	7.658	-0.516	0.094	15.359	0.603	0.728	0.808	138.84	33.753	4.468	-0.463	0.094	18.973	0.593	0.735	0.795	141.254	33.016	4.948	-0.631	0.094	18.75	0.595	0.733	0.791	128.683	31.442	4.699	-0.56
-1	GCGMM	0.121	30.8	0.446	0.497	0.594	139.014	36.575	3.413	-0.244	0.121	30.44	0.445	0.51	0.599	135.574	44.204	2.581	-0.143	0.122	30.966	0.45	0.491	0.592	136.672	40.395	3.23	-0.427	0.122	31.742	0.443	0.484	0.589	138.261	38.227	3.326	-0.447
-1	GCGMM	0.066	93.099	0.272	0.101	0.256	200.177	18.944	5.497	-0.848	0.064	88.44	0.271	0.108	0.261	191.846	26.808	3.305	-0.456	0.064	92.355	0.257	0.111	0.265	205.801	27.603	3.884	-0.726	0.065	89.506	0.271	0.11	0.262	206.689	25.626	5.112	-0.925
-1	GCGMM	0.098	50.023	0.394	0.353	0.505	145.28	28.307	3.67	-0.711	0.097	49.635	0.393	0.382	0.512	159.285	38.722	2.473	-0.141	0.097	52.525	0.395	0.372	0.506	168.724	36.616	2.971	-0.394	0.097	52.494	0.391	0.364	0.501	168.904	35.528	3.116	-0.511
-1	GCGMM	0.066	49.019	0.373	0.365	0.492	133.945	31.795	3.692	-0.612	0.064	48.123	0.363	0.38	0.469	144.353	37.887	2.715	-0.021	0.064	44.826	0.364	0.377	0.491	135.05	30.921	2.973	0.048	0.064	46.84	0.363	0.385	0.475	147.173	33.317	2.553	0.249
-1	GCGMM	0.046	62.284	0.255	0.21	0.352	142.415	47.128	2.309	0.105	0.045	66.266	0.27	0.211	0.303	146.266	44.678	2.659	0.107	0.045	68.372	0.269	0.211	0.291	147.2	41.554	3.024	-0.013	0.046	67.951	0.275	0.199	0.295	143.771	40.873	2.862	0.12
-1	GCGMM	0.061	57.707	0.409	0.292	0.501	147.642	15.877	5.638	0.098	0.057	51.982	0.375	0.384	0.528	153.825	39.76	2.542	-0.357	0.057	58.194	0.378	0.388	0.476	147.822	26.98	3.287	0.169	0.057	61.172	0.371	0.392	0.457	156.187	27.238	3.092	0.296
-1	GCGMM	0.056	56.367	0.278	0.193	0.36	155.967	48.154	2.461	-0.397	0.056	63.164	0.28	0.188	0.365	160.307	49.765	2.291	-0.342	0.057	61.443	0.289	0.186	0.369	166.063	49.133	2.193	-0.362	0.057	59.191	0.284	0.185	0.366	157.728	46.127	2.325	-0.434
-1	GCGMM	0.064	58.431	0.396	0.361	0.511	176.43	23.854	4.504	-0.654	0.063	49.034	0.397	0.415	0.535	157.87	33.65	2.831	-0.39	0.061	39.301	0.348	0.515	0.523	111.63	45.56	2.725	-0.232	0.063	54.38	0.397	0.406	0.514	165.025	30.954	3.202	-0.38
-1	GCGMM	0.074	40.016	0.425	0.568	0.619	159.836	37.826	4.607	-1.168	0.073	37.187	0.429	0.622	0.58	120.881	33.437	3.012	-0.075	0.074	38.3	0.435	0.605	0.579	129.037	32.002	3.251	-0.126	0.075	38.318	0.441	0.591	0.58	130.904	30.504	3.455	-0.124
-1	GCGMM	0.069	44.545	0.428	0.409	0.6	172.351	32.943	4.164	-1.086	0.066	40.935	0.413	0.484	0.597	159.955	35.189	2.253	0.002	0.067	44.244	0.414	0.464	0.592	171.295	35.031	2.375	-0.281	0.068	46.625	0.425	0.439	0.59	167.895	31.546	2.699	-0.46
-1	GCGMM	0.13	42.575	0.355	0.292	0.381	127.802	39.873	3.266	0.259	0.131	45.165	0.359	0.294	0.394	137.354	45.119	2.686	0.478	0.13	49.885	0.356	0.294	0.394	145.029	43.912	2.53	0.381	0.13	53.498	0.356	0.29	0.39	150.854	42.243	2.463	0.276
-1	GCGMM	0.07	41.385	0.439	0.427	0.604	159.617	30.555	3.232	-0.429	0.069	38.816	0.411	0.511	0.581	147.58	34.919	2.853	0.118	0.069	40.898	0.415	0.508	0.571	140.918	33.487	2.863	0.194	0.069	41.338	0.423	0.49	0.566	140.367	32.852	2.841	0.263
-1	GCGMM	0.137	27.628	0.482	0.615	0.669	157.642	43.531	2.179	-0.336	0.137	28.074	0.477	0.645	0.652	135.922	40.91	2.476	-0.218	0.137	29.353	0.48	0.636	0.646	143.546	41.279	2.562	-0.314	0.137	30.072	0.482	0.628	0.646	149.756	42.274	2.593	-0.363
1	GC	0.096	38.585	0.375	0.452	0.463	122.063	40.386	2.848	-0.174	0.096	40.967	0.368	0.482	0.476	125.405	46.136	2.591	0.057	0.096	40.593	0.366	0.469	0.476	129.308	45.337	2.511	-0.142	0.096	43.376	0.372	0.471	0.471	135.011	46.181	2.503	-0.242
1	GC	0.098	58.528	0.374	0.324	0.439	188.519	24.782	7.822	-1.464	0.098	58.977	0.379	0.328	0.439	184.432	29.169	5.702	-1.159	0.097	60.648	0.38	0.324	0.432	186.301	26.764	4.337	-0.633	0.097	57.592	0.376	0.333	0.426	178.053	26.503	4.046	-0.573
1	GC	0.127	22.252	0.474	0.463	0.558	120.566	33.443	3.429	0.838	0.126	21.982	0.445	0.513	0.56	116.686	32.571	3.895	0.585	0.126	23.981	0.452	0.51	0.557	122.3	32.572	3.873	0.584	0.127	25.335	0.461	0.494	0.556	129.061	33.435	3.819	0.643
1	GC	0.242	27.779	0.533	0.547	0.609	162.072	30.275	5.443	-1.162	0.241	23.581	0.525	0.589	0.616	145.349	32.735	3.52	-0.55	0.241	26.25	0.529	0.574	0.616	157.566	33.156	3.976	-0.775	0.242	27.295	0.536	0.545	0.616	160.792	31.498	4.72	-1.009
1	GC	0.072	50.61	0.452	0.37	0.56	179.364	31.983	4.532	-1.089	0.07	43.337	0.429	0.436	0.57	162.335	38.28	3.227	-0.745	0.07	48.647	0.43	0.418	0.551	166.446	33	3.691	-0.685	0.07	50.447	0.432	0.41	0.541	166.328	30.192	3.784	-0.527
1	GC	0.152	58.529	0.418	0.336	0.47	187.038	37.722	6.081	-1.707	0.152	57.439	0.438	0.302	0.468	179.912	33.964	5.386	-1.439	0.152	58.702	0.434	0.312	0.463	187.063	33.059	5.845	-1.448	0.151	41.403	0.413	0.383	0.453	142.351	36.156	3.294	-0.477
1	GC	0.099	43.175	0.47	0.342	0.571	149.321	28.985	5.787	-1.754	0.094	46.2	0.435	0.413	0.575	175.337	35.644	4.032	-1.101	0.095	49.793	0.451	0.349	0.574	186.135	31.033	4.724	-1.267	0.096	50.502	0.456	0.328	0.573	195.05	29.796	5.966	-1.472
1	GC	0.208	24.725	0.52	0.501	0.605	156.154	33.036	4.158	-0.713	0.209	29.615	0.532	0.464	0.608	176.598	35.037	4.478	-1.048	0.209	27.602	0.541	0.438	0.605	165.688	31.146	4.004	-0.728	0.209	32.178	0.537	0.426	0.602	182.687	30.533	3.999	-0.789
1	GC	0.071	47.29	0.415	0.466	0.584	166.374	45.174	2.884	-0.859	0.071	49.824	0.418	0.473	0.584	167.901	50.705	2.944	-0.952	0.071	45.077	0.418	0.469	0.592	168.715	47.175	2.955	-0.889	0.07	41.651	0.412	0.473	0.593	160.98	43.233	2.877	-0.738
1	GC	0.227	21.606	0.506	0.507	0.569	117.404	26.866	4.473	-0.401	0.227	26.267	0.508	0.51	0.573	131.941	30.119	4.58	-1.075	0.228	27.579	0.514	0.483	0.574	134.782	28.969	5.481	-1.26	0.228	26.784	0.519	0.47	0.573	138.927	29.618	5.235	-1.196
1	GC	0.091	46.975	0.377	0.427	0.493	160.109	42.034	2.84	-0.361	0.091	45.006	0.383	0.418	0.501	159.687	44.39	2.587	-0.471	0.092	43.42	0.39	0.395	0.497	156.961	39.398	3.19	-0.559	0.092	42.842	0.395	0.382	0.49	151.967	36.476	4.058	-0.73
1	GC	0.26	21.021	0.55	0.586	0.637	135.595	28.727	3.975	-0.622	0.26	20.61	0.549	0.648	0.644	146.154	42.66	2.581	-0.28	0.26	23.351	0.56	0.616	0.646	161.113	39.207	3.034	-0.595	0.26	24.399	0.566	0.598	0.646	171.414	38.188	3.487	-0.791
1	GC	0.086	50.789	0.437	0.382	0.546	176.802	23.847	5.515	-0.726	0.082	38.061	0.403	0.509	0.529	137.21	35.207	3.252	-0.157	0.084	39.331	0.421	0.452	0.519	146.892	31.789	3.546	0.196	0.084	39.201	0.441	0.418	0.529	152.189	29.106	3.79	0.319
1	GC	0.104	60.569	0.395	0.269	0.427	186.346	20.332	2.934	0.035	0.103	59.096	0.388	0.308	0.431	180.112	36.42	3.348	-0.831	0.102	53.652	0.392	0.303	0.411	167.92	28.153	3.151	-0.092	0.103	54.16	0.397	0.293	0.417	168.277	26.655	2.999	0.233
1	GC	0.228	32.517	0.481	0.392	0.456	72.403	55.401	1.998	0.04	0.224	21.482	0.474	0.393	0.516	75.865	62.871	2.101	0.398	0.239	21.577	0.487	0.397	0.501	69.658	62.759	2.088	0.494	0.235	22.229	0.49	0.395	0.501	73.335	64.846	2.026	0.427
1	GC	0.059	79.35	0.274	0.189	0.316	191.73	40.771	2.869	-0.767	0.059	71.762	0.278	0.207	0.331	175.051	51.891	2.128	-0.529	0.06	76.628	0.28	0.196	0.334	180.972	47.615	2.362	-0.61	0.059	67.093	0.277	0.193	0.336	175.337	42.883	2.681	-0.65
1	GC	0.082	44.321	0.39	0.344	0.504	164.009	29.576	3.056	-0.075	0.081	31.243	0.355	0.437	0.54	123.978	58.569	1.758	0.215	0.081	36.033	0.367	0.409	0.505	121.827	45.671	2.13	0.007	0.082	37.243	0.372	0.396	0.495	126.896	43.766	2.26	0.027
1	GC	0.093	31.926	0.524	0.528	0.683	174.585	36.127	2.746	-0.644	0.09	25.704	0.493	0.573	0.688	152.214	39.754	2.472	-0.259	0.091	27.632	0.503	0.55	0.678	156.467	35.341	2.794	-0.287	0.091	29.259	0.508	0.526	0.672	161.269	33.302	2.902	-0.322
1	GC	0.064	35.745	0.361	0.309	0.442	108.553	28.394	5.279	-0.023	0.062	44.102	0.334	0.372	0.476	138.9	42.531	2.638	-0.183	0.062	48.343	0.337	0.369	0.447	141.254	41.574	2.925	-0.167	0.062	52.461	0.335	0.373	0.428	126.08	35.785	2.921	-0.117
1	GC	0.119	24.967	0.464	0.52	0.617	122.765	42.632	3.164	-0.558	0.119	23.104	0.477	0.49	0.627	110.319	38.217	3.057	-0.26	0.119	24.503	0.474	0.486	0.616	110.027	35.496	3.713	-0.214	0.119	25.839	0.474	0.478	0.611	107.167	32.866	4.155	-0.142
1	GC	0.071	53.543	0.416	0.323	0.497	174.1	21.486	3.31	-0.146	0.068	39.811	0.381	0.437	0.553	151.294	46.018	2.346	-0.534	0.068	51.634	0.397	0.402	0.51	170.921	35.964	2.752	-0.442	0.068	54.056	0.391	0.404	0.489	165.262	32.019	2.962	-0.328
1	GC	0.051	79.089	0.327	0.249	0.352	179.221	38.487	3.305	-0.739	0.05	53.906	0.313	0.273	0.418	137.745	55.386	2.092	0.37	0.05	65.549	0.311	0.271	0.369	145.173	47.518	2.082	0.244	0.05	67.363	0.309	0.262	0.366	146.309	41.485	2.364	0.113
1	GC	0.119	50.413	0.416	0.419	0.536	178.453	37.757	3.651	-0.954	0.119	48.052	0.422	0.432	0.524	160.899	33.484	2.842	-0.328	0.119	47.605	0.436	0.401	0.518	171.73	29.364	3.153	-0.034	0.119	47.121	0.432	0.396	0.52	170.749	29.355	3.399	-0.123
1	GC	0.071	45.93	0.401	0.43	0.527	158.229	34.661	4.485	-0.779	0.071	42.58	0.414	0.434	0.585	166.775	46.297	2.799	-0.709	0.072	47.266	0.423	0.392	0.553	153.532	32.869	3.957	-0.916	0.072	49.658	0.418	0.383	0.536	154.126	28.79	4.429	-0.744
1	GC	0.179	16.251	0.409	0.384	0.444	99.48	42.411	3.878	0.883	0.179	17.129	0.411	0.4	0.469	100.976	52.684	2.66	0.614	0.179	22.028	0.406	0.385	0.466	112.54	49.082	2.731	0.473	0.179	16.34	0.425	0.363	0.443	103.147	47.419	3	0.7
1	GC	0.093	38.02	0.461	0.442	0.603	157.618	21.883	8.478	-1.221	0.093	29.25	0.475	0.528	0.617	127.21	30.078	3.694	-0.838	0.093	33.56	0.483	0.473	0.613	140.021	27.148	4.526	-0.917	0.093	34.837	0.477	0.461	0.61	148.835	25.921	5.136	-0.94
1	GC	0.119	44.305	0.451	0.445	0.572	171.417	39.061	4.85	-1.423	0.119	40.716	0.453	0.459	0.6	168.389	41.862	2.762	-0.706	0.119	46.605	0.457	0.429	0.582	172.819	36.442	3.512	-0.936	0.119	50.864	0.45	0.421	0.572	180.594	32.915	4.161	-1.006
1	GC	0.08	53.691	0.316	0.231	0.38	164.443	37.39	3.085	-0.521	0.08	51.06	0.316	0.235	0.395	155.215	43.316	2.439	-0.228	0.08	54.691	0.316	0.238	0.396	168.239	46.263	2.442	-0.328	0.08	59.44	0.319	0.232	0.391	172.004	48.137	2.549	-0.536
1	GC	0.118	39.24	0.404	0.397	0.487	132.792	38.839	4.019	-0.628	0.117	29.561	0.405	0.417	0.512	103.666	37.718	3.194	0.284	0.117	30.931	0.406	0.416	0.506	104.072	36.738	3.348	0.155	0.117	34.466	0.405	0.414	0.502	115.942	40.239	3.214	-0.024
1	GC	0.131	39.649	0.354	0.261	0.409	149.614	35.581	3.006	-0.598	0.131	40.363	0.361	0.267	0.428	168.103	45.973	2.864	-0.775	0.131	43.343	0.357	0.272	0.423	171.781	42.375	3.154	-0.745	0.131	44.481	0.358	0.264	0.417	172.015	41.455	3.271	-0.864
1	GC	0.127	22.275	0.486	0.487	0.622	90.42	31.829	8.79	1.853	0.123	30.979	0.458	0.559	0.62	154.112	43.697	2.237	-0.323	0.124	33.758	0.457	0.549	0.62	158.776	41.176	2.392	-0.439	0.124	35.443	0.459	0.534	0.619	160.536	39.148	2.561	-0.509
1	GC	0.088	32.291	0.436	0.518	0.618	153.1	40.104	3.031	-0.85	0.087	37.889	0.427	0.538	0.618	161.224	48.978	2.626	-0.766	0.088	40.213	0.442	0.504	0.619	170.925	45.538	2.942	-0.895	0.089	38.813	0.453	0.483	0.618	169.506	42.947	3.267	-1.004
1	GC	0.079	49.928	0.42	0.445	0.536	167.223	33.576	4.847	-1.214	0.077	43.62	0.404	0.525	0.553	155.752	42.261	3.07	-0.593	0.077	47.652	0.411	0.497	0.545	163.74	40.413	3.651	-0.859	0.078	51.078	0.418	0.487	0.537	171	38.996	4.298	-1.021
1	GC	0.13	31.757	0.414	0.372	0.528	109.398	43.735	3.227	-0.654	0.129	36.353	0.403	0.402	0.515	119.414	51.042	2.756	-0.479	0.129	36.308	0.405	0.398	0.519	121.531	50.73	2.859	-0.576	0.13	33.973	0.407	0.383	0.521	118.071	48.874	2.935	-0.614
1	GC	0.1	43.605	0.413	0.502	0.559	162.876	38.729	2.988	-0.58	0.1	38.418	0.422	0.507	0.582	153.489	48.632	2.404	-0.48	0.1	40.317	0.423	0.49	0.574	158.072	43.035	2.772	-0.59	0.1	41.523	0.426	0.482	0.567	161.723	41.754	3.041	-0.684
1	GC	0.106	38.787	0.35	0.365	0.414	128.096	41.788	2.29	0.138	0.106	46.365	0.344	0.378	0.412	135.83	49.554	2.104	0.027	0.106	47.279	0.351	0.368	0.415	140.127	47.222	2.193	-0.013	0.106	49.88	0.345	0.368	0.418	141.901	44.645	2.236	-0.033
1	GC	0.074	71.396	0.325	0.226	0.373	181.26	49.322	3.152	-0.959	0.073	49.639	0.282	0.25	0.362	137.736	50.073	2.348	0.012	0.073	53.937	0.299	0.25	0.364	141.956	51.338	2.42	-0.252	0.072	62.374	0.296	0.256	0.368	157.625	54.945	2.515	-0.454
1	GC	0.045	49.126	0.286	0.359	0.41	131.668	41.542	3.363	-0.433	0.045	34.403	0.29	0.358	0.464	106.527	44.708	2.373	0.313	0.045	45.309	0.293	0.357	0.444	122.118	46.381	2.343	0.095	0.045	48.093	0.293	0.357	0.424	120.546	41.285	2.614	-0.051
1	GC	0.079	45.676	0.317	0.283	0.415	145.427	55.72	2.442	-0.526	0.078	41.437	0.319	0.28	0.444	134.451	55.649	2.156	-0.179	0.079	43.946	0.326	0.276	0.44	139.284	55.356	2.302	-0.357	0.079	47.274	0.325	0.277	0.434	141.608	52.494	2.484	-0.46
1	GC	0.088	26.566	0.355	0.341	0.382	56.767	32.579	5.473	1.228	0.085	33.475	0.352	0.381	0.463	86.252	43.668	3.488	0.516	0.088	34.835	0.357	0.381	0.459	93.558	45.069	3.52	0.4	0.088	33.8	0.359	0.371	0.449	85.47	41.655	3.38	0.322
1	GC	0.136	50.394	0.394	0.326	0.451	178.007	38.27	3.864	-1.042	0.136	50.14	0.4	0.32	0.463	179.093	40.089	2.938	-0.76	0.136	49.669	0.399	0.319	0.461	175.787	37.059	3.126	-0.682	0.136	49.874	0.4	0.325	0.461	176.289	36.607	3.077	-0.536
1	GC	0.116	29.393	0.494	0.579	0.648	127.723	29.398	3.706	-0.673	0.118	25.398	0.528	0.517	0.663	125.479	26.067	3.691	-0.427	0.119	28.92	0.532	0.474	0.654	144.945	24.623	3.88	-0.349	0.119	28.088	0.534	0.502	0.647	139.374	23.848	5.15	-0.218
1	GC	0.11	26.29	0.49	0.492	0.641	120.67	33.373	4.373	0.11	0.109	18.646	0.489	0.528	0.666	108.236	37.793	3.028	0.242	0.11	21.252	0.49	0.504	0.652	116.013	34.116	3.725	0.11	0.11	25.873	0.489	0.51	0.639	115.275	31.668	4.391	0.219
1	GC	0.112	32.189	0.543	0.442	0.647	151.197	25.095	8.093	-0.763	0.11	30.963	0.533	0.504	0.66	162.293	29.738	4.024	-0.703	0.111	31.513	0.53	0.47	0.652	161.849	26.88	4.965	-0.491	0.111	31.958	0.533	0.451	0.65	162.656	26.325	4.81	-0.301
1	GC	0.103	26.659	0.464	0.567	0.611	136.854	43.019	2.5	-0.046	0.102	22.643	0.458	0.607	0.636	97.011	42.138	3.149	0.481	0.102	25.611	0.455	0.618	0.639	117.093	48.246	2.354	0.151	0.102	25.889	0.461	0.614	0.638	124.572	50.097	2.185	0.055
1	GC	0.144	23.067	0.529	0.559	0.654	112.93	41.258	3.631	-0.671	0.142	18.002	0.515	0.587	0.67	93.74	37.258	3.483	-0.06	0.144	20.834	0.517	0.574	0.662	95.164	36.016	3.758	-0.264	0.146	22.368	0.514	0.578	0.655	100.665	37.779	3.744	-0.374
1	GC	0.159	27.143	0.545	0.48	0.656	149.419	34.765	2.672	-0.055	0.159	23.271	0.551	0.494	0.654	121.16	36.34	3.301	0.54	0.16	23.418	0.551	0.467	0.65	120.843	35.025	3.314	0.49	0.16	24.451	0.554	0.47	0.649	123.139	35.115	3.26	0.402
1	GC	0.255	22.985	0.53	0.507	0.583	131.72	47.631	2.23	0.076	0.255	20.364	0.529	0.521	0.581	114.957	50.163	2.303	0.195	0.255	20.728	0.526	0.534	0.581	119.967	53.298	2.227	0.173	0.255	20.542	0.528	0.524	0.586	119.525	50.672	2.291	0.11
1	GC	0.106	41.393	0.351	0.321	0.381	111.746	43.98	3.241	0.619	0.106	51.542	0.346	0.328	0.397	142.606	45.989	2.398	-0.105	0.106	53.383	0.346	0.331	0.399	151.643	49.227	2.475	-0.188	0.106	51.006	0.347	0.326	0.401	142.568	46.904	2.505	-0.133
1	GC	0.108	50.23	0.338	0.288	0.406	142.082	49.8	2.639	-0.393	0.108	41.774	0.336	0.306	0.418	123.216	52.213	2.139	-0.098	0.108	46.765	0.334	0.295	0.415	135.424	53.794	2.173	-0.223	0.108	48.486	0.337	0.298	0.411	140.792	54.282	2.252	-0.34
1	GC	0.154	24.038	0.535	0.532	0.652	134.193	50.39	3.878	-0.936	0.151	14.286	0.523	0.555	0.676	109.802	46.683	3.152	-0.136	0.155	18.598	0.531	0.557	0.666	120.254	50.227	3.234	-0.499	0.156	16.794	0.541	0.541	0.661	106.915	45.213	3.187	-0.495
1	GC	0.12	25.236	0.49	0.54	0.651	110.97	38.303	3.192	-0.319	0.119	18.903	0.486	0.564	0.67	106.495	41.316	2.672	0.171	0.119	22.289	0.493	0.539	0.655	111.092	37.504	2.888	-0.004	0.119	25.258	0.49	0.532	0.642	123.007	38.444	2.854	-0.22
1	GC	0.108	18.845	0.479	0.567	0.654	107.636	49.458	2.555	0.143	0.107	12.81	0.481	0.578	0.683	90.939	52.278	2.627	0.548	0.108	13.293	0.483	0.56	0.678	95.103	51.355	2.686	0.468	0.109	13.692	0.486	0.559	0.676	97.521	50.657	2.704	0.413
1	GC	0.059	60.142	0.331	0.363	0.444	161.339	47.306	3.247	-0.758	0.059	36.628	0.337	0.362	0.478	120.454	44.669	3.23	0.511	0.059	37.53	0.337	0.36	0.48	115.001	43.869	2.997	0.425	0.06	37.14	0.336	0.358	0.485	117.851	44.987	2.965	0.471
1	GC	0.101	48.666	0.424	0.401	0.524	165.753	36.988	4.682	-1.228	0.101	39.53	0.421	0.453	0.553	147.457	43.155	2.816	-0.432	0.101	44.216	0.419	0.441	0.544	157.19	41.351	3.481	-0.635	0.101	46.857	0.419	0.421	0.529	157.714	37.654	4.153	-0.813
1	GC	0.089	52.625	0.357	0.319	0.427	147.739	36.675	7.026	-1.331	0.089	38.466	0.354	0.319	0.453	119.711	34.45	4.851	-0.212	0.09	39.107	0.355	0.324	0.464	127.241	35.123	5.379	-0.59	0.09	47.63	0.356	0.316	0.452	140.229	35.445	5.282	-0.771
-1	GC	0.102	25.433	0.429	0.469	0.543	106.855	59.082	2.247	0.072	0.099	20.77	0.431	0.479	0.593	96.79	56.367	2.182	0.218	0.103	21.719	0.44	0.446	0.583	103.044	54.799	2.393	0.005	0.101	25.244	0.435	0.462	0.578	113.327	61.552	2.113	-0.102
-1	GC	0.065	54.491	0.509	0.279	0.581	200.48	27.377	6.62	-1.47	0.056	40.477	0.439	0.418	0.629	185.276	42.724	1.82	-0.342	0.06	47.114	0.469	0.35	0.607	192.398	34.513	2.392	-0.671	0.059	50.825	0.478	0.324	0.594	195.236	27.139	3.125	-0.735
-1	GC	0.042	83.159	0.207	0.136	0.22	144.994	46.602	2.883	0.106	0.041	62.4	0.213	0.145	0.254	96.819	57.32	2.78	0.817	0.042	72.397	0.206	0.14	0.24	106.974	55.862	2.909	0.736	0.042	78.597	0.199	0.14	0.218	110.585	52.929	2.956	0.638
-1	GC	0.138	27.859	0.552	0.558	0.714	169.571	29.97	3.359	-0.551	0.137	22.702	0.549	0.622	0.733	149.298	39.404	2.575	-0.343	0.137	24.138	0.555	0.599	0.728	150.258	35.403	2.844	-0.38	0.137	24.244	0.555	0.575	0.724	146.04	32.332	2.939	-0.306
-1	GC	0.07	50.329	0.363	0.401	0.481	147.457	35.51	5.236	-0.861	0.069	45.532	0.348	0.423	0.481	119.651	40.016	2.922	-0.439	0.069	45.14	0.351	0.421	0.476	132.534	39.993	3.434	-0.37	0.07	45.162	0.354	0.414	0.469	135.95	38.83	4.032	-0.45
-1	GC	0.124	26.328	0.515	0.562	0.667	127.808	41.704	3.295	-0.548	0.123	23.946	0.509	0.578	0.656	127.033	43.902	2.859	-0.157	0.124	24.676	0.52	0.541	0.656	120.968	37.654	3.165	-0.312	0.124	27.714	0.519	0.546	0.655	138.496	39.984	3.4	-0.505
-1	GC	0.093	43.455	0.405	0.456	0.548	159.595	35.866	4.399	-1.108	0.092	39.981	0.404	0.489	0.56	159.112	43.698	3.303	-0.737	0.093	44.326	0.413	0.463	0.555	148.165	33.806	3.982	-0.879	0.093	45.183	0.418	0.446	0.55	159.806	34.885	3.821	-0.904
-1	GC	0.09	42.871	0.405	0.434	0.548	142.536	35.3	3.781	-0.759	0.09	42.698	0.417	0.42	0.553	137.467	34.842	3.413	-0.553	0.091	41.825	0.422	0.408	0.55	132.267	33.318	3.59	-0.606	0.091	41.836	0.419	0.414	0.545	134.057	33.316	4.005	-0.768
-1	GC	0.12	42.905	0.467	0.351	0.531	186.402	25.525	3.628	-0.467	0.12	40.162	0.477	0.334	0.538	176.893	22.624	3.135	-0.189	0.12	40.613	0.477	0.347	0.538	176.76	24.269	2.995	0.209	0.12	39.776	0.474	0.339	0.539	182.86	23.487	2.975	0.352
-1	GC	0.158	33.126	0.549	0.403	0.648	163.521	22.459	7.309	-1.138	0.158	27.694	0.559	0.443	0.658	166.843	29.343	3.586	-0.483	0.159	31.869	0.563	0.4	0.652	181.979	25.024	4.958	-0.692	0.16	29.842	0.568	0.368	0.647	173.466	21.183	4.273	0.123
-1	GC	0.124	41.712	0.364	0.357	0.425	126.419	50.606	2.318	0.192	0.124	31.55	0.361	0.358	0.444	102.669	49.836	2.309	0.3	0.124	28.586	0.366	0.357	0.455	103.847	49.183	2.496	0.293	0.124	30.693	0.361	0.36	0.454	105.009	49.501	2.489	0.291
-1	GC	0.13	27.446	0.561	0.593	0.65	122.571	26.741	7.663	-1.357	0.126	27.528	0.539	0.623	0.658	137.299	35.809	4.492	-0.706	0.126	26.284	0.536	0.629	0.66	136.443	35.531	4.555	-0.654	0.127	23.391	0.539	0.618	0.662	122.771	32.991	4.522	-0.556
-1	GC	0.118	30.449	0.449	0.504	0.609	148.866	39.49	3.192	-0.262	0.118	28.253	0.45	0.524	0.618	132.66	45.732	2.352	-0.085	0.118	28.24	0.457	0.504	0.614	134.32	41.602	2.83	-0.336	0.119	28.997	0.452	0.491	0.611	136.026	39.422	2.986	-0.382
-1	GC	0.073	75.357	0.283	0.128	0.292	182.374	22.291	4.145	-0.469	0.072	64.588	0.278	0.141	0.301	173.173	30.021	2.949	-0.259	0.072	68.319	0.275	0.136	0.301	186.499	30.24	3.269	-0.478	0.072	68.532	0.285	0.131	0.298	196.078	29.549	3.643	-0.644
-1	GC	0.102	48.402	0.394	0.337	0.496	147.156	28.481	3.766	-0.777	0.101	45.266	0.39	0.383	0.512	159.278	41.777	2.404	-0.264	0.101	49.427	0.393	0.36	0.504	169.947	38.266	2.951	-0.48	0.101	50.025	0.391	0.348	0.499	170.769	36.291	3.209	-0.589
-1	GC	0.083	41.583	0.386	0.411	0.538	145.976	45.29	2.762	-0.71	0.082	39.187	0.38	0.431	0.502	130.615	45.516	2.668	-0.164	0.082	36.797	0.384	0.407	0.511	121.946	32.08	3.594	-0.123	0.082	42.995	0.382	0.414	0.491	133.633	31.616	3.582	-0.025
-1	GC	0.043	44.229	0.274	0.293	0.436	127.022	48.011	2.409	0.388	0.043	46.592	0.279	0.297	0.401	126.513	50.441	2.331	0.299	0.043	51.072	0.287	0.292	0.379	131.921	46.138	2.586	0.155	0.044	52.51	0.29	0.276	0.373	131.43	44.773	2.735	0.142
-1	GC	0.066	57.971	0.407	0.299	0.497	148.473	17.21	13.304	-0.915	0.062	43.303	0.375	0.414	0.55	142.984	47.315	2.257	-0.341	0.063	48.636	0.382	0.399	0.509	139.382	33.544	3.339	-0.279	0.063	52.771	0.38	0.394	0.491	148.884	32.027	3.612	-0.122
-1	GC	0.057	50.027	0.287	0.215	0.389	148.692	51.348	2.314	-0.348	0.057	52.466	0.288	0.211	0.396	147.646	54.878	2.041	-0.153	0.057	53.66	0.296	0.207	0.394	154.072	53.922	1.998	-0.185	0.057	52.804	0.291	0.207	0.389	147.656	49.78	2.112	-0.258
-1	GC	0.074	56.552	0.38	0.32	0.473	184.882	21.476	4.11	-0.364	0.073	49.845	0.386	0.352	0.483	164.529	31.193	3.327	-0.588	0.071	39.079	0.343	0.454	0.468	129.384	45.701	3.006	-0.413	0.073	51.177	0.383	0.355	0.469	168.285	28.682	3.238	-0.342
-1	GC	0.085	42.305	0.394	0.504	0.539	158.932	40.675	4.706	-1.319	0.084	35.333	0.397	0.548	0.507	116.925	34.8	3.151	-0.094	0.085	36.397	0.403	0.535	0.509	123.863	32.586	3.51	-0.189	0.086	35.578	0.409	0.511	0.514	125.443	30.384	3.818	-0.209
-1	GC	0.083	38.734	0.44	0.424	0.616	172.297	32.113	4.106	-1.032	0.081	33.953	0.424	0.508	0.616	156.438	38.026	2.311	-0.107	0.082	37.126	0.424	0.491	0.612	167.371	38.696	2.449	-0.396	0.082	39.275	0.435	0.469	0.61	164.309	35.05	2.702	-0.558
-1	GC	0.182	26.032	0.44	0.411	0.483	104.687	40.701	3.302	0.37	0.182	23.478	0.441	0.411	0.504	111.302	50.291	2.838	0.55	0.182	26.531	0.437	0.422	0.503	117.902	50.968	2.615	0.421	0.182	29.098	0.437	0.418	0.501	123.022	50.901	2.454	0.31
-1	GC	0.091	37.105	0.455	0.465	0.622	153.57	33.911	3	-0.4	0.09	32.398	0.433	0.534	0.611	139.996	39.068	2.623	0.053	0.09	34.299	0.436	0.527	0.603	134.28	36.279	2.767	0.158	0.09	35.32	0.444	0.506	0.596	134.463	34.632	2.863	0.257
-1	GC	0.106	41.399	0.431	0.496	0.576	170.071	40.518	2.57	-0.585	0.106	42.562	0.418	0.55	0.536	145.897	37.339	2.768	-0.328	0.106	43.814	0.424	0.532	0.533	151.792	37.137	2.895	-0.373	0.106	44.185	0.427	0.524	0.535	157.087	37.386	3.024	-0.422
1	FCM	0.175	35.396	0.298	0.151	0.181	145.348	40.289	2.991	-0.353	0.175	45.26	0.298	0.157	0.179	143.242	32.903	3.676	-0.106	0.175	44.349	0.297	0.152	0.177	158.527	32.322	4.346	-0.419	0.175	45.738	0.296	0.151	0.177	161.707	34.621	4.175	-0.552
1	FCM	0.121	50.066	0.416	0.37	0.507	183.3	33.722	6.468	-1.59	0.122	53.829	0.428	0.342	0.499	183.481	29.737	4.806	-0.99	0.121	59.117	0.429	0.341	0.486	190.675	23.888	3.791	-0.495	0.121	57.816	0.428	0.351	0.479	186.991	24.629	4.115	-0.609
1	FCM	0.217	19.936	0.493	0.373	0.495	103.236	26.339	5.49	1.382	0.217	22.521	0.48	0.414	0.497	102.766	22.729	6.547	1.241	0.217	24.469	0.486	0.394	0.494	104.886	21.064	6.704	1.322	0.218	25.162	0.491	0.379	0.493	108.243	21.519	6.459	1.352
1	FCM	0.319	24.031	0.488	0.426	0.445	161.495	30.292	4.057	-0.698	0.319	12.842	0.493	0.377	0.446	105.995	20.61	5.649	0.418	0.319	19.712	0.492	0.395	0.444	135.774	21.454	5.055	-0.185	0.319	23.473	0.493	0.391	0.443	149.847	21.574	5.823	-0.576
1	FCM	0.131	51.703	0.465	0.292	0.514	184.239	26.575	3.976	-0.784	0.13	48.847	0.452	0.339	0.506	171.871	26.542	2.669	-0.065	0.13	52.357	0.451	0.335	0.495	174.914	23.143	2.799	0.197	0.13	52.632	0.45	0.334	0.489	173.675	22.499	2.829	0.318
1	FCM	0.213	47.174	0.423	0.288	0.407	161.483	27.408	4.857	-1.101	0.213	46.678	0.432	0.269	0.41	164.23	24.06	2.817	-0.217	0.213	47.191	0.434	0.256	0.402	170.146	22.194	3.469	-0.267	0.212	32.743	0.413	0.354	0.403	132.125	28.509	2.777	0.406
1	FCM	0.218	38.373	0.49	0.294	0.521	179.323	38.236	5.191	-1.634	0.217	39.038	0.479	0.321	0.521	176.909	29.754	3.673	-0.889	0.218	41.895	0.486	0.272	0.519	187.494	24.343	4.058	-0.877	0.218	42.713	0.488	0.262	0.519	195.342	24.141	4.386	-0.981
1	FCM	0.237	26.019	0.556	0.553	0.638	151.061	31.077	3.807	-0.552	0.238	29.801	0.569	0.517	0.642	166.455	30.212	3.954	-0.685	0.238	29.566	0.574	0.502	0.636	160.741	27.122	3.95	-0.351	0.238	32.808	0.573	0.488	0.632	166.411	24.788	4.383	-0.49
1	FCM	0.108	59.408	0.427	0.303	0.508	181.818	32.147	4.506	-1.117	0.108	65.076	0.431	0.294	0.503	189.769	27.277	3.513	-0.692	0.108	58.117	0.429	0.302	0.517	189.105	25.535	2.566	-0.33	0.107	52.688	0.42	0.322	0.522	178.848	25.806	2.436	-0.13
1	FCM	0.316	18.948	0.512	0.449	0.503	112.408	26.558	3.697	-0.379	0.316	27.14	0.519	0.367	0.499	134.554	20.02	3.654	-0.269	0.316	28.598	0.523	0.344	0.497	134.555	18.392	4.149	-0.266	0.316	26.316	0.524	0.336	0.498	112.438	17.895	4.3	-0.488
1	FCM	0.185	46.86	0.403	0.314	0.397	155.039	39.71	2.604	-0.298	0.185	49.404	0.411	0.288	0.402	165.662	35.375	2.35	-0.194	0.185	50.193	0.41	0.275	0.397	161.86	29.831	2.835	-0.063	0.185	49.98	0.407	0.272	0.387	150.587	24.936	3.306	0.189
1	FCM	0.272	27.355	0.49	0.467	0.507	148.318	34.405	3.701	-0.778	0.272	21.683	0.495	0.458	0.509	117.546	27.441	3.203	-0.128	0.272	26.004	0.503	0.413	0.508	135.986	22.836	3.469	-0.11	0.272	27.834	0.506	0.396	0.506	150.179	22.705	3.67	-0.21
1	FCM	0.155	36.998	0.456	0.361	0.514	141.653	22.666	4.253	-0.315	0.153	31.949	0.423	0.485	0.504	132.434	36.084	2.851	0.038	0.154	37.227	0.437	0.442	0.483	152.218	30.193	3.6	0.299	0.154	39.989	0.445	0.412	0.482	154.982	28.302	3.387	0.109
1	FCM	0.175	34.766	0.459	0.29	0.513	179.087	23.37	2.835	-0.129	0.173	30.78	0.444	0.367	0.522	156.974	38.28	1.958	0.17	0.174	34.393	0.449	0.34	0.493	165.912	28.594	2.963	0.002	0.174	35.678	0.456	0.338	0.482	166.46	25.924	2.856	0.056
1	FCM	0.113	17.164	0.214	0.04	0.092	99.243	62.939	2.354	0.26	0.113	29.821	0.209	0.041	0.101	109.347	71.912	2.056	0.272	0.117	33.404	0.213	0.039	0.082	110.8	79.464	1.59	0.103	0.117	35.023	0.213	0.04	0.085	119.713	78.046	1.789	-0.024
1	FCM	0.14	55.013	0.31	0.103	0.256	104.612	21.632	10.23	0.944	0.139	62.794	0.301	0.116	0.257	163.345	30.044	2.494	-0.244	0.139	62.778	0.305	0.114	0.257	161.559	24.703	3.198	0.122	0.138	52.066	0.302	0.113	0.257	157.643	23.413	4.42	0.695
1	FCM	0.11	62.012	0.324	0.185	0.316	179.774	26.575	3.04	-0.393	0.109	64.728	0.322	0.206	0.32	177.608	34.557	3.011	-0.501	0.109	58.123	0.326	0.198	0.284	163.044	23.093	3.947	0.691	0.109	55.449	0.326	0.2	0.275	164.006	25.365	3.201	0.508
1	FCM	0.133	35.266	0.537	0.436	0.645	185.109	30.197	3.345	-0.784	0.131	33.132	0.508	0.485	0.631	168.186	28.957	2.679	0.006	0.131	34.864	0.517	0.463	0.62	170.687	25.287	3.245	0.171	0.132	35.829	0.52	0.447	0.617	174.034	24.401	3.043	0.139
1	FCM	0.173	33.995	0.271	0.116	0.138	138.591	41.182	3.253	-0.723	0.173	34.289	0.272	0.114	0.138	114.247	29.32	4.245	0.419	0.173	38.743	0.272	0.108	0.132	147.626	27.707	3.664	0.32	0.173	39.78	0.272	0.104	0.127	144.968	23.83	3.482	0.083
1	FCM	0.183	28.661	0.472	0.424	0.542	128.387	37.585	3.91	-0.692	0.183	33.127	0.484	0.345	0.536	127.051	25.035	4.372	0.252	0.183	33.817	0.48	0.356	0.523	125.071	22.858	5.706	0.708	0.183	35.079	0.474	0.359	0.518	120.047	21.545	6.59	0.967
1	FCM	0.158	46.086	0.458	0.289	0.502	172.071	23.315	3.307	-0.3	0.157	44.436	0.446	0.358	0.515	163.841	33.668	3.125	-0.514	0.157	50.747	0.451	0.349	0.496	180.556	27.93	2.862	-0.248	0.157	46.982	0.443	0.372	0.491	170.257	31.457	2.924	-0.332
1	FCM	0.068	87.552	0.304	0.123	0.264	205.219	28.815	4.398	-1.187	0.067	86.209	0.298	0.131	0.286	192.611	38.548	2.818	-0.592	0.066	83.871	0.279	0.146	0.264	192.875	28.544	2.837	-0.271	0.066	75.516	0.284	0.143	0.265	186.547	25.004	2.969	-0.012
1	FCM	0.187	37.918	0.399	0.388	0.423	151.127	49.022	2.193	-0.321	0.187	37.949	0.401	0.374	0.424	143.395	37.632	2.336	0.079	0.187	41.745	0.404	0.345	0.409	163.915	29.039	3.049	0.131	0.187	45.247	0.405	0.336	0.399	168.564	26.795	3.353	0.04
1	FCM	0.104	52.02	0.4	0.332	0.472	169.452	28.704	5.188	-0.734	0.106	63.098	0.426	0.287	0.489	188.916	31.43	5.194	-1.268	0.106	60.917	0.42	0.285	0.472	169.206	19.169	4.708	-0.272	0.105	59.251	0.415	0.288	0.462	165.895	18.765	3.749	0.451
1	FCM	0.204	26.53	0.295	0.096	0.181	139.325	59.099	1.781	0.049	0.204	28.317	0.292	0.093	0.21	155.157	37.729	2.828	0.196	0.204	30.86	0.295	0.087	0.205	164.255	30.362	2.783	0.086	0.204	26.987	0.298	0.09	0.208	158.686	46.789	2.472	-0.55
1	FCM	0.108	40.656	0.499	0.427	0.637	152.019	19.723	5.155	-0.684	0.109	39.242	0.517	0.435	0.635	135.484	18.6	3.656	0.014	0.109	42.719	0.522	0.403	0.633	146.644	17.153	3.716	0.161	0.108	42.904	0.514	0.413	0.631	154.284	17.373	3.755	0.093
1	FCM	0.195	48.854	0.413	0.313	0.404	176.95	46.199	3.803	-1.245	0.195	56.159	0.422	0.251	0.411	184.705	30.848	3.63	-0.931	0.196	58.314	0.423	0.232	0.4	188.183	23.852	4.288	-0.914	0.195	59.189	0.418	0.248	0.398	193.605	22.182	4.092	-0.678
1	FCM	0.163	47.86	0.304	0.113	0.243	176.622	28.927	2.585	-0.195	0.163	48.947	0.311	0.113	0.243	176.466	27.789	2.619	0.167	0.163	51.623	0.307	0.112	0.246	191.344	28.594	2.308	0.071	0.163	54.761	0.306	0.109	0.246	195.945	29.07	2.419	-0.271
1	FCM	0.118	54.68	0.192	0.029	0.08	206.169	32.939	5.32	-1.285	0.118	55.213	0.192	0.03	0.092	199.243	32.191	2.686	-0.508	0.119	62.603	0.194	0.026	0.082	214.02	24.696	5.185	-1.194	0.121	61.301	0.197	0.022	0.081	209.757	20.341	4.038	-0.76
1	FCM	0.191	45.411	0.385	0.221	0.371	154.575	33.307	3.164	-0.395	0.191	45.09	0.392	0.214	0.373	176.548	29.691	2.825	-0.091	0.191	47.504	0.389	0.218	0.375	181.079	27.179	3.069	0	0.191	49.107	0.389	0.216	0.371	181.671	26.974	3.193	-0.298
1	FCM	0.117	53.501	0.408	0.333	0.485	179.265	30.446	3.648	-0.884	0.117	54.175	0.413	0.363	0.474	179.496	31.296	3.574	-0.657	0.117	57.972	0.413	0.345	0.476	179.87	28.228	4.226	-0.855	0.118	57.386	0.414	0.331	0.48	179.715	26.888	4.509	-0.891
1	FCM	0.141	42.133	0.438	0.388	0.519	176.592	41.932	4.011	-1.154	0.141	50.811	0.434	0.386	0.501	182.159	29.335	3.561	-0.66	0.142	52.544	0.444	0.35	0.504	189.448	27.88	4.043	-0.858	0.143	48.387	0.454	0.329	0.508	183.551	30.337	4.399	-1.106
1	FCM	0.164	53.204	0.419	0.308	0.426	182.3	33.707	5.85	-1.418	0.163	53.795	0.415	0.326	0.418	176.685	26.898	3.079	-0.2	0.163	56.509	0.418	0.299	0.415	184.009	23.288	3.537	-0.214	0.164	58.086	0.421	0.288	0.412	189.669	22.316	3.749	-0.109
1	FCM	0.187	42.881	0.362	0.161	0.298	135.345	24.803	3.533	0.083	0.186	48.534	0.36	0.19	0.28	154.9	25.407	3.033	0.463	0.186	48.826	0.362	0.178	0.286	156.642	24.017	3.288	0.415	0.187	45.746	0.362	0.167	0.29	151.354	23.371	3.65	0.353
1	FCM	0.144	55.375	0.39	0.321	0.417	175.966	30.372	3.311	-0.555	0.144	56.791	0.397	0.298	0.429	176.107	34.289	3.413	-0.738	0.145	57.168	0.398	0.285	0.422	180.014	26.065	2.991	-0.267	0.145	55.973	0.398	0.295	0.419	181.019	27.868	4.201	-0.649
1	FCM	0.142	37.987	0.242	0.097	0.117	144.691	45.5	2.331	-0.038	0.143	55.256	0.246	0.086	0.112	172.952	31.375	2.83	0.036	0.143	51.589	0.245	0.089	0.114	168.112	30.829	2.755	-0.008	0.143	49.479	0.244	0.089	0.118	166.871	36.656	2.69	-0.23
1	FCM	0.094	82.424	0.185	0.047	0.065	206.083	32.536	4.438	-1.267	0.094	73.88	0.186	0.052	0.064	185.309	28.324	2.768	0.15	0.095	79.595	0.196	0.047	0.065	191.057	23.649	2.849	0.15	0.097	87.197	0.203	0.045	0.067	208.665	22.56	2.96	-0.164
1	FCM	0.124	52.843	0.234	0.082	0.111	171.452	45.683	4.951	-1.159	0.125	52.422	0.236	0.07	0.11	152.464	30.795	4.083	-0.395	0.125	63.806	0.237	0.069	0.105	170.86	26.541	4.667	-0.28	0.125	62.918	0.234	0.076	0.106	162.276	23.115	4.269	0.136
1	FCM	0.131	59.812	0.3	0.135	0.235	160.608	49.867	3.24	-0.852	0.131	73.852	0.306	0.124	0.232	178.941	31.259	2.935	-0.231	0.132	77.24	0.312	0.12	0.224	180.697	31.468	3.214	-0.441	0.131	72.972	0.308	0.123	0.236	179.541	30.739	3.995	-0.834
1	FCM	0.098	34.221	0.222	0.083	0.147	102.767	51.23	3.375	0.35	0.098	56.44	0.229	0.077	0.14	147.684	36.901	2.835	0.328	0.099	63.4	0.227	0.073	0.145	157.626	38.732	2.626	0.563	0.1	51.542	0.233	0.078	0.141	148.763	42.628	3.986	-0.137
1	FCM	0.162	55.28	0.412	0.281	0.436	176.045	35.65	4.08	-1.021	0.163	59.213	0.416	0.261	0.431	184.465	28.548	2.629	-0.299	0.163	59.048	0.418	0.264	0.429	181.547	26.102	2.908	-0.183	0.163	59.253	0.416	0.277	0.427	178.263	25.52	2.958	-0.01
1	FCM	0.229	19.763	0.556	0.591	0.658	113.216	33.138	3.35	-0.606	0.23	19.827	0.58	0.515	0.663	123.729	27.247	4.704	-0.389	0.23	21.913	0.581	0.502	0.655	126.46	26.16	5.991	-0.601	0.23	22.482	0.581	0.501	0.647	130.424	24.552	7.953	-0.442
1	FCM	0.179	34.889	0.455	0.323	0.487	130.169	32.367	5.328	0.347	0.179	32.764	0.457	0.311	0.502	131.482	28.801	3.84	0.613	0.18	33.927	0.457	0.31	0.492	136.314	25.862	4.567	0.913	0.179	35.943	0.452	0.333	0.482	130.622	28.195	4.591	0.565
1	FCM	0.101	26.353	0.565	0.442	0.692	150.37	22.105	6.295	-0.013	0.099	29.181	0.553	0.48	0.698	165.866	23.657	3.32	-0.195	0.099	30.574	0.547	0.471	0.685	165.247	22.119	3.547	0.173	0.098	31.384	0.547	0.464	0.679	166.393	22.304	3.464	0.349
1	FCM	0.164	42.117	0.371	0.26	0.372	158.712	36.366	2.552	-0.095	0.164	47.766	0.368	0.249	0.366	136.584	29.622	4.556	1.124	0.164	55.184	0.37	0.235	0.369	163.29	28.486	3.098	0.545	0.164	55.482	0.377	0.228	0.369	171.671	29.177	2.468	0.124
1	FCM	0.188	31.529	0.428	0.296	0.431	125.27	34.144	3.379	-0.168	0.187	32.163	0.424	0.3	0.435	119.099	28.595	3.531	0.363	0.187	36.748	0.428	0.288	0.424	122.745	24.41	3.826	0.6	0.187	37.057	0.428	0.29	0.421	128.915	26.429	3.281	0.337
1	FCM	0.209	42.322	0.416	0.226	0.343	169.742	36.471	2.41	0.04	0.21	44.352	0.411	0.217	0.354	174.811	27.461	3.849	0.551	0.21	41.07	0.416	0.199	0.351	168.139	25.118	4.45	1.028	0.21	42.364	0.42	0.194	0.35	170.614	25.951	3.772	0.913
1	FCM	0.235	36.566	0.376	0.178	0.316	176.035	33.898	2.735	-0.47	0.235	30.866	0.37	0.174	0.319	146.719	25.124	3.849	0.709	0.235	32.941	0.375	0.164	0.318	147.669	24.801	3.878	0.626	0.235	32.215	0.378	0.163	0.316	146.608	28.978	3.401	0.094
1	FCM	0.191	24.327	0.288	0.1	0.163	102.148	31.241	4.703	0.629	0.191	36.356	0.287	0.103	0.166	124.241	31.759	3.455	0.304	0.191	42.337	0.29	0.096	0.163	140.799	31.816	4.027	-0.017	0.191	42.879	0.289	0.095	0.16	145.6	33.181	4.413	-0.01
1	FCM	0.144	50.331	0.274	0.107	0.192	165.766	37.143	3.139	-0.362	0.144	52.24	0.273	0.112	0.192	165.416	29.585	2.586	-0.063	0.144	58.975	0.27	0.11	0.186	178.641	28.321	2.531	-0.069	0.144	58.552	0.273	0.108	0.183	182.288	28.615	2.762	-0.196
1	FCM	0.192	30.691	0.443	0.233	0.426	129.249	29.446	6.326	-0.635	0.192	29.859	0.442	0.242	0.43	141.377	28.428	4.475	1.009	0.193	31.174	0.45	0.225	0.428	128.425	24.287	5.492	0.863	0.193	31.11	0.447	0.238	0.429	134.428	24.099	5.512	1.204
1	FCM	0.227	24.223	0.472	0.334	0.513	123.672	35.252	4.716	-0.662	0.227	25.073	0.472	0.333	0.508	130.31	29.185	3.951	0.588	0.227	26.316	0.476	0.321	0.502	133.786	24.678	4.573	0.691	0.226	26.487	0.472	0.328	0.499	145.157	26.16	3.732	0.144
1	FCM	0.118	45.188	0.321	0.195	0.347	156.071	49.577	2.436	-0.434	0.119	52.212	0.338	0.167	0.331	161.981	31.219	2.852	0.259	0.119	52.314	0.332	0.161	0.331	164.212	30.348	2.644	0.342	0.119	51.992	0.334	0.165	0.332	164.403	30.42	2.466	0.305
1	FCM	0.099	62.481	0.203	0.054	0.076	175.642	44.381	4.645	-1.102	0.098	77.4	0.202	0.056	0.067	181.564	36.111	3.977	-0.668	0.098	75.626	0.205	0.056	0.065	175.319	32.434	4.071	-0.725	0.098	75.227	0.207	0.056	0.062	181.659	29.595	3.276	-0.246
1	FCM	0.152	50.991	0.386	0.263	0.385	169.908	30.629	5.248	-1.153	0.152	51.509	0.393	0.257	0.388	171.014	30.647	3.51	-0.565	0.151	54.632	0.387	0.265	0.383	181.123	25.645	3.271	-0.154	0.152	53.268	0.383	0.256	0.379	177.207	25.463	3.956	-0.349
1	FCM	0.136	56.126	0.326	0.206	0.292	149.818	32.044	7.702	-1.329	0.136	41.575	0.324	0.207	0.313	123.131	28.096	5.457	0.3	0.136	44.676	0.323	0.212	0.307	134.801	26.27	6.497	-0.039	0.136	52.505	0.325	0.204	0.298	148.143	29.829	5.384	-0.746
-1	FCM	0.096	47.864	0.315	0.223	0.313	137.037	40.531	3.01	0.226	0.097	53.482	0.329	0.211	0.336	159.225	31.125	2.99	0.195	0.098	56.379	0.335	0.201	0.321	162.642	27.641	3.135	0.765	0.098	59.336	0.332	0.197	0.323	176.369	30.611	2.784	0.2
-1	FCM	0.08	67.534	0.485	0.229	0.507	206.748	27.428	7.995	-1.719	0.075	68.412	0.452	0.252	0.518	207.348	28.196	3.592	-0.87	0.079	72.394	0.476	0.195	0.502	210.632	19.03	3.989	-0.805	0.077	70.791	0.471	0.206	0.5	208.257	16.151	3.754	-0.322
-1	FCM	0.085	100.401	0.212	0.052	0.114	186.946	45.429	3.084	-0.803	0.084	92.563	0.211	0.056	0.108	192.922	29.496	2.309	-0.188	0.082	92.732	0.218	0.061	0.104	196.695	33.118	1.958	0.011	0.084	84.411	0.201	0.056	0.104	191.202	34.899	1.949	-0.099
-1	FCM	0.187	35.032	0.541	0.396	0.629	179.074	24.423	3.681	-0.397	0.186	35.782	0.546	0.403	0.637	170.35	25.397	2.827	0.121	0.187	36.467	0.553	0.388	0.632	165.884	21.957	3.149	0.282	0.187	36.083	0.548	0.402	0.629	162.491	21.893	3.273	0.26
-1	FCM	0.087	63.523	0.343	0.319	0.387	152.065	34.85	6.171	-1.038	0.086	62.228	0.33	0.323	0.373	131.013	34.151	4.573	-0.78	0.087	55.938	0.329	0.329	0.382	140.556	38.548	4.393	-0.736	0.088	58.121	0.332	0.316	0.367	145.454	34.743	6.285	-0.856
-1	FCM	0.249	12.901	0.482	0.463	0.536	98.9	53.628	2.001	-0.083	0.247	14.506	0.48	0.445	0.529	110.473	40.291	2.824	0.542	0.247	15.606	0.484	0.406	0.526	106.719	35.568	2.691	0.373	0.247	17.628	0.483	0.424	0.524	122.197	39.571	2.362	0.247
-1	FCM	0.154	40.69	0.406	0.431	0.465	144.406	43.813	2.473	-0.607	0.154	40.655	0.407	0.434	0.462	136.531	46.341	2.631	-0.672	0.154	46.515	0.411	0.405	0.461	139.828	39.064	3.31	-0.893	0.155	45.062	0.413	0.413	0.464	149.479	43.847	3.872	-1.117
-1	FCM	0.142	46.282	0.378	0.305	0.418	143.276	35.52	3.205	-0.722	0.143	52.138	0.387	0.276	0.407	146.762	27.031	3.613	-0.265	0.143	51.147	0.393	0.266	0.404	141.342	25.28	3.852	-0.231	0.143	50.149	0.389	0.275	0.401	142.694	25.279	3.971	-0.341
-1	FCM	0.198	17.7	0.545	0.563	0.663	149.524	47.586	2.688	-0.648	0.2	14.482	0.564	0.49	0.653	116.757	26.112	3.225	-0.146	0.199	15.1	0.563	0.478	0.645	127.706	28.193	3.207	-0.064	0.199	15.35	0.558	0.483	0.648	126.354	32.317	3.691	-0.516
-1	FCM	0.213	18.657	0.566	0.417	0.634	142.066	28.505	6.513	-0.682	0.212	20.333	0.558	0.475	0.644	140.102	27.566	6.265	-0.734	0.213	24.17	0.563	0.436	0.637	139.858	23.218	10.703	-1.583	0.213	23.322	0.566	0.412	0.633	152.299	23.005	14.232	-1.822
-1	FCM	0.178	29.947	0.275	0.082	0.194	145.468	50.241	2.248	-0.025	0.178	30.61	0.279	0.082	0.2	139.746	43.132	2.456	-0.046	0.179	31.549	0.28	0.076	0.2	152.999	32.783	2.948	0.323	0.179	32.947	0.273	0.073	0.198	156.116	32.117	3.979	0.124
-1	FCM	0.168	6.207	0.573	0.368	0.595	75.614	23.469	4.462	0.781	0.165	4.69	0.56	0.333	0.612	78.834	21.393	11.307	1.576	0.163	7.36	0.545	0.37	0.601	96.049	23.763	6.987	0.71	0.163	8.48	0.541	0.407	0.594	99.55	27.745	4.432	0.301
-1	FCM	0.208	34.119	0.446	0.353	0.492	155.83	37.113	4.321	-0.58	0.208	33.417	0.449	0.352	0.499	154.784	37.221	3.948	-0.551	0.208	33.43	0.456	0.327	0.487	153.443	32.936	5.534	-0.767	0.208	33.921	0.455	0.33	0.482	152.741	32.693	5.678	-0.872
-1	FCM	0.201	48.965	0.406	0.277	0.364	181.576	24.382	3.035	-0.019	0.201	49.79	0.404	0.286	0.367	174.257	24.361	3.124	0.095	0.201	53.582	0.403	0.297	0.367	186.034	23.177	3.191	-0.079	0.201	52.924	0.404	0.286	0.367	193.921	23.162	3.026	-0.03
-1	FCM	0.158	51.273	0.344	0.205	0.324	149.909	25.358	3.293	-0.355	0.158	52.584	0.344	0.214	0.328	168.515	29.812	2.586	0.189	0.158	52.702	0.343	0.204	0.327	160.57	24.672	2.95	0.047	0.158	50.528	0.342	0.204	0.325	151.956	23.246	3.107	-0.129
-1	FCM	0.155	43.242	0.359	0.258	0.359	132.188	32.898	2.849	-0.387	0.155	41.797	0.355	0.278	0.36	142.6	38.464	2.593	-0.005	0.155	44.356	0.357	0.253	0.351	141.747	25.874	3.163	0.307	0.155	46.02	0.36	0.261	0.342	157.96	28.241	2.751	0.252
-1	FCM	0.122	46.218	0.217	0.059	0.126	139.534	44.458	2.486	0.28	0.122	51.072	0.22	0.06	0.129	159.091	40.338	2.286	0.181	0.122	54.959	0.222	0.059	0.126	168.505	30.826	2.75	0.295	0.122	54.349	0.22	0.053	0.128	169.674	28.311	2.865	0.476
-1	FCM	0.075	59.724	0.39	0.247	0.462	147.086	14.978	7.39	0.451	0.072	65.373	0.372	0.307	0.455	173.317	25.291	3.013	0.16	0.071	57.387	0.368	0.332	0.445	157.074	24.002	3.368	0.261	0.071	54.656	0.364	0.338	0.443	161.119	28.184	2.767	0.184
-1	FCM	0.13	55.367	0.295	0.102	0.255	170.412	41.5	2.864	-0.573	0.131	64.992	0.298	0.096	0.255	182.544	37.748	2.593	-0.5	0.131	65.415	0.304	0.094	0.254	190.605	32.996	2.344	-0.338	0.131	61.454	0.295	0.096	0.254	182.157	28.064	2.522	-0.192
-1	FCM	0.152	60.792	0.356	0.211	0.312	170.839	31.172	4.946	-1.18	0.152	64.486	0.362	0.208	0.315	173.34	24.195	3.063	-0.189	0.151	51.707	0.344	0.261	0.309	138.563	29.205	3.148	0.4	0.152	65.593	0.36	0.211	0.304	179.008	23.629	3.972	-0.365
-1	FCM	0.204	36.484	0.419	0.375	0.42	158.786	39.142	3.929	-0.976	0.204	35.423	0.423	0.375	0.402	134.572	27.342	3.785	0.047	0.204	37.19	0.424	0.364	0.399	142.834	25.669	4.003	0.066	0.205	36.74	0.426	0.362	0.399	143.091	25.799	3.936	0.017
-1	FCM	0.121	49.985	0.429	0.33	0.528	189.607	34.16	5.402	-1.432	0.12	55.275	0.424	0.394	0.495	175.19	28.455	2.563	-0.121	0.12	56.973	0.424	0.368	0.497	186.617	26.742	2.916	-0.399	0.12	57.587	0.432	0.345	0.5	181.337	23.505	3.27	-0.496
-1	FCM	0.148	42.736	0.266	0.103	0.186	143.006	42.836	3.012	0.108	0.149	50.183	0.266	0.103	0.202	168.475	40.594	2.185	0.144	0.148	56.939	0.268	0.101	0.199	179.513	35.709	2.159	0.044	0.148	58.379	0.269	0.103	0.199	185.281	32.149	2.455	-0.014
-1	FCM	0.171	46.464	0.411	0.306	0.415	162.991	29.941	2.944	-0.32	0.171	41.815	0.4	0.343	0.412	158.705	29.461	2.882	0.376	0.171	45.002	0.402	0.344	0.405	154.158	26.392	3.108	0.588	0.171	45.893	0.405	0.34	0.399	154.323	25.933	2.99	0.597
-1	FCM	0.27	35.536	0.463	0.396	0.443	168.918	34.075	2.332	-0.225	0.27	34.482	0.464	0.402	0.434	152.081	28.654	2.659	0.294	0.27	35.954	0.466	0.387	0.43	161.401	27.183	2.704	0.291	0.27	37.058	0.467	0.384	0.429	168.595	27.629	2.667	0.204
1	GT	0.068	40.153	0.365	0.512	0.501	105.259	38.035	2.713	-0.211	0.068	39.044	0.361	0.532	0.518	108.027	41.884	2.791	0.193	0.068	37.943	0.364	0.52	0.521	119.643	45.151	2.607	-0.024	0.068	41.341	0.362	0.522	0.517	125.321	46.429	2.576	-0.157
1	GT	0.068	41.398	0.432	0.539	0.631	171.346	34.292	6.075	-1.479	0.067	29.322	0.429	0.622	0.677	154.701	48.624	2.318	-0.489	0.067	33.014	0.428	0.611	0.665	161.501	47.257	2.758	-0.688	0.067	35.151	0.427	0.592	0.651	161.127	45.081	3.034	-0.772
1	GT	0.217	13.686	0.615	0.644	0.727	99.802	29.29	4.419	0.813	0.215	12.493	0.587	0.707	0.74	83.389	29.515	3.19	0.371	0.215	13.857	0.59	0.709	0.737	85.626	28.869	3.296	0.257	0.216	14.516	0.597	0.694	0.736	87.363	27.997	3.525	0.256
1	GT	0.334	20.371	0.583	0.566	0.625	157.989	33.555	4.296	-0.979	0.334	19.282	0.576	0.59	0.625	147.672	32.688	3.691	-0.608	0.334	20.934	0.58	0.572	0.627	158.68	32.852	4.126	-0.825	0.334	21.435	0.585	0.555	0.627	160.631	31.795	4.607	-1.009
1	GT	0.067	36.018	0.454	0.507	0.637	160.057	48.894	3.021	-0.88	0.065	27.425	0.434	0.569	0.659	136.542	54.109	2.125	-0.422	0.066	31.23	0.434	0.55	0.643	142.163	50.6	2.491	-0.591	0.066	33.299	0.437	0.54	0.634	143.319	48.347	2.745	-0.676
1	GT	0.181	49.561	0.458	0.353	0.515	159.097	32.724	4.731	-1.25	0.182	49.388	0.475	0.331	0.517	159.816	34.275	3.989	-1.051	0.182	48.821	0.475	0.328	0.51	164.258	33.229	4.326	-1.086	0.181	36.657	0.442	0.431	0.502	126.872	38.81	3.279	-0.54
1	GT	0.245	31.81	0.554	0.37	0.609	148.566	26.031	6.478	-1.754	0.243	29.861	0.532	0.453	0.616	168.013	34.989	3.042	-0.693	0.244	32.063	0.54	0.411	0.616	177.946	31.985	3.429	-0.848	0.244	33.997	0.544	0.382	0.613	187.307	30.231	4.197	-0.994
1	GT	0.201	17.963	0.589	0.778	0.768	134.215	39.965	2.911	-0.531	0.201	17.808	0.597	0.792	0.781	148.187	48.85	2.611	-0.654	0.202	16.389	0.603	0.779	0.78	138.201	45.995	2.819	-0.678	0.202	19.058	0.602	0.778	0.777	147.994	45.741	2.92	-0.781
1	GT	0.063	30.523	0.399	0.585	0.649	142.839	55.013	1.805	-0.275	0.063	29.009	0.401	0.599	0.662	138.963	63.744	1.612	-0.247	0.063	27.65	0.403	0.587	0.662	141.549	59.549	1.705	-0.244	0.063	26.7	0.401	0.584	0.658	136.315	54.318	1.812	-0.2
1	GT	0.304	12.048	0.597	0.634	0.689	85.945	23.088	4.416	0.01	0.304	16.373	0.6	0.633	0.7	118.917	33.094	3.005	-0.675	0.304	17.042	0.606	0.621	0.7	118.552	32.093	3.139	-0.742	0.305	15.517	0.609	0.61	0.701	99.352	27.592	2.918	-0.622
1	GT	0.054	33.924	0.384	0.601	0.609	129.154	50.818	2.612	-0.265	0.054	29.111	0.396	0.591	0.63	125.275	55.497	2.188	-0.084	0.054	30.854	0.392	0.585	0.621	123.043	51.503	2.366	-0.217	0.054	32.659	0.396	0.578	0.612	120.783	49.674	2.521	-0.367
1	GT	0.286	17.006	0.598	0.713	0.723	124.416	35.173	3.457	-0.728	0.285	14.586	0.592	0.763	0.728	129.499	48.028	2.455	-0.097	0.285	15.27	0.601	0.746	0.733	141.79	46.827	2.581	-0.363	0.285	15.914	0.606	0.736	0.736	144.561	45.865	2.736	-0.53
1	GT	0.09	49.539	0.459	0.397	0.575	175.798	24.391	4.905	-0.63	0.087	41.004	0.421	0.521	0.55	138.088	34.29	3.308	-0.071	0.088	42.849	0.439	0.484	0.542	150.519	32.58	3.412	0.175	0.089	41.522	0.448	0.459	0.559	154.678	32.837	3.64	0.012
1	GT	0.096	47.701	0.478	0.342	0.589	184.003	22.005	2.87	-0.127	0.094	46.25	0.46	0.402	0.589	169.271	37.197	2.638	-0.437	0.094	44.947	0.464	0.408	0.565	164.811	34.23	3.111	-0.374	0.095	45.189	0.47	0.401	0.552	159.955	30.684	2.908	-0.044
1	GT	0.239	32.016	0.492	0.331	0.492	81.363	69.054	1.633	0.115	0.234	28.854	0.479	0.349	0.457	70.797	65.194	2.234	0.567	0.249	27.878	0.488	0.35	0.442	63.466	64.326	2.365	0.716	0.243	27.934	0.492	0.357	0.465	68.062	67.41	2.224	0.64
1	GT	0.098	68.269	0.333	0.17	0.359	184.807	41.572	2.301	-0.488	0.097	65.699	0.325	0.179	0.366	171.596	46.479	2.367	-0.449	0.097	63.536	0.323	0.181	0.368	165.525	39.311	2.684	-0.49	0.097	56.407	0.321	0.177	0.366	150.602	33.911	3.279	-0.376
1	GT	0.109	49.566	0.375	0.277	0.439	172.338	27.627	2.664	-0.155	0.108	41.908	0.357	0.326	0.461	149.928	49.556	1.995	-0.173	0.109	43.581	0.368	0.309	0.425	141.326	37.125	2.826	-0.19	0.109	43.136	0.372	0.307	0.417	144.235	36.371	2.896	-0.094
1	GT	0.202	28.222	0.579	0.528	0.688	169.928	38.295	2.505	-0.519	0.201	23.653	0.562	0.583	0.683	144.018	44.964	2.172	-0.207	0.201	24.104	0.565	0.576	0.677	146.798	42.12	2.389	-0.288	0.201	24.664	0.568	0.56	0.675	151.289	40.412	2.469	-0.339
1	GT	0.096	60.668	0.334	0.162	0.304	159.175	24.707	5.944	0.146	0.095	69.449	0.324	0.178	0.324	167.918	31.126	3.4	-0.324	0.095	61.439	0.323	0.186	0.319	160.77	32.004	2.979	0.284	0.095	58.399	0.319	0.18	0.312	137.07	28.497	3.227	0.349
1	GT	0.109	22.374	0.506	0.608	0.696	120.611	39.708	3.234	-0.544	0.109	19.169	0.517	0.577	0.715	109.135	36.217	2.827	-0.17	0.109	20.449	0.512	0.572	0.702	108.619	33.24	3.434	-0.125	0.109	22.107	0.509	0.563	0.695	105.394	30.442	3.896	-0.037
1	GT	0.124	47.179	0.454	0.363	0.532	165.646	26.929	2.747	-0.278	0.123	41.023	0.437	0.435	0.551	146.025	44.518	2.144	-0.303	0.123	44.087	0.443	0.431	0.537	160.701	42.606	2.469	-0.452	0.123	41.205	0.437	0.441	0.534	156.055	41.503	2.533	-0.366
1	GT	0.07	72.018	0.311	0.158	0.313	189.741	37.926	3.429	-0.946	0.07	63.48	0.305	0.166	0.339	162.419	49.056	1.968	0.064	0.069	63.396	0.295	0.177	0.31	158.154	46.234	2.205	-0.125	0.069	64.969	0.293	0.172	0.307	160.253	39.425	2.896	-0.323
1	GT	0.082	66.358	0.392	0.369	0.495	180.581	35.738	4.382	-1.144	0.082	66.086	0.401	0.377	0.483	165.558	31.009	3.064	-0.34	0.083	65.601	0.406	0.373	0.472	172.371	28.461	3.088	0.01	0.083	65.531	0.408	0.375	0.474	172.304	27.589	3.164	-0.081
1	GT	0.061	48.612	0.392	0.392	0.518	159.504	31.165	4.728	-0.767	0.063	55.095	0.414	0.374	0.551	178.693	40.858	3.893	-1.112	0.063	55.49	0.413	0.357	0.525	160.481	29.475	5.499	-1.232	0.063	54.428	0.407	0.356	0.516	158.154	26.907	6.126	-1.016
1	GT	0.214	27.564	0.402	0.261	0.416	132.864	59.721	1.763	0.273	0.214	23.8	0.398	0.277	0.421	131.386	45.993	2.532	0.336	0.214	27.788	0.398	0.266	0.42	138.654	43.221	2.543	-0.019	0.214	23.562	0.407	0.266	0.425	132.415	53.146	2.06	-0.041
1	GT	0.122	32.239	0.523	0.541	0.696	146.263	26.853	7.093	-1.454	0.121	24.713	0.532	0.622	0.717	122.177	31.734	3.431	-0.811	0.122	28.344	0.541	0.576	0.712	134.319	30.103	4.433	-1.023	0.121	30.078	0.535	0.554	0.705	143.13	29.097	5.217	-1.135
1	GT	0.142	37.637	0.473	0.478	0.607	169.343	40.788	4.093	-1.251	0.142	33.858	0.477	0.495	0.625	159.852	44.748	2.287	-0.436	0.142	38.552	0.477	0.481	0.611	164.438	40.738	2.783	-0.689	0.142	42.343	0.473	0.477	0.602	172.781	37.604	3.118	-0.774
1	GT	0.13	38.525	0.358	0.262	0.416	156.55	41.683	2.949	-0.5	0.13	36.761	0.361	0.26	0.426	143.021	47.864	2.626	-0.323	0.13	38.437	0.363	0.264	0.428	154.308	51.946	2.556	-0.37	0.13	40.465	0.359	0.261	0.424	157.638	53.878	2.368	-0.406
1	GT	0.16	41.563	0.379	0.251	0.368	141.075	38.986	5.729	-1.135	0.158	39.527	0.37	0.28	0.379	118.514	38.518	3.686	-0.238	0.159	39.307	0.371	0.273	0.378	118.357	36.991	4.142	-0.327	0.159	43.472	0.371	0.265	0.369	131.618	39.799	4.32	-0.536
1	GT	0.155	40.057	0.415	0.34	0.488	139.36	37.53	2.684	-0.439	0.155	38.646	0.424	0.342	0.51	156.744	46.042	2.272	-0.313	0.154	40.086	0.418	0.348	0.507	159.316	44.645	2.713	-0.43	0.155	41.299	0.42	0.339	0.503	159.506	44.1	2.946	-0.604
1	GT	0.127	25.977	0.494	0.493	0.62	89.742	32.189	8.622	1.829	0.125	34.166	0.467	0.564	0.633	154.745	43.297	2.275	-0.337	0.125	36.797	0.467	0.557	0.632	158.334	41.796	2.394	-0.455	0.125	37.817	0.467	0.553	0.632	159.541	40.208	2.537	-0.523
1	GT	0.125	30.824	0.468	0.495	0.619	147.568	40.882	3.077	-0.826	0.124	35.729	0.459	0.518	0.621	160.568	46.285	2.57	-0.624	0.125	38.149	0.469	0.488	0.621	169.645	44.017	2.892	-0.775	0.125	36.632	0.479	0.463	0.62	167.742	42.249	3.157	-0.884
1	GT	0.165	41.679	0.481	0.469	0.554	146.449	31.695	4.143	-0.295	0.164	34.3	0.474	0.524	0.566	132.034	37.779	3.054	0.048	0.164	37.883	0.477	0.504	0.56	141.393	37.018	3.317	-0.126	0.164	39.978	0.48	0.49	0.556	142.912	34.749	3.553	-0.212
1	GT	0.168	37.523	0.43	0.314	0.478	121.809	34.934	2.966	-0.4	0.168	41.775	0.42	0.341	0.46	135.235	40.703	2.889	-0.388	0.167	41.519	0.423	0.339	0.467	137.344	39.713	2.97	-0.467	0.168	39.238	0.424	0.323	0.47	133.138	38.27	3.072	-0.51
1	GT	0.078	51.311	0.382	0.418	0.513	170.188	39.793	3.57	-0.908	0.079	52.982	0.389	0.397	0.514	167.323	43.522	3.103	-0.818	0.078	49.605	0.386	0.402	0.517	164.147	45.817	3.571	-1.029	0.079	47.338	0.388	0.402	0.517	163.221	48.422	3.538	-1.057
1	GT	0.157	37.139	0.39	0.35	0.415	129.981	41.054	2.368	0.06	0.157	48.461	0.383	0.366	0.403	142.396	46.418	2.392	-0.084	0.158	47.233	0.389	0.358	0.408	141.419	42.8	2.579	-0.131	0.157	46.777	0.385	0.354	0.416	146.108	43.419	2.489	-0.145
1	GT	0.066	70.689	0.333	0.183	0.39	193.16	40.423	3.969	-1.118	0.064	57.375	0.281	0.216	0.351	154.984	42.493	2.715	-0.091	0.065	59.148	0.296	0.207	0.361	159.641	42.141	2.817	-0.341	0.065	66.59	0.294	0.209	0.372	176.262	44.235	3.136	-0.604
1	GT	0.07	62.347	0.289	0.236	0.345	145.524	40.626	4.712	-0.95	0.071	57.856	0.3	0.227	0.36	130.481	41.217	3.219	-0.413	0.07	67.055	0.303	0.228	0.359	144.309	43.687	3.484	-0.648	0.07	65.081	0.3	0.233	0.361	137.83	39.396	3.859	-0.71
1	GT	0.084	59.564	0.317	0.226	0.363	161.652	46.374	2.838	-0.679	0.084	62.449	0.329	0.218	0.374	159.569	42.785	2.572	-0.325	0.084	66.686	0.333	0.216	0.365	161.85	43.757	2.969	-0.582	0.084	66.908	0.334	0.217	0.37	165.111	38.064	2.8	-0.545
1	GT	0.081	33.759	0.376	0.392	0.447	67.736	37.924	4.244	1.069	0.08	36.57	0.378	0.415	0.504	89.422	43.19	3.585	0.452	0.082	35.907	0.385	0.412	0.505	95.691	45.037	3.588	0.351	0.083	31.539	0.386	0.406	0.505	85.282	42.395	3.328	0.3
1	GT	0.119	47.903	0.44	0.413	0.562	169.363	38.231	3.26	-0.794	0.118	46.123	0.441	0.419	0.569	167.898	41.72	2.659	-0.548	0.119	47.597	0.444	0.414	0.564	166.025	38.671	3.076	-0.604	0.118	48.611	0.441	0.422	0.56	163.52	37.005	3.22	-0.544
1	GT	0.122	21.193	0.547	0.642	0.737	119.161	30.093	4.17	-0.745	0.124	20.192	0.579	0.615	0.74	121.917	29.248	4.263	-0.498	0.125	21.824	0.582	0.588	0.736	125.385	26.709	5.696	-0.587	0.124	21.297	0.58	0.613	0.731	126.525	28.136	5.757	-0.526
1	GT	0.118	24.962	0.503	0.598	0.663	107.393	47.033	3.32	-0.314	0.113	20.566	0.502	0.601	0.68	97.55	45.89	2.733	-0.065	0.119	22.958	0.506	0.596	0.665	102.824	46.286	2.953	-0.348	0.118	25.076	0.502	0.612	0.659	100.357	45.656	2.991	-0.357
1	GT	0.071	27.668	0.565	0.512	0.727	148.745	24.625	8.465	-1.2	0.068	25.381	0.557	0.555	0.742	156.142	33.728	3.6	-0.751	0.069	27.504	0.552	0.545	0.726	156.044	30.379	4.362	-0.649	0.069	28.586	0.553	0.538	0.72	157.279	29.636	5.168	-0.686
1	GT	0.164	32.528	0.476	0.445	0.562	149.507	38.274	2.597	-0.01	0.164	33.618	0.462	0.463	0.571	118.923	35.187	3.896	0.668	0.164	38.004	0.459	0.465	0.574	142.186	38.225	2.812	0.164	0.164	37.178	0.466	0.461	0.575	149.931	39.753	2.545	-0.037
1	GT	0.149	28.891	0.535	0.517	0.648	120.012	39.288	3.85	-0.605	0.146	22.641	0.521	0.538	0.66	92.766	36.618	3.208	0.176	0.148	25.037	0.519	0.542	0.655	94.212	36.798	3.091	-0.025	0.149	25.58	0.515	0.554	0.654	99.508	39.371	2.936	-0.11
1	GT	0.153	21.137	0.556	0.609	0.698	108.453	34.988	3.586	-0.22	0.155	17.402	0.56	0.626	0.708	70.51	31.27	7.122	1.402	0.154	17.808	0.554	0.611	0.705	82.305	33.515	4.848	0.789	0.154	18.427	0.556	0.608	0.704	88.243	34.09	4.293	0.53
1	GT	0.332	18.752	0.586	0.51	0.619	152.263	42.026	2.206	-0.12	0.333	13.311	0.592	0.487	0.618	114.232	34.588	2.966	0.447	0.333	13.559	0.59	0.494	0.617	112.699	35.639	2.773	0.388	0.333	13.404	0.593	0.495	0.616	112.945	36.735	2.758	0.27
1	GT	0.301	15.319	0.516	0.461	0.514	54.425	31.554	6.024	1.01	0.297	19.303	0.507	0.484	0.508	86.151	43.047	3.122	0.133	0.299	20.93	0.508	0.496	0.506	89.783	46.481	2.788	0.038	0.302	21.751	0.507	0.493	0.505	93.989	49.074	2.704	0
1	GT	0.112	62.144	0.312	0.228	0.32	154.121	43.704	2.747	-0.439	0.112	55.21	0.311	0.227	0.322	139.504	44.785	2.438	-0.254	0.112	60.538	0.303	0.225	0.322	151.201	46.92	2.58	-0.444	0.112	61.57	0.31	0.226	0.32	156.47	46.92	2.794	-0.582
1	GT	0.112	24.686	0.534	0.522	0.661	105.792	45.357	3.284	-0.847	0.106	20.128	0.513	0.575	0.676	106.531	49.666	2.87	-0.267	0.11	22.434	0.528	0.551	0.663	96.709	45.269	2.868	-0.418	0.111	23.728	0.529	0.565	0.654	99.904	47.283	2.807	-0.386
1	GT	0.183	24.802	0.537	0.528	0.65	99.831	52.627	2.379	-0.473	0.174	21.251	0.526	0.561	0.658	99.884	50.318	2.545	-0.282	0.176	23.029	0.533	0.549	0.649	102.755	49.321	2.658	-0.507	0.176	24.001	0.531	0.547	0.635	111.709	53.806	2.538	-0.622
1	GT	0.151	25.94	0.496	0.515	0.614	110.346	53.692	2.402	-0.049	0.145	23.426	0.492	0.525	0.623	103.591	55.02	2.405	0.086	0.147	23.776	0.494	0.509	0.62	106.326	54.376	2.489	0.051	0.148	23.878	0.494	0.508	0.619	107.51	53.876	2.524	0.033
1	GT	0.071	72.156	0.293	0.229	0.319	167.195	51.041	4.067	-1.076	0.07	60.098	0.289	0.24	0.337	145.983	49.483	3.004	-0.318	0.07	59.396	0.293	0.232	0.331	140.081	48.419	3.006	-0.458	0.071	58.481	0.291	0.241	0.333	143.978	49.432	3.073	-0.468
1	GT	0.106	46.356	0.434	0.414	0.543	165.515	39.179	5.945	-1.484	0.106	42.089	0.435	0.443	0.559	151.74	42.141	3.615	-0.697	0.105	45.149	0.425	0.452	0.554	160.753	41.514	4.785	-1.018	0.106	46.229	0.424	0.433	0.545	160.619	38.378	5.664	-1.194
1	GT	0.12	46.974	0.38	0.268	0.423	147.376	36.138	7.233	-1.363	0.12	44.015	0.371	0.278	0.433	121.946	33.768	5.182	-0.384	0.121	46.102	0.371	0.287	0.429	129.381	34.276	5.708	-0.669	0.12	46.816	0.372	0.281	0.441	140.327	36.485	4.942	-0.824
-1	GT	0.063	29.642	0.389	0.452	0.512	115.483	57.519	2.473	0	0.059	24.925	0.382	0.498	0.581	109.38	56.317	2.197	-0.023	0.061	26.8	0.392	0.467	0.566	114.78	52.735	2.573	-0.074	0.06	30.19	0.385	0.479	0.56	124.35	59.381	2.273	-0.16
-1	GT	0.052	51.218	0.496	0.341	0.58	193.18	31.61	5.837	-1.423	0.041	27.153	0.413	0.512	0.67	158.716	51.731	1.722	0.152	0.043	30.982	0.432	0.486	0.655	166.196	47.61	1.857	-0.172	0.043	34.115	0.433	0.479	0.642	171.693	41.94	2.398	-0.445
-1	GT	0.046	84.86	0.201	0.136	0.208	149.886	48.411	3.793	-0.373	0.046	68.574	0.219	0.142	0.233	102.805	59.865	2.459	0.563	0.046	75.035	0.21	0.14	0.219	111.366	59.177	2.599	0.491	0.046	75.15	0.211	0.142	0.209	113.258	56.557	2.675	0.437
-1	GT	0.086	20.079	0.526	0.678	0.768	154.036	41.316	3.12	-0.73	0.084	11.806	0.519	0.751	0.804	128.055	52.779	1.965	-0.18	0.085	12.98	0.525	0.73	0.8	127.987	48.019	2.129	-0.299	0.085	13.846	0.524	0.72	0.795	127.999	45.445	2.327	-0.367
-1	GT	0.042	46.609	0.349	0.47	0.527	137.734	38.624	3.69	-0.537	0.041	37.355	0.334	0.508	0.544	106.702	42.976	2.327	-0.146	0.042	39.791	0.332	0.509	0.525	116.966	45.138	2.562	-0.133	0.042	38.286	0.338	0.493	0.526	121.212	43.436	2.863	-0.221
-1	GT	0.079	23.424	0.505	0.614	0.72	125.918	42.399	3.026	-0.513	0.078	21.036	0.498	0.636	0.719	125.018	41.682	3.007	-0.094	0.079	21.324	0.509	0.614	0.719	118.295	37.332	3.095	-0.262	0.079	23.603	0.506	0.624	0.717	133.73	42.352	3.015	-0.457
-1	GT	0.122	30.503	0.459	0.614	0.646	141.112	42.565	2.47	-0.506	0.122	24.221	0.457	0.619	0.663	123.342	44.997	2.093	-0.132	0.122	25.662	0.46	0.62	0.664	120.877	44.475	2.107	-0.268	0.122	24.274	0.466	0.641	0.655	114.965	56.558	1.739	-0.116
-1	GT	0.073	39.47	0.4	0.522	0.578	131.985	40.44	2.665	-0.478	0.073	38.632	0.408	0.509	0.588	127.748	39.683	2.688	-0.407	0.073	38.19	0.414	0.507	0.583	122.662	38.14	2.713	-0.425	0.073	38.192	0.41	0.508	0.58	124.016	38.693	2.842	-0.534
-1	GT	0.065	23.712	0.564	0.621	0.779	174.261	28.879	3.855	-0.681	0.069	16.545	0.594	0.597	0.78	125.665	22.955	5.103	-0.455	0.067	17.515	0.59	0.593	0.769	136.95	24.078	4.294	-0.059	0.067	17.89	0.581	0.578	0.771	136.551	24.145	4.075	0.086
-1	GT	0.122	27.358	0.589	0.524	0.745	160.398	29.273	9.685	-1.738	0.121	20.975	0.589	0.613	0.763	140.869	33.949	5.111	-1.05	0.123	24.892	0.595	0.571	0.755	137.649	29.141	7.391	-1.559	0.123	24.278	0.599	0.552	0.747	149.012	28.403	9.281	-1.573
-1	GT	0.137	39.865	0.396	0.406	0.488	130.863	49.284	2.484	0.082	0.137	31.419	0.391	0.414	0.499	107.178	47.186	2.48	0.281	0.137	28.379	0.392	0.409	0.503	106.883	48.196	2.588	0.223	0.139	28.72	0.392	0.407	0.505	106.674	49.565	2.465	0.237
-1	GT	0.123	8.284	0.712	0.564	0.792	67.662	16.521	14.221	1.109	0.105	12.615	0.612	0.772	0.836	136.331	34.578	3.913	-0.336	0.105	15.707	0.607	0.762	0.822	140.096	33.576	4.443	-0.468	0.105	16.411	0.61	0.762	0.812	129.115	32.375	4.31	-0.407
-1	GT	0.147	25.539	0.478	0.527	0.64	137.988	39.007	3.137	-0.187	0.147	24.684	0.481	0.544	0.641	130.73	44.293	2.496	-0.029	0.147	24.946	0.482	0.53	0.636	131.806	41.721	2.851	-0.325	0.147	25.115	0.48	0.517	0.636	133.9	39.658	2.867	-0.351
-1	GT	0.081	77.862	0.272	0.11	0.263	166.806	22.082	5.733	-0.597	0.079	74.746	0.268	0.131	0.274	184.335	34.504	3.273	-0.744	0.079	76.881	0.267	0.129	0.272	195.606	36.753	3.503	-0.86	0.079	74.186	0.269	0.126	0.27	195.805	34.495	3.644	-0.873
-1	GT	0.218	27.35	0.487	0.52	0.574	116.32	34.585	2.877	-0.386	0.217	22.75	0.483	0.567	0.597	126.636	49.645	2.265	0.081	0.218	24.931	0.484	0.551	0.591	123.952	44.052	2.415	-0.169	0.218	26.319	0.484	0.538	0.586	120.031	40.195	2.51	-0.283
-1	GT	0.068	39.743	0.376	0.429	0.524	121.225	39.385	2.812	-0.508	0.066	37.797	0.364	0.467	0.517	123.835	45.101	2.471	0.055	0.066	38.136	0.371	0.445	0.523	121.072	37.234	2.934	-0.163	0.066	42.218	0.371	0.449	0.509	136.482	39.357	3.087	-0.197
-1	GT	0.079	46.825	0.299	0.254	0.385	127.241	47.049	2.582	0.33	0.079	46.144	0.297	0.257	0.363	129.146	49.605	2.43	0.157	0.079	49.313	0.3	0.253	0.351	134.753	45.507	2.719	-0.004	0.08	51.457	0.302	0.245	0.346	135.422	44.426	2.837	-0.054
-1	GT	0.05	56.414	0.398	0.325	0.49	143.518	25.231	10.285	-1.961	0.045	37.649	0.353	0.461	0.575	128.278	53.263	1.864	-0.07	0.045	47.45	0.36	0.443	0.516	127.735	40.858	2.713	-0.308	0.045	52.868	0.357	0.433	0.492	137.944	39.853	3.189	-0.386
-1	GT	0.065	40.086	0.306	0.301	0.443	128.044	57.213	1.94	0	0.065	37.19	0.298	0.302	0.469	123.889	60.456	1.902	0.246	0.065	39.381	0.306	0.298	0.465	129.437	61.501	1.869	0.138	0.065	40.242	0.307	0.292	0.456	125.581	56.903	1.898	0.053
-1	GT	0.058	48.714	0.38	0.413	0.521	165.655	35.211	4.171	-1.059	0.057	37.49	0.373	0.478	0.566	143.143	41.972	2.486	-0.357	0.061	32.114	0.343	0.549	0.55	97.664	51.89	2.259	-0.067	0.057	41.085	0.373	0.468	0.548	150.857	40.74	2.88	-0.536
-1	GT	0.112	38.734	0.454	0.571	0.62	158.779	38.555	4.403	-1.117	0.112	35.582	0.456	0.622	0.582	120.485	34.534	3.054	-0.175	0.112	36.773	0.461	0.605	0.582	128.363	33.454	3.306	-0.247	0.113	36.467	0.466	0.593	0.585	130.077	31.982	3.492	-0.231
-1	GT	0.104	45.281	0.442	0.384	0.585	176.721	34.015	4.43	-1.18	0.102	47.029	0.432	0.455	0.566	166.463	33.864	2.541	-0.219	0.103	49.368	0.433	0.429	0.565	177.386	33.591	2.816	-0.511	0.103	51.421	0.442	0.406	0.564	173.237	29.837	3.14	-0.638
-1	GT	0.226	38.594	0.349	0.173	0.255	123.32	40.033	3.842	0.604	0.226	42.402	0.349	0.176	0.272	156.132	44.779	2.539	0.015	0.225	43.552	0.35	0.18	0.275	163.358	43.033	2.426	-0.061	0.226	44.372	0.349	0.185	0.273	167.272	41.778	2.623	-0.172
-1	GT	0.093	39.945	0.451	0.397	0.605	163.375	30.665	3.325	-0.528	0.091	39.331	0.43	0.477	0.57	150.294	34.75	2.865	0.063	0.092	40.661	0.432	0.472	0.562	142.375	33.593	2.792	0.217	0.092	40.138	0.44	0.455	0.557	140.834	32.911	2.809	0.345
-1	GT	0.225	32.16	0.513	0.486	0.604	172.948	35.462	2.715	-0.474	0.224	32.7	0.506	0.539	0.579	149.283	32.998	2.91	-0.161	0.224	33.797	0.51	0.518	0.575	157.186	32.433	3.005	-0.207	0.224	34.596	0.512	0.509	0.575	163.688	32.838	3.054	-0.244
