# Supplementary material for: Appearance Constrained Semi-Automatic Segmentation from DCE-MRI is Reproducible and Feasible for Breast Cancer Radiomics: A Feasibility Study
Source: Sci Rep. 2018 Mar 19;8:4838. doi: 10.1038/s41598-018-22980-9 (PMC5859113; doi:10.1038/s41598-018-22980-9)
Supplement: Supplementary file 5 — SI Data5 [file 41598_2018_22980_MOESM5_ESM.xlsx]

## Sheet: SIDataFile5.csv
SubType	Method	Pre.Energy	Pre.Contrast	Pre.Homogeneity	Pre.Entropy	Pre.Correlation	Pre.I	Pre.SD	Pre.Kurtosis	Pre.Skewness	Post1.Energy	Post1.Contrast	Post1.Homogeneity	Post1.Entropy	Post1.Correlation	Post1.I	Post1.SD	Post1.Kurtosis	Post1.Skewness	Post2.Energy	Post2.Contrast	Post2.Homogeneity	Post2.Entropy	Post2.Correlation	Post2.I	Post2.SD	Post2.Kurtosis	Post2.Skewness	Post3.Energy	Post3.Contrast	Post3.Homogeneity	Post3.Entropy	Post3.Correlation	Post3.I	Post3.SD	Post3.Kurtosis	Post3.Skewness
-1	GCGMM	-0.394	-0.38	-0.476	-0.322	-0.491	-1.12	1.334	-0.686	1.042	-0.351	-0.383	-0.429	-0.44	-0.213	-0.353	0.7	-0.078	-0.018	-0.338	-0.223	-0.346	-0.539	-0.295	-0.118	0.202	0.303	0.512	-0.357	-0.161	-0.406	-0.416	-0.262	0.282	0.874	-0.071	-0.145
-1	GCGMM	-0.699	0.719	0.703	-0.992	0.043	2.22	-1.115	1.969	-1.938	-0.868	0.583	0.298	-0.537	0.224	2.585	-0.442	-1.276	-0.708	-0.759	0.797	0.551	-0.881	0.129	2.447	-1.203	-0.244	-1.252	-0.793	0.816	0.576	-0.879	0.097	2.512	-1.597	0.066	-0.969
-1	GCGMM	-1.44	2.551	-2.115	-1.888	-2.381	0.275	0.946	-0.619	1.117	-1.439	1.809	-2.024	-1.911	-2.153	-1.395	2.566	-0.799	2.143	-1.425	2.191	-2.046	-1.898	-2.233	-0.884	2.479	-0.609	1.635	-1.437	2.321	-2.215	-1.876	-2.314	-1.064	1.952	-0.505	1.448
-1	GCGMM	1.479	-0.793	1.18	0.804	1.074	0.841	-0.772	-0.319	0.155	1.481	-0.886	1.309	0.833	1.171	0.598	-0.419	-0.259	-0.832	1.493	-0.843	1.329	0.786	1.186	0.651	-0.522	-0.214	-0.601	1.486	-0.919	1.293	0.773	1.176	0.087	-0.817	-0.241	-0.216
-1	GCGMM	-1.226	0.72	-0.659	-0.127	-0.493	-0.131	-0.138	0.941	-0.659	-1.193	0.739	-0.77	-0.205	-0.599	-0.97	-0.598	0.921	-0.665	-1.198	0.347	-0.807	-0.104	-0.502	-0.506	0.244	0.244	-0.308	-1.179	0.403	-0.749	-0.174	-0.579	-0.53	-0.067	0.714	-0.293
-1	GCGMM	0.846	-0.905	0.847	0.947	0.801	-1.251	1.276	-0.581	-0.308	0.821	-0.969	0.882	0.806	0.716	-1.086	1.134	-0.082	-0.067	0.842	-1.026	0.968	0.652	0.775	-1.247	0.581	-0.119	-0.32	0.823	-0.862	0.923	0.813	0.753	-0.737	1.118	-0.127	-0.672
-1	GCGMM	0.319	-0.429	0.162	0.896	0.489	0.029	0.268	-0.464	-0.538	0.339	-0.511	0.209	0.727	0.473	-0.173	-0.119	-0.4	-0.598	0.342	-0.346	0.263	0.651	0.511	-0.21	-0.378	-0.321	-0.549	0.332	-0.635	0.205	1	0.605	-0.592	1.551	-0.56	-0.721
-1	GCGMM	-0.352	-0.158	-0.239	0.279	0.076	-0.546	0.257	-0.379	-0.35	-0.286	0.165	-0.047	-0.053	0.025	-0.271	-0.597	1.021	-1.392	-0.286	0.031	-0.008	-0.051	0.046	-0.545	-0.437	0.327	-0.928	-0.295	-0.092	-0.076	0.056	0.071	-0.749	-0.217	0.253	-1.039
-1	GCGMM	0.071	-1.33	1.464	1.743	1.653	0.73	-0.238	-0.325	-0.345	0.208	-1.677	1.838	1.232	1.688	-1.168	-1.785	0.958	-0.514	0.17	-1.614	1.774	1.177	1.678	-0.55	-1.373	0.132	0.504	0.165	-1.612	1.706	1.072	1.677	-0.718	-1.365	-0.024	1.116
-1	GCGMM	2.236	-1.077	1.645	0.712	1.312	0.433	-0.569	2.832	-2.184	2.225	-1.282	1.811	0.889	1.376	-0.214	-1.086	3.331	-1.988	2.252	-1.081	1.803	0.685	1.372	-0.327	-1.396	4.306	-2.944	2.276	-1.199	1.827	0.597	1.349	-0.003	-1.18	4.348	-2.716
-1	GCGMM	0.769	0.307	-0.634	-0.505	-0.84	-0.42	1.568	-0.832	0.613	0.792	0.027	-0.661	-0.664	-0.822	-1.065	0.988	-0.403	0.618	0.777	-0.261	-0.626	-0.628	-0.774	-0.975	1.185	-0.381	0.639	0.777	-0.317	-0.666	-0.612	-0.701	-1.307	1.502	-0.483	0.415
-1	GCGMM	0.488	-1.656	2.164	1.424	1.608	-2.275	-1.321	1.865	0.138	0.27	-1.552	1.821	1.805	1.738	-0.271	-0.678	1.97	-0.782	0.249	-1.383	1.672	1.927	1.713	-0.191	-0.467	1.187	-0.781	0.253	-1.453	1.671	1.996	1.693	-1.009	-0.533	0.639	-0.462
-1	GCGMM	1.084	-0.798	0.267	0.635	0.398	-0.623	0.202	-0.44	0.719	1.099	-0.721	0.331	0.496	0.412	-0.434	0.766	-0.49	0.265	1.104	-0.748	0.352	0.439	0.413	-0.391	0.489	-0.115	-0.296	1.101	-0.769	0.281	0.451	0.42	-0.546	0.264	-0.149	-0.223
-1	GCGMM	-0.65	2.349	-1.285	-1.866	-1.726	2.078	-1.611	0.692	-0.571	-0.639	2.475	-1.312	-1.913	-1.738	2.378	-1.638	0.454	-0.759	-0.654	2.502	-1.413	-1.884	-1.677	2.639	-1.169	0.381	-1.007	-0.645	2.271	-1.303	-1.866	-1.648	2.76	-1.216	0.876	-1.237
-1	GCGMM	0.356	0.173	-0.19	-0.274	-0.159	-0.346	-0.648	-0.3	-0.277	0.368	0.337	-0.163	-0.269	-0.144	0.751	0.008	-0.631	0.27	0.36	0.393	-0.144	-0.286	-0.141	1.014	-0.001	-0.311	-0.218	0.356	0.323	-0.204	-0.287	-0.135	0.935	-0.053	-0.27	-0.358
-1	GCGMM	-1.02	-0.841	-0.715	-0.361	-0.769	-1.765	2.988	-1.009	2.143	-0.951	-0.985	-0.65	-0.582	-0.271	-1.274	1.277	0.383	-0.258	-0.921	-0.737	-0.514	-0.75	-0.423	-1.062	0.372	0.815	1.121	-0.951	-0.566	-0.574	-0.524	-0.367	-0.263	1.648	0.095	0.032
-1	GCGMM	-0.128	-1.175	1.13	1.895	1.675	2.165	0.279	-1.372	-0.576	0.179	-1.737	1.846	0.959	1.664	-1.597	-2.314	0.475	-0.386	0.131	-1.724	1.822	0.818	1.662	-0.722	-1.806	-0.373	1.118	0.124	-1.687	1.723	0.63	1.669	-0.579	-1.762	-0.341	1.869
-1	GCGMM	1.622	-1.514	0.605	1.305	0.809	-0.827	0.829	-0.543	1.453	1.638	-1.501	0.696	1.061	0.822	-1.307	1.324	-0.386	0.261	1.653	-1.59	0.718	0.975	0.822	-1.428	0.85	0.03	-0.354	1.65	-1.575	0.638	0.995	0.83	-1.638	0.498	-0.061	-0.124
-1	GCGMM	3.188	-0.761	1.362	0.323	1.151	1.908	-0.16	3.359	-3.449	3.29	-1.136	1.806	0.39	1.179	-0.183	-1.309	4.072	-2.645	3.343	-0.917	1.874	0.008	1.186	-0.402	-1.902	6.005	-4.122	3.378	-1.061	1.912	-0.165	1.163	0.546	-1.532	6.368	-3.944
-1	GCGMM	3.763	-0.571	1.192	0.089	1.053	2.8	0.088	3.678	-4.214	3.934	-1.047	1.803	0.088	1.06	-0.164	-1.443	4.52	-3.042	4.003	-0.817	1.917	-0.402	1.074	-0.447	-2.208	7.032	-4.834	4.044	-0.977	1.963	-0.626	1.049	0.877	-1.745	7.589	-4.686
-1	GCGMM	1.314	-1.328	1.455	0.992	1.078	-2.388	2.172	-0.686	-0.104	1.25	-1.376	1.48	0.876	0.931	-1.897	2.248	0.2	0.405	1.286	-1.631	1.594	0.653	1.01	-2.168	1.433	0.061	-0.117	1.259	-1.063	1.561	0.646	0.884	-0.865	0.732	0.257	-0.628
-1	GCGMM	-0.978	0.122	-0.46	0.123	-0.064	-0.513	0.281	-0.353	-0.816	-0.891	0.552	-0.212	-0.293	-0.144	-0.199	-1.191	1.681	-2.115	-0.892	0.371	-0.166	-0.265	-0.114	-0.612	-0.841	0.519	-1.203	-0.904	0.203	-0.231	-0.116	-0.082	-0.838	-0.426	0.428	-1.395
-1	GCGMM	-1.234	3.613	-1.921	-2.791	-2.636	3.486	-2.17	1.268	-0.742	-1.224	3.718	-1.98	-2.868	-2.664	3.323	-2.595	1.084	-1.357	-1.244	3.728	-2.151	-2.813	-2.57	3.584	-1.847	0.783	-1.465	-1.227	3.403	-1.941	-2.784	-2.528	3.821	-1.891	1.542	-1.748
1	GCGMM	-0.651	0.122	-0.382	-0.197	-0.245	-0.847	-0.289	-0.288	-0.066	-0.647	0.253	-0.444	-0.278	-0.412	0.005	-0.107	-0.315	0.663	-0.656	-0.014	-0.429	-0.26	-0.232	-0.463	-0.739	-0.309	0.833	-0.668	0.025	-0.457	-0.162	-0.299	-0.115	-0.312	-0.593	1.252
1	GCGMM	-1.274	0.792	-1.441	-1.178	-1.123	-0.473	1.287	-1.039	1.464	-1.223	1.253	-1.318	-1.296	-1.467	0.101	0.831	-0.388	1.08	-1.24	1.232	-1.3	-1.269	-1.516	0.07	0.639	-0.271	0.688	-1.221	1.136	-1.272	-1.312	-1.437	-0.28	0.575	-0.416	0.98
1	GCGMM	-0.792	0.561	-0.061	-0.658	-0.184	-0.242	-1.926	0.768	1.447	-0.877	0.466	-0.334	-0.256	-0.04	0.478	0.152	-0.54	-0.437	-0.88	0.693	-0.301	-0.191	-0.332	0.097	-1.249	-0.071	1.121	-0.893	0.78	-0.382	-0.116	-0.414	0.32	-1.026	-0.284	1.354
1	GCGMM	-0.952	0.493	-1.232	-1.286	-1.076	0.126	1.393	-0.957	0.392	-0.892	1.082	-1.229	-1.43	-1.073	0.802	1.534	-0.868	-0.388	-0.884	0.865	-1.117	-1.421	-1.015	0.897	1.621	-0.9	-0.142	-0.893	0.675	-1.185	-1.402	-0.991	0.395	1.192	-0.724	-0.195
1	GCGMM	-0.708	0.598	-0.176	-0.224	-0.121	1.029	-1.106	0.153	-0.156	-0.699	0.304	-0.123	-0.071	0.003	0.68	-0.692	-0.164	-0.544	-0.763	-0.307	-0.576	0.587	-0.032	-1.489	1.158	-0.497	0.167	-0.711	0.422	-0.144	-0.028	-0.056	0.747	-0.59	-0.22	-0.08
1	GCGMM	-0.38	-0.333	0.084	1.083	0.559	0.296	0.331	0.209	-1.254	-0.363	-0.349	0.173	1.173	0.288	-1.168	-0.722	0.072	0.484	-0.354	-0.36	0.217	1.132	0.326	-0.726	-0.599	-0.099	0.418	-0.346	-0.423	0.256	1.115	0.365	-0.901	-0.643	-0.075	0.463
1	GCGMM	-0.555	-0.104	0.112	0.081	0.438	0.849	-0.171	-0.032	-1.078	-0.579	-0.143	0.025	0.342	0.396	0.784	-0.48	-0.917	0.738	-0.57	-0.045	0.029	0.275	0.413	1.127	-0.206	-0.762	0.051	-0.558	0.014	0.111	0.176	0.425	0.886	-0.52	-0.509	-0.25
1	GCGMM	1.356	-0.203	-0.54	-0.66	-0.942	-1.118	0.541	-0.519	1.792	1.387	0.09	-0.482	-0.794	-0.89	-0.345	0.892	-0.353	2.295	1.369	0.254	-0.506	-0.765	-0.853	-0.025	0.944	-0.645	1.626	1.37	0.376	-0.52	-0.75	-0.841	0.062	0.736	-0.645	1.31
1	GCGMM	-0.501	-0.263	0.204	0.193	0.462	0.287	-0.417	-0.538	0.323	-0.513	-0.259	0.005	0.503	0.294	0.166	-0.517	-0.136	1.118	-0.521	-0.222	0.032	0.542	0.281	-0.205	-0.406	-0.392	1.181	-0.515	-0.264	0.093	0.489	0.27	-0.444	-0.367	-0.428	1.283
1	GCGMM	1.572	-0.958	0.597	1.381	0.871	0.2	0.917	-1.11	0.523	1.579	-0.851	0.632	1.31	0.746	-0.416	0.311	-0.627	0.018	1.569	-0.833	0.628	1.323	0.76	-0.09	0.603	-0.62	-0.027	1.571	-0.857	0.638	1.344	0.776	0.009	0.739	-0.57	-0.044
1	GCGMM	1.649	-0.194	-0.657	-0.794	-1.164	-1.339	0.692	-0.517	2.024	1.687	0.146	-0.559	-0.998	-1.077	-0.425	1.114	-0.387	2.481	1.667	0.329	-0.591	-0.971	-1.032	0.003	1.157	-0.685	1.696	1.667	0.477	-0.616	-0.946	-1.016	0.142	0.909	-0.679	1.314
1	GCGMM	-0.559	-0.23	0.262	-0.233	0.416	0.282	-0.775	-0.895	1.078	-0.585	-0.216	-0.076	0.182	0.297	0.804	-0.419	-0.235	1.421	-0.6	-0.156	-0.056	0.26	0.259	0.044	-0.314	-0.533	1.546	-0.596	-0.188	0.014	0.189	0.225	-0.225	-0.235	-0.597	1.675
1	GCGMM	-0.369	-0.339	0.073	1.165	0.567	0.297	0.4	0.277	-1.399	-0.349	-0.357	0.189	1.235	0.288	-1.29	-0.741	0.091	0.426	-0.339	-0.372	0.234	1.186	0.33	-0.774	-0.616	-0.072	0.348	-0.33	-0.438	0.271	1.173	0.373	-0.943	-0.668	-0.043	0.387
1	GCGMM	-0.869	0.727	-0.088	-0.981	-0.322	-0.342	-2.344	0.872	1.948	-0.972	0.617	-0.427	-0.521	-0.101	0.783	0.314	-0.654	-0.608	-0.978	0.889	-0.397	-0.436	-0.454	0.25	-1.37	-0.066	1.252	-0.994	1.003	-0.501	-0.345	-0.559	0.547	-1.097	-0.323	1.519
1	GCGMM	-0.658	0.619	-0.245	0.035	-0.083	1.79	-0.615	-0.215	-1.117	-0.593	0.206	0.003	0.04	0.029	0.801	-1.198	0.061	-0.609	-0.693	-0.906	-0.74	1.053	0.148	-2.44	2.599	-0.752	-0.405	-0.602	0.208	-0.001	0.025	0.159	1.003	-0.329	-0.182	-0.939
1	GCGMM	-0.485	-0.269	0.473	0.285	0.937	2.091	-0.085	0.155	-1.818	-0.528	-0.433	0.368	0.795	0.988	1.355	-0.753	-1.358	0.793	-0.507	-0.068	0.364	0.668	0.885	2.29	0.184	-1.094	-0.521	-0.477	0.006	0.527	0.424	0.955	1.619	-0.673	-0.448	-1.35
1	GCGMM	-1.309	1.03	-2.441	-2.514	-2.437	-0.525	2.799	-1.788	1.713	-1.174	2.183	-2.357	-3.024	-2.393	0.818	3.345	-0.824	-1.401	-1.167	1.684	-2.148	-2.946	-2.298	0.691	3.263	-1.025	-0.316	-1.195	1.27	-2.351	-2.82	-2.263	-0.047	2.731	-0.918	-0.145
1	GCGMM	-0.724	0.665	-0.206	-0.257	-0.167	1.087	-1.16	0.207	-0.194	-0.714	0.348	-0.133	-0.116	-0.02	0.721	-0.706	-0.166	-0.675	-0.782	-0.313	-0.623	0.591	-0.057	-1.59	1.28	-0.505	0.088	-0.726	0.476	-0.163	-0.068	-0.081	0.84	-0.607	-0.204	-0.187
1	GCGMM	2.708	-0.715	-0.077	-0.393	-0.849	-1.45	0.158	-0.252	1.962	2.729	-0.507	-0.053	-0.536	-0.594	-0.574	0.923	-0.335	2.92	2.711	-0.25	-0.098	-0.506	-0.512	-0.074	1.101	-0.838	2.108	2.702	-0.015	-0.133	-0.462	-0.534	0.238	0.818	-0.762	1.48
1	GCGMM	-0.961	1.038	-0.214	-1.15	-0.559	-0.548	-2.799	1.524	2.098	-1.087	0.886	-0.529	-0.696	-0.234	0.659	0.539	-0.774	-1.336	-1.088	1.223	-0.494	-0.615	-0.687	0.272	-1.737	0.115	1.087	-1.111	1.383	-0.657	-0.466	-0.81	0.762	-1.408	-0.201	1.394
1	GCGMM	3.532	-1.027	0.206	-0.23	-0.792	-1.652	-0.076	-0.09	2.065	3.547	-0.872	0.209	-0.378	-0.413	-0.713	0.942	-0.324	3.301	3.529	-0.556	0.151	-0.348	-0.304	-0.104	1.197	-0.955	2.402	3.514	-0.254	0.102	-0.286	-0.347	0.346	0.869	-0.834	1.583
1	GCGMM	-0.3	-1.099	0.573	0.598	1.029	-0.434	0.252	-1.208	0.788	-0.333	-0.806	0.128	1.06	0.577	-0.333	-0.347	-0.108	2.732	-0.285	-0.14	0.622	0.498	0.584	1.041	-1.924	-0.291	2.165	-0.325	-0.93	0.322	0.99	0.587	-1.6	-0.151	-0.629	2.605
1	GCGMM	-1.325	1.056	-2.498	-2.573	-2.502	-0.556	2.866	-1.827	1.775	-1.188	2.236	-2.41	-3.099	-2.456	0.819	3.431	-0.822	-1.449	-1.18	1.723	-2.197	-3.018	-2.359	0.681	3.341	-1.03	-0.324	-1.209	1.298	-2.406	-2.888	-2.324	-0.068	2.804	-0.927	-0.143
-1	GC	0.164	-1.258	0.174	0.624	0.162	-1.849	2.162	-0.839	1.229	0.094	-1.521	0.278	0.41	0.542	-1.767	1.666	-1.027	1.018	0.199	-1.418	0.334	0.251	0.508	-1.523	1.801	-1.042	0.615	0.13	-1.212	0.25	0.488	0.496	-1.306	2.512	-1.739	0.317
-1	GC	-0.939	0.758	1.064	-0.923	0.495	2.016	-0.799	0.986	-1.711	-1.119	0.169	0.372	-0.056	0.864	1.841	0.117	-1.653	-0.474	-1.044	0.543	0.668	-0.514	0.722	1.976	-0.52	-1.044	-1.128	-1.057	0.657	0.738	-0.626	0.638	1.949	-1.03	-0.157	-1.245
-1	GC	-1.581	2.747	-2.334	-2.089	-2.678	-0.275	0.997	-0.573	1.294	-1.557	2.049	-2.279	-2.145	-2.462	-1.766	1.775	0.007	2.613	-1.552	2.494	-2.329	-2.174	-2.517	-1.369	1.923	-0.282	2.501	-1.563	2.687	-2.433	-2.116	-2.618	-1.415	1.625	-0.421	2.142
-1	GC	1.187	-1.09	1.557	1.356	1.66	0.74	-0.557	-0.375	0.042	1.179	-1.356	1.659	1.504	1.785	0.374	-0.26	-0.347	-0.478	1.18	-1.231	1.643	1.457	1.781	0.326	-0.419	-0.378	-0.378	1.178	-1.285	1.617	1.4	1.759	-0.006	-0.495	-0.448	-0.185
-1	GC	-0.793	0.469	-0.569	0.073	-0.39	-0.173	-0.039	0.409	-0.55	-0.763	0.603	-0.701	-0.019	-0.452	-0.835	-0.19	0.253	-0.733	-0.765	0.39	-0.677	0.048	-0.435	-0.368	0.107	0.491	-0.353	-0.759	0.243	-0.666	0.098	-0.448	-0.407	0.173	1.262	-0.541
-1	GC	0.8	-1.196	1.132	1.385	1.252	-0.984	0.539	-0.402	0.046	0.792	-1.249	1.191	1.165	1.106	-0.534	0.251	0.145	0.018	0.794	-1.189	1.251	1	1.149	-0.821	-0.161	0.094	-0.202	0.794	-1.032	1.203	1.159	1.166	-0.306	0.292	0.274	-0.677
-1	GC	-0.123	-0.008	-0.098	0.518	0.202	0.328	-0.006	0.059	-1.02	-0.104	0.126	-0.038	0.484	0.255	0.774	0.228	0.912	-1.528	-0.099	0.328	0.03	0.382	0.26	0.244	-0.601	1.298	-1.663	-0.099	0.245	0.059	0.358	0.259	0.541	-0.233	0.933	-1.661
-1	GC	-0.2	-0.049	-0.096	0.342	0.203	-0.376	-0.059	-0.199	-0.355	-0.143	0.36	0.117	-0.044	0.189	-0.108	-0.778	1.102	-1.036	-0.149	0.134	0.139	-0.051	0.216	-0.378	-0.657	0.72	-0.959	-0.151	0	0.063	0.093	0.212	-0.482	-0.394	1.22	-1.327
-1	GC	0.673	-0.046	0.598	-0.337	0.049	1.435	-0.972	-0.262	0.201	0.71	0.142	0.815	-0.697	0.056	1.5	-2.165	0.621	-0.068	0.692	0.041	0.764	-0.537	0.107	1.364	-1.693	-0.156	1.142	0.688	-0.15	0.691	-0.507	0.157	1.457	-1.406	-0.391	1.438
-1	GC	1.784	-0.725	1.522	0.092	1.079	0.49	-1.258	1.274	-1.078	1.798	-0.927	1.78	0.137	1.121	1.09	-1.402	1.402	-0.85	1.821	-0.634	1.738	-0.115	1.117	1.568	-1.606	2.734	-1.182	1.84	-0.876	1.767	-0.274	1.093	1.084	-1.643	1.639	0.872
-1	GC	0.793	-0.129	-0.56	-0.286	-0.878	-1.042	1.371	-0.809	1.456	0.82	-0.597	-0.542	-0.516	-0.774	-1.528	0.925	-0.807	1.235	0.806	-0.888	-0.5	-0.456	-0.626	-1.491	1.158	-0.89	1.357	0.805	-0.814	-0.59	-0.336	-0.577	-1.636	1.272	-1.151	1.287
-1	GC	0.967	-1.119	1.654	1.635	1.102	-1.2	-0.858	1.422	-1.495	0.883	-0.942	1.542	1.512	1.12	-0.115	-0.668	2.968	-1.444	0.871	-1.065	1.427	1.699	1.19	-0.215	-0.404	2.14	-1.085	0.882	-1.348	1.438	1.744	1.226	-0.93	-0.428	2.028	-0.803
-1	GC	0.626	-0.91	0.399	0.913	0.742	-0.115	0.332	-0.444	0.591	0.644	-0.879	0.5	0.758	0.762	-0.304	0.459	-0.734	0.211	0.641	-0.914	0.526	0.706	0.777	-0.298	0.291	-0.399	-0.263	0.645	-0.938	0.44	0.716	0.785	-0.404	0.234	-0.374	-0.373
-1	GC	-0.698	2.205	-1.469	-2.157	-2.048	1.268	-1.274	-0.047	0.198	-0.674	2.237	-1.511	-2.18	-2.048	1.348	-1.325	0.3	-0.253	-0.693	2.18	-1.543	-2.209	-1.985	1.745	-1.009	0.248	-0.63	-0.684	1.951	-1.456	-2.192	-1.922	1.982	-0.782	0.654	-1.02
-1	GC	0.147	0.335	-0.228	-0.453	-0.251	-0.185	-0.696	-0.205	-0.389	0.154	0.58	-0.2	-0.326	-0.179	0.781	0.01	-0.643	-0.268	0.155	0.721	-0.198	-0.433	-0.193	1.097	-0.091	-0.22	-0.635	0.148	0.599	-0.249	-0.439	-0.183	0.977	-0.088	-0.026	-0.885
-1	GC	0.054	0.332	0.083	-0.577	-0.524	1.961	-0.812	-1.119	0.914	0.104	0.738	0.278	-1.162	-0.538	1.728	-2.59	0.187	0.368	0.062	0.417	0.222	-0.772	-0.455	1.25	-1.741	-1.766	2.436	0.046	0.254	0.092	-0.636	-0.365	1.665	-1.274	-1.523	1.754
-1	GC	1.642	-2.162	2.166	2.263	2.135	-1.496	1.043	-0.573	0.383	1.58	-2.603	2.094	2.183	1.878	-0.892	1.117	-0.662	0.905	1.588	-2.304	2.188	1.885	1.934	-1.193	0.257	-0.433	0.435	1.59	-1.9	2.161	2.057	1.969	-0.157	0.87	-0.523	-0.131
-1	GC	0.523	0.046	0.473	-0.395	-0.09	1.562	-0.933	-0.47	0.374	0.563	0.287	0.685	-0.81	-0.088	1.555	-2.268	0.516	0.038	0.539	0.132	0.633	-0.594	-0.029	1.336	-1.704	-0.546	1.456	0.532	-0.052	0.546	-0.538	0.03	1.507	-1.374	-0.666	1.515
-1	GC	-2.078	3.051	-2.819	-2.051	-3.033	-1.142	2.273	-0.87	1.91	-2.054	1.944	-2.71	-2.125	-2.695	-3.516	3.517	-0.157	4.224	-2.034	2.671	-2.771	-2.154	-2.815	-3.119	3.571	-0.581	4.261	-2.057	3.1	-2.982	-2.073	-3.009	-3.323	2.977	-1.025	3.92
-1	GC	-1.636	0.787	-0.574	0.264	-0.131	0.289	-0.789	1.056	-1.616	-1.604	1.24	-0.785	0.246	-0.281	-0.467	-0.783	0.817	-1.778	-1.6	1.069	-0.771	0.316	-0.333	0.229	-0.452	1.225	-1.262	-1.59	0.805	-0.706	0.329	-0.379	0.247	-0.41	2.544	-1.512
-1	GC	0.983	-1.111	1.703	1.659	1.087	-1.221	-0.989	1.592	-1.639	0.892	-0.913	1.575	1.544	1.121	-0.076	-0.754	3.232	-1.581	0.878	-1.054	1.443	1.765	1.194	-0.158	-0.427	2.332	-1.168	0.89	-1.377	1.46	1.799	1.232	-0.989	-0.495	2.193	-0.815
-1	GC	-0.024	0.781	-0.453	-0.943	-0.607	-0.211	-1.064	-0.119	-0.74	-0.021	1.102	-0.45	-0.714	-0.516	1.17	-0.151	-0.61	-0.439	-0.02	1.307	-0.457	-0.841	-0.54	1.596	-0.228	-0.156	-0.768	-0.03	1.149	-0.496	-0.853	-0.53	1.471	-0.203	0.099	-1.069
-1	GC	-1.694	1.345	-1.184	-0.461	-1.109	-0.21	-0.275	0.951	-1.275	-1.657	1.544	-1.463	-0.512	-1.223	-1.172	-0.603	0.881	-1.332	-1.659	1.219	-1.441	-0.37	-1.204	-0.412	-0.01	1.056	-0.41	-1.651	0.994	-1.369	-0.295	-1.232	-0.409	0.135	2.301	-0.648
1	GC	-0.397	-0.138	-0.312	0.153	0.113	-0.234	0.874	-0.624	-0.262	-0.393	0.058	-0.326	0.039	-0.262	-0.388	0.434	-0.187	0	-0.4	-0.254	-0.298	-0.058	-0.127	-0.783	-0.799	0.725	0.284	-0.408	0.085	-0.355	0.096	-0.258	-0.499	-0.569	0.558	0.508
1	GC	-1.556	0.046	-1.572	-0.81	-0.78	-1.017	1.128	-0.772	1.83	-1.51	0.693	-1.501	-0.985	-1.162	-0.555	0.993	-0.77	1.232	-1.525	0.848	-1.401	-0.97	-1.294	-0.392	0.81	-0.758	1.002	-1.511	0.78	-1.405	-1.016	-1.276	-0.586	0.785	-0.766	0.92
1	GC	-0.893	0.999	-0.073	-0.758	-0.245	-0.131	-1.748	3.776	-0.652	-0.957	0.411	-0.383	-0.087	0.163	0.117	0.638	-0.897	-0.471	-0.961	0.66	-0.322	-0.128	-0.145	-0.1	-0.631	0.35	-0.116	-0.968	0.799	-0.38	-0.068	-0.258	0.107	-0.527	0.605	0.268
1	GC	-1.163	0.448	-1.432	-1.446	-1.195	-0.122	1.44	-0.811	0.429	-1.104	1.197	-1.401	-1.638	-1.207	0.307	1.497	-1.271	0.028	-1.113	1.048	-1.305	-1.649	-1.164	0.475	1.701	-1.623	0.124	-1.118	0.802	-1.384	-1.578	-1.136	0.058	1.3	-1.741	-0.067
1	GC	-0.676	0.901	-0.38	-0.589	-0.453	1.372	-1.35	-0.061	0.397	-0.657	0.972	-0.25	-0.566	-0.436	0.995	-1.192	0.953	-1.131	-0.725	-0.078	-0.771	0.312	-0.508	-0.491	0.76	-0.139	-0.462	-0.68	0.683	-0.343	-0.382	-0.449	0.878	-0.871	0.021	-0.276
1	GC	-0.339	-0.088	-0.225	0.911	0.122	0.301	0.443	0.188	-1.424	-0.317	-0.272	-0.126	0.942	-0.223	-0.946	-0.782	0.65	0.186	-0.314	-0.285	-0.085	0.951	-0.151	-0.707	-0.741	0.602	0.115	-0.307	-0.457	-0.043	0.883	-0.057	-0.824	-0.696	0.927	0.052
1	GC	-0.388	-0.336	0.297	0.256	0.801	0.852	-0.356	-0.063	-0.877	-0.402	-0.391	0.193	0.634	0.752	0.665	-0.416	-0.805	0.151	-0.404	-0.228	0.16	0.606	0.761	0.996	-0.042	-0.96	-0.419	-0.395	-0.187	0.252	0.545	0.773	0.72	-0.216	-0.819	-0.808
1	GC	2.49	-1.217	0.298	0.151	-0.371	-1.939	0.446	-0.399	1.796	2.494	-1.289	0.388	-0.111	-0.246	-1.175	0.976	0.107	1.901	2.479	-1.046	0.305	0.061	-0.196	-0.941	1.363	-0.715	1.688	2.479	-0.931	0.271	0.131	-0.165	-0.92	1.416	-1.206	1.333
1	GC	-0.167	-0.449	0.466	0.595	0.854	0.079	-0.189	-0.525	0.328	-0.167	-0.524	0.295	0.831	0.701	-0.005	-0.298	-0.265	0.578	-0.18	-0.447	0.29	0.889	0.684	-0.3	-0.318	-0.492	1.008	-0.174	-0.476	0.354	0.838	0.655	-0.466	-0.259	-0.567	1.203
1	GC	0.282	-0.151	0.188	0.846	0.451	0.761	0.428	-0.704	-0.024	0.298	0.348	0.126	0.954	0.035	0.235	-0.494	-0.014	-0.437	0.289	0.288	0.152	0.931	0.068	0.386	-0.22	-0.303	-0.359	0.288	0.172	0.16	0.982	0.127	0.433	0.025	-0.314	-0.473
1	GC	-0.153	-0.636	-0.139	1.744	0.44	-0.294	1.438	0.326	-2.433	-0.129	-0.963	-0.057	1.778	-0.105	-2.023	-0.555	0.482	0.916	-0.087	-0.399	0.296	1.306	0.047	-0.827	-1.573	1.013	0.435	-0.1	-1.089	0.123	1.585	0.16	-1.768	-0.599	1.429	0.234
1	GC	-0.333	-0.054	-0.295	1	0.03	0.226	0.551	0.221	-1.497	-0.306	-0.256	-0.169	0.983	-0.355	-1.163	-0.832	0.846	0.19	-0.302	-0.292	-0.118	0.998	-0.274	-0.937	-0.835	0.812	0.187	-0.295	-0.493	-0.083	0.929	-0.169	-1.032	-0.761	1.162	0.168
1	GC	3.571	-1.548	0.298	0.112	-0.812	-2.988	0.747	-0.525	2.801	3.582	-1.627	0.462	-0.39	-0.621	-1.867	1.5	0.45	2.559	3.563	-1.354	0.36	-0.143	-0.556	-1.669	1.89	-0.623	2.48	3.559	-1.21	0.278	-0.024	-0.518	-1.537	2.029	-1.351	2.138
1	GC	-0.303	-0.699	0.496	0.504	1.17	0.7	-0.065	-0.063	-1.251	-0.327	-0.791	0.323	0.986	1.101	0.568	-0.188	-1.321	0.528	-0.31	-0.273	0.434	0.692	1.134	1.433	-0.277	-1.201	-0.407	-0.311	-0.442	0.427	0.817	1.131	0.674	-0.023	-1.065	-0.964
1	GC	0.798	-0.717	0.495	1.619	0.938	0.431	1.387	-1.051	-0.252	0.813	0.011	0.328	1.773	0.289	-0.174	-0.118	-0.535	-0.063	0.836	0.485	0.65	1.265	0.378	0.859	-0.748	-0.392	-0.303	0.809	-0.103	0.432	1.718	0.437	0.193	0.508	-0.495	-0.579
1	GC	-1.418	2.028	0.07	-2.338	-0.591	-0.54	-3.822	7.171	0.078	-1.562	1.058	-0.626	-1.061	0.528	1.122	1.983	-2.36	-1.093	-1.573	1.554	-0.546	-1.149	-0.139	0.475	-0.528	0.112	-0.335	-1.594	1.988	-0.698	-0.969	-0.448	0.988	-0.367	0.301	0.473
1	GC	3.827	-1.863	0.364	-0.269	-0.87	-3.574	0.456	-0.214	2.9	3.824	-2.281	0.547	-0.756	-0.416	-2.03	1.867	0.18	3.318	3.806	-1.854	0.398	-0.466	-0.356	-1.745	2.322	-0.965	2.928	3.806	-1.598	0.338	-0.384	-0.343	-1.74	2.258	-1.746	2.428
1	GC	-0.401	-0.142	-0.319	0.096	0.113	-0.274	0.906	-0.684	-0.176	-0.399	0.083	-0.341	-0.028	-0.265	-0.346	0.525	-0.249	-0.014	-0.406	-0.251	-0.313	-0.133	-0.126	-0.788	-0.803	0.735	0.297	-0.416	0.125	-0.378	0.038	-0.273	-0.475	-0.56	0.531	0.542
1	GC	4.616	-2.065	0.691	-0.42	-0.742	-3.622	0.447	-0.839	4.216	4.606	-2.053	0.774	-0.901	-0.263	-1.348	2.298	-0.301	3.19	4.579	-1.618	0.598	-0.607	-0.231	-1.116	2.943	-1.705	2.87	4.572	-1.286	0.507	-0.434	-0.247	-0.993	3.003	-2.808	2.296
1	GC	-1.194	1.47	-0.687	-1.366	-0.942	1.703	-2.312	0.287	0.625	-1.175	1.311	-0.453	-1.388	-0.691	1.407	-1.57	1.476	-1.507	-1.275	-0.275	-1.271	-0.023	-0.82	-0.966	1.29	-0.05	-0.518	-1.204	0.96	-0.616	-1.12	-0.76	1.119	-1.356	0.202	-0.169
1	GC	-2.405	0.963	-2.825	-3.416	-2.61	-0.881	2.309	-0.903	0.818	-2.309	1.928	-2.714	-3.866	-2.275	0.368	3.209	-2.353	0.427	-2.319	1.702	-2.558	-3.868	-2.223	0.552	3.352	-2.758	0.54	-2.326	1.343	-2.711	-3.78	-2.222	-0.264	2.397	-2.968	0.281
1	GC	-0.934	1.862	-0.442	-1.276	-0.977	2.859	-3.408	0.46	1.007	-0.902	1.819	-0.179	-1.125	-0.597	2.276	-2.697	2.008	-2.178	-1.027	0.086	-1.21	0.655	-0.86	-0.222	2.203	-0.94	-1.153	-0.932	1.236	-0.332	-0.825	-0.625	2.152	-1.151	-0.476	-1.001
1	GC	0.44	-0.167	0.294	0.829	0.535	0.878	0.425	-0.931	0.332	0.455	0.506	0.19	0.957	0.101	0.536	-0.421	-0.183	-0.596	0.443	0.434	0.213	0.926	0.123	0.665	-0.087	-0.534	-0.48	0.439	0.332	0.212	1.007	0.174	0.753	0.208	-0.631	-0.606
-1	FCM	-1.192	0.203	-0.8	-0.447	-0.604	-0.59	0.531	-0.508	1.128	-1.162	0.417	-0.654	-0.587	-0.455	0.193	-0.082	-0.24	0.474	-1.151	0.547	-0.622	-0.627	-0.524	0.246	-0.169	-0.295	1.437	-1.153	0.725	-0.627	-0.64	-0.5	0.651	0.352	-0.454	0.679
-1	FCM	-1.505	1.209	0.863	-0.401	0.656	1.943	-0.85	2.497	-2.182	-1.573	1.17	0.562	-0.271	0.739	1.937	-0.51	0.084	-1.619	-1.505	1.395	0.781	-0.675	0.672	2.045	-1.785	0.179	-1.348	-1.546	1.36	0.738	-0.572	0.677	1.962	-2.067	-0.046	-0.272
-1	FCM	-1.411	2.891	-1.806	-1.725	-1.891	1.224	1.047	-0.464	-0.622	-1.404	2.388	-1.825	-1.761	-1.943	1.414	-0.32	-0.607	-0.279	-1.446	2.472	-1.783	-1.747	-1.959	1.523	0.859	-0.947	0.101	-1.422	2.115	-1.92	-1.739	-1.954	1.261	1.069	-0.806	0.133
-1	FCM	0.546	-0.454	1.412	0.845	1.453	0.938	-1.167	-0.104	0.068	0.552	-0.476	1.498	0.875	1.514	0.596	-0.919	-0.328	0.327	0.565	-0.507	1.543	0.856	1.535	0.368	-1.236	-0.287	0.58	0.556	-0.565	1.49	0.959	1.534	0.08	-1.106	-0.248	0.787
-1	FCM	-1.373	1.004	-0.529	0.27	-0.122	-0.044	-0.068	1.397	-1.023	-1.363	0.858	-0.65	0.267	-0.21	-0.83	0.36	0.613	-1.442	-1.357	0.524	-0.682	0.392	-0.123	-0.582	1.878	0.403	-1.225	-1.345	0.657	-0.627	0.29	-0.208	-0.621	1.043	1.019	-1.245
-1	FCM	1.752	-1.587	0.827	1.346	0.845	-1.976	1.911	-1.117	0.602	1.705	-1.549	0.844	1.193	0.81	-1.574	1.258	-0.33	1.156	1.709	-1.611	0.86	1.006	0.83	-1.85	1.319	-0.541	0.743	1.707	-1.589	0.852	1.13	0.832	-1.577	1.85	-0.632	0.764
-1	FCM	-0.081	-0.165	0.087	1.107	0.386	-0.322	0.876	-0.832	-0.29	-0.072	-0.23	0.114	1.107	0.374	-0.63	2.142	-0.433	-1.23	-0.067	0.025	0.14	0.993	0.402	-0.609	1.975	-0.198	-1.503	-0.062	-0.067	0.164	1.048	0.435	-0.455	2.565	0.004	-1.719
-1	FCM	-0.305	0.122	-0.181	0.169	0.082	-0.363	0.002	-0.391	-0.484	-0.279	0.349	-0.083	-0.09	0.013	-0.259	-0.68	0.096	-0.43	-0.278	0.27	-0.046	-0.116	0.021	-0.552	-0.612	0.103	-0.33	-0.284	0.215	-0.07	-0.032	0.017	-0.734	-0.54	0.045	-0.306
-1	FCM	0.768	-1.341	1.451	2.091	1.671	-0.136	1.274	-0.703	-0.36	0.805	-1.55	1.677	1.535	1.622	-1.346	-0.815	-0.114	-0.196	0.798	-1.638	1.651	1.577	1.616	-1.064	-0.065	-0.255	-0.034	0.795	-1.715	1.588	1.594	1.656	-1.406	0.637	-0.073	-0.626
-1	FCM	1.061	-1.292	1.655	1	1.483	-0.407	-0.737	1.604	-0.416	1.044	-1.255	1.614	1.424	1.564	-0.5	-0.602	1.525	-1.351	1.061	-1.158	1.648	1.243	1.569	-0.608	-0.999	3.901	-2.727	1.066	-1.273	1.665	1.041	1.559	-0.339	-0.92	4.363	-3.002
-1	FCM	0.389	-0.714	-1.194	-1.503	-1.373	-0.284	1.554	-0.968	0.701	0.396	-0.737	-1.156	-1.566	-1.342	-0.513	1.673	-0.528	-0.001	0.406	-0.767	-1.16	-1.629	-1.327	-0.115	0.796	-0.398	0.653	0.4	-0.739	-1.214	-1.613	-1.331	-0.182	0.603	0.048	0.539
-1	FCM	0.195	-1.929	1.722	0.638	1.227	-2.822	-1.268	0.367	2.072	0.142	-2.044	1.632	0.341	1.353	-2.721	-1.504	4.241	3.186	0.109	-2.048	1.47	0.715	1.325	-2.25	-0.897	1.841	1.34	0.097	-2.096	1.422	0.997	1.298	-2.509	-0.128	0.239	0.862
-1	FCM	0.961	-0.501	0.481	0.527	0.561	0.093	0.17	0.282	-0.243	0.964	-0.595	0.53	0.488	0.611	0.032	0.809	0.276	-0.992	0.968	-0.667	0.584	0.371	0.575	-0.099	0.825	1.035	-1.28	0.971	-0.685	0.577	0.401	0.558	-0.321	0.7	0.763	-1.273
-1	FCM	0.833	0.259	0.085	-0.045	-0.27	1.028	-1.171	-0.493	0.711	0.838	0.23	0.088	-0.012	-0.252	0.738	-1.071	-0.168	0.277	0.836	0.399	0.055	0.131	-0.219	1.123	-1.007	-0.264	-0.06	0.836	0.369	0.073	0.056	-0.208	1.373	-0.894	-0.353	0.259
-1	FCM	0	0.377	-0.519	-0.58	-0.53	-0.122	-1.069	-0.338	0.139	0.005	0.371	-0.512	-0.564	-0.506	0.53	-0.274	-0.458	0.46	0.001	0.353	-0.537	-0.603	-0.487	0.168	-0.726	-0.397	0.164	0.001	0.236	-0.532	-0.587	-0.482	-0.353	-0.88	-0.318	0.079
-1	FCM	-1.424	3.499	-2.217	-2.368	-2.461	1.632	1.406	-1.064	-0.493	-1.418	2.881	-2.203	-2.414	-2.501	2.137	-0.539	-1	0.095	-1.475	3.099	-2.137	-2.436	-2.551	2.201	0.531	-1.382	0.528	-1.446	2.585	-2.336	-2.393	-2.516	1.867	1.077	-1.393	0.577
-1	FCM	0.183	-1.941	1.728	0.608	1.218	-2.878	-1.321	0.389	2.123	0.128	-2.055	1.632	0.317	1.348	-2.749	-1.519	4.332	3.257	0.095	-2.056	1.466	0.697	1.319	-2.275	-0.914	1.885	1.368	0.083	-2.104	1.418	0.985	1.291	-2.532	-0.144	0.246	0.893
-1	FCM	0.296	0.624	-0.846	-1.305	-1.123	0.111	-2.106	-0.286	0.744	0.281	0.393	-0.928	-1.022	-1.01	1.294	0.12	-0.994	1.323	0.272	0.433	-1.013	-1.074	-0.978	0.867	-0.837	-0.881	0.642	0.276	0.257	-0.979	-1.125	-0.966	0.016	-1.21	-0.671	0.453
-1	FCM	1.384	-1.292	-1.442	-2.168	-1.858	-0.091	2.198	-1.257	0.432	1.377	-1.463	-1.473	-2.183	-1.901	-0.958	2.778	-0.709	-0.3	1.386	-1.595	-1.498	-2.26	-1.832	-0.343	1.404	-0.463	0.16	1.378	-1.661	-1.583	-2.226	-1.853	-0.707	0.762	0.365	0.451
-1	FCM	-1.569	1.267	0.918	-0.432	0.687	2.066	-0.896	2.651	-2.273	-1.641	1.213	0.596	-0.281	0.778	2.054	-0.501	0.083	-1.682	-1.57	1.455	0.825	-0.704	0.707	2.183	-1.848	0.183	-1.402	-1.613	1.421	0.781	-0.601	0.712	2.106	-2.148	-0.051	-0.271
-1	FCM	-1.537	1.729	-0.284	0.919	0.315	0.451	-0.61	3.123	-2.971	-1.545	1.257	-0.647	1.04	0.012	-1.755	0.761	1.385	-3.176	-1.544	0.503	-0.735	1.314	0.24	-1.332	3.731	1.034	-3.636	-1.518	0.596	-0.627	1.132	0.056	-1.772	1.668	2.353	-2.986
-1	FCM	1.064	-0.055	-0.034	-0.303	-0.029	0.215	-0.416	0.805	-0.182	1.049	-0.088	-0.079	-0.068	0.075	0.764	1.671	0.483	-1.414	1.059	-0.152	0.018	-0.269	0.023	0.413	1.297	1.721	-1.941	1.065	-0.138	0.04	-0.233	-0.025	0.255	0.733	1.207	-1.618
-1	FCM	-1.496	1.546	-0.346	0.755	0.205	0.325	-0.473	2.686	-2.478	-1.499	1.156	-0.647	0.844	-0.044	-1.521	0.659	1.189	-2.737	-1.496	0.508	-0.722	1.08	0.148	-1.142	3.262	0.874	-3.025	-1.474	0.612	-0.627	0.919	-0.011	-1.48	1.51	2.015	-2.545
1	FCM	-0.062	-0.034	-0.372	-0.188	-0.304	-0.766	-0.274	-0.606	0.085	-0.057	-0.173	-0.404	-0.076	-0.296	-0.41	0.991	-0.454	0.081	-0.056	-0.089	-0.399	-0.214	-0.329	-0.537	-0.501	-0.279	0.625	-0.056	-0.014	-0.353	-0.14	-0.376	-0.106	-0.045	-0.468	0.772
1	FCM	-0.696	0.118	-1.761	-1.672	-1.815	-0.499	0.944	-0.824	1.221	-0.686	0.295	-1.74	-1.729	-1.809	0.188	1.264	-0.62	0.445	-0.686	0.472	-1.736	-1.763	-1.813	0.466	0.429	-0.508	0.604	-0.679	0.448	-1.735	-1.763	-1.791	0.375	-0.033	-0.42	1.179
1	FCM	-1.608	0.809	-0.067	-0.268	0.363	-0.225	-2.163	2.132	1.511	-1.644	1.016	-0.23	0.145	0.323	0.704	-0.935	-0.228	0.405	-1.662	0.601	-0.286	0.413	0.292	0.037	-0.852	-0.166	0.544	-1.665	0.465	-0.318	0.46	0.294	0.024	-0.054	-0.462	0.649
1	FCM	-0.543	0.587	-0.993	-1.348	-0.976	0.623	0.633	-0.597	-0.232	-0.513	0.997	-0.966	-1.456	-0.986	1.038	0.886	-0.454	-0.893	-0.511	1.026	-0.924	-1.48	-0.971	1.294	0.836	-0.733	-0.52	-0.512	0.842	-0.991	-1.43	-0.956	0.889	-0.074	-0.564	-0.036
1	FCM	-0.121	0.864	-0.402	-0.538	-0.61	0.638	-0.456	0.659	-1.264	-0.106	0.972	-0.335	-0.607	-0.594	0.705	-1.095	-0.201	-0.282	-0.125	0.3	-0.529	-0.148	-0.603	-0.657	0.124	-0.288	0.789	-0.109	1.072	-0.358	-0.533	-0.622	0.759	-0.816	0.046	-0.351
1	FCM	0.892	-0.38	0.213	0.689	0.094	0.2	0.384	0.045	-0.917	0.895	-0.494	0.274	0.659	-0.023	-0.701	-0.635	0.188	0.182	0.897	-0.468	0.266	0.671	-0.012	-0.497	-0.539	0.187	0.198	0.898	-0.529	0.292	0.644	0.006	-0.718	-0.453	0.03	0.345
1	FCM	-0.719	0.311	0.318	0.356	0.797	1.32	-0.141	0.934	-1.694	-0.73	0.507	0.288	0.803	0.586	0.772	-0.472	-0.47	-0.147	-0.723	0.579	0.262	0.702	0.636	1.145	-0.338	-0.416	-0.628	-0.716	0.628	0.354	0.513	0.677	0.855	-0.837	-0.25	-0.59
1	FCM	-0.188	-0.06	-1.279	-1.342	-1.426	-0.373	0.773	-0.508	0.928	-0.157	0.25	-1.285	-1.404	-1.329	0.528	1.302	-0.674	0.374	-0.186	0.577	-1.282	-1.425	-1.334	0.878	1.345	-0.836	0.159	-0.181	0.672	-1.246	-1.374	-1.321	1.017	0.609	-0.593	0.288
1	FCM	0.251	0.131	0.139	0.172	0.058	0.353	-0.586	-0.549	0.2	0.248	-0.172	0.043	0.419	0.046	0.174	-0.325	-0.298	0.828	0.247	-0.055	0.043	0.509	0.032	-0.072	-0.403	-0.31	1.124	0.248	-0.021	0.084	0.475	0.005	-0.256	-0.431	-0.368	1.4
1	FCM	2.156	-0.428	0.649	0.845	0.245	0.568	-0.15	-0.918	0.361	2.153	-0.542	0.678	0.864	0.189	-0.066	-0.443	-0.418	0.667	2.155	-0.534	0.681	0.848	0.196	0.2	-0.255	-0.534	0.596	2.154	-0.511	0.693	0.815	0.202	0.331	-0.147	-0.503	0.685
1	FCM	0.999	-0.008	0	0.031	-0.511	-0.392	-0.928	-1.691	1.66	1.002	-0.695	-0.146	0.122	-0.37	-0.286	-0.212	-0.165	1.579	0.996	-0.543	-0.126	0.361	-0.434	-1.01	-0.454	-0.228	2.474	0.992	-0.521	-0.125	0.445	-0.513	-1.112	-0.118	-0.459	2.933
1	FCM	-0.003	-0.125	-1.103	-1.221	-1.285	-0.327	0.711	-0.392	0.822	0.035	0.234	-1.119	-1.285	-1.155	0.652	1.315	-0.693	0.348	-0.004	0.615	-1.117	-1.302	-1.16	1.029	1.678	-0.955	-0.003	0	0.753	-1.068	-1.232	-1.15	1.251	0.842	-0.656	-0.037
1	FCM	-0.014	-0.024	-0.027	0.251	0.124	-0.916	-0.673	-0.643	-0.236	-0.019	-0.334	-0.068	0.429	0.097	-0.767	0.872	-0.37	-0.03	-0.007	-0.343	-0.064	0.248	0.053	-1.076	-1.203	-0.068	0.803	-0.009	-0.275	-0.013	0.329	-0.016	-0.534	-0.294	-0.421	0.957
1	FCM	2.646	-0.447	0.819	0.905	0.304	0.711	-0.357	-1.291	0.857	2.641	-0.56	0.835	0.943	0.271	0.18	-0.369	-0.654	0.855	2.643	-0.559	0.843	0.917	0.277	0.47	-0.145	-0.813	0.75	2.642	-0.504	0.848	0.881	0.278	0.738	-0.028	-0.711	0.818
1	FCM	1.464	-0.836	0.28	1.151	0.126	0.064	1.25	0.575	-1.913	1.472	-0.782	0.48	0.874	-0.084	-1.481	-0.911	0.622	-0.395	1.477	-0.838	0.465	0.816	-0.05	-0.875	-0.66	0.63	-0.628	1.477	-0.982	0.478	0.796	0.006	-1.13	-0.473	0.386	-0.597
1	FCM	-2.026	1.008	-0.114	-0.428	0.408	-0.296	-2.588	2.481	1.916	-2.068	1.268	-0.314	0.06	0.381	0.938	-0.985	-0.298	0.442	-2.089	0.779	-0.378	0.37	0.343	0.126	-0.904	-0.224	0.602	-2.093	0.631	-0.42	0.43	0.342	0.147	0.012	-0.544	0.7
1	FCM	0.546	-0.448	0.566	0.733	0.586	0.128	-0.688	-1.502	1.356	0.528	-1.075	0.341	1.229	0.552	-0.245	0.283	-0.375	1.705	0.541	-0.335	0.495	1.028	0.533	0.39	-0.82	-0.327	1.388	0.53	-0.884	0.433	1.27	0.501	-1.058	-0.126	-0.694	2.783
1	FCM	-0.089	-0.241	-1.358	-1.34	-1.552	-0.651	0.813	-0.483	1.252	-0.058	0.041	-1.374	-1.389	-1.425	0.386	1.418	-0.735	0.728	-0.095	0.452	-1.382	-1.41	-1.435	0.762	1.488	-0.864	0.348	-0.088	0.624	-1.317	-1.358	-1.423	1.053	0.8	-0.601	0.378
1	FCM	0.488	0.255	0.524	0.444	0.331	1.197	-0.82	-0.505	0.286	0.478	-0.171	0.379	0.792	0.305	0.614	-1.317	-0.18	1.391	0.476	-0.029	0.377	1.054	0.304	0.279	-0.33	-0.332	1.499	0.478	-0.026	0.413	0.939	0.292	-0.369	-0.722	-0.292	1.873
1	FCM	-0.605	0.622	-1.082	-1.467	-1.057	0.644	0.728	-0.601	-0.266	-0.573	1.088	-1.045	-1.602	-1.066	1.106	0.98	-0.466	-1.027	-0.57	1.11	-0.999	-1.635	-1.049	1.401	0.933	-0.766	-0.648	-0.572	0.91	-1.075	-1.579	-1.031	0.978	-0.046	-0.58	-0.148
1	FCM	-1.762	0.896	-0.134	-0.376	0.288	-0.493	-2.513	2.34	2.067	-1.803	1.105	-0.319	0.031	0.278	0.692	-1.015	-0.186	0.501	-1.824	0.605	-0.381	0.363	0.233	-0.155	-0.941	-0.122	0.747	-1.83	0.437	-0.434	0.451	0.228	-0.121	0.081	-0.498	0.864
1	FCM	-0.931	1.859	-0.894	-1.52	-1.173	0.988	-1.127	1.149	-1.542	-0.906	2.143	-0.822	-1.62	-1.051	1.828	-1.463	-0.512	-0.653	-0.942	0.915	-1.164	-0.803	-1.076	-0.785	0.655	-0.667	1.262	-0.913	2.351	-0.878	-1.474	-1.125	1.941	-1.106	0.058	-0.907
1	FCM	0.011	-0.424	-1.439	-1.338	-1.68	-0.934	0.853	-0.457	1.581	0.043	-0.17	-1.465	-1.374	-1.523	0.241	1.536	-0.797	1.087	-0.003	0.324	-1.483	-1.394	-1.538	0.644	1.632	-0.893	0.541	0.006	0.576	-1.39	-1.342	-1.527	1.09	0.994	-0.609	0.47
-1	GT	-0.709	-0.575	-0.386	0.123	-0.27	-1.053	2.011	-0.659	0.752	-0.747	-0.607	-0.372	0.097	0.068	-1.206	1.36	-0.614	0.289	-0.713	-0.57	-0.297	-0.03	0.029	-0.847	1.212	-0.346	0.385	-0.73	-0.438	-0.389	0.091	0.019	-0.661	1.971	-0.609	0.305
-1	GT	-0.909	0.711	0.587	-0.598	0.164	1.88	-0.633	0.502	-1.328	-1.061	-0.459	-0.07	0.179	0.625	1.315	0.872	-1.165	0.819	-1.046	-0.305	0.093	0.082	0.587	1.413	0.648	-0.989	0.131	-1.042	-0.186	0.084	0.093	0.541	1.543	0.106	-0.52	-0.401
-1	GT	-1.015	2.716	-2.101	-1.932	-2.204	0.246	1.081	-0.203	0.206	-0.981	2.304	-1.979	-2.007	-2.121	-1.542	1.738	-0.31	2.06	-0.984	2.491	-2.064	-2.016	-2.162	-0.997	1.922	-0.323	1.844	-0.989	2.444	-2.097	-1.968	-2.193	-1.177	1.669	-0.324	1.784
-1	GT	-0.29	-1.145	0.857	1.587	1.363	0.402	0.357	-0.435	-0.316	-0.275	-1.482	0.976	1.593	1.473	-0.252	0.983	-0.884	-0.187	-0.276	-1.447	1.001	1.56	1.503	-0.267	0.693	-0.745	-0.198	-0.273	-1.485	0.976	1.564	1.503	-0.491	0.48	-0.571	-0.208
-1	GT	-1.093	0.436	-0.751	0.238	-0.173	-0.213	0.083	-0.239	-0.034	-1.061	0.222	-0.852	0.154	-0.164	-1.343	-0.06	-0.464	-0.082	-1.072	0.254	-0.875	0.221	-0.233	-0.751	0.375	-0.356	0.231	-1.057	0.081	-0.845	0.176	-0.193	-0.807	0.266	-0.191	0.154
-1	GT	-0.415	-0.946	0.671	1.176	1.058	-0.659	0.468	-0.468	0.002	-0.388	-0.867	0.769	0.911	0.937	-0.407	-0.198	0.325	0.074	-0.39	-0.918	0.842	0.857	0.993	-0.693	-0.484	0.123	-0.102	-0.389	-0.86	0.805	0.977	1.009	-0.224	0.15	-0.083	-0.429
-1	GT	0.378	-0.524	0.251	1.171	0.587	-0.086	0.485	-0.66	0.012	0.404	-0.654	0.36	0.81	0.587	-0.492	0.155	-0.735	-0.04	0.399	-0.642	0.368	0.892	0.645	-0.579	0.302	-0.765	-0.116	0.401	-0.817	0.411	1.08	0.619	-1.098	1.669	-0.988	0.416
-1	GT	-0.533	0.011	-0.291	0.578	0.154	-0.43	0.268	-0.592	0.053	-0.485	0.307	-0.122	0.16	0.112	-0.267	-0.41	-0.045	-0.872	-0.491	0.153	-0.084	0.211	0.135	-0.501	-0.395	-0.221	-0.523	-0.487	0.075	-0.139	0.27	0.148	-0.677	-0.242	-0.205	-0.62
-1	GT	-0.678	-0.928	1.203	1.218	1.431	1.166	-0.912	-0.182	-0.243	-0.56	-1.166	1.712	0.678	1.32	-0.374	-2.191	2.758	-1.017	-0.6	-1.159	1.627	0.729	1.311	0.127	-1.944	1.2	0.423	-0.604	-1.226	1.543	0.696	1.355	-0.093	-1.798	0.669	0.915
-1	GT	0.379	-0.711	1.43	0.59	1.216	0.643	-0.871	1.828	-1.789	0.396	-0.871	1.661	0.775	1.214	0.403	-1.021	2.768	-2.816	0.417	-0.691	1.678	0.596	1.219	0.158	-1.387	3.98	-3.449	0.427	-0.817	1.713	0.536	1.199	0.487	-1.342	4.363	-3.193
-1	GT	0.667	0.034	-0.324	-0.178	-0.422	-0.472	1.17	-0.655	0.871	0.693	-0.174	-0.284	-0.4	-0.446	-1.319	0.388	-0.286	1.206	0.689	-0.47	-0.292	-0.386	-0.374	-1.195	0.712	-0.332	1.15	0.712	-0.532	-0.314	-0.35	-0.327	-1.484	0.921	-0.473	1.289
-1	GT	0.406	-1.848	2.555	0.85	1.512	-2.859	-2.172	3.393	2.372	0.104	-1.428	1.884	1.712	1.674	0.171	-0.954	1.377	-0.657	0.095	-1.274	1.795	1.754	1.646	0.266	-0.898	1.333	-0.633	0.099	-1.321	1.821	1.818	1.608	-0.439	-0.917	0.836	-0.306
-1	GT	0.839	-0.82	0.419	0.61	0.546	-0.204	0.122	-0.43	0.478	0.86	-0.623	0.594	0.365	0.448	-0.115	0.08	-0.267	0.27	0.858	-0.688	0.586	0.347	0.47	-0.099	-0.001	-0.096	-0.263	0.858	-0.763	0.548	0.324	0.503	-0.216	-0.138	-0.188	-0.168
-1	GT	-0.384	2.299	-1.45	-2.099	-1.851	0.885	-1.605	0.466	-0.121	-0.365	2.715	-1.503	-2.075	-1.866	2.625	-0.962	0.635	-1.89	-0.385	2.609	-1.511	-2.079	-1.828	2.706	-0.548	0.489	-1.646	-0.379	2.382	-1.523	-2.062	-1.808	2.665	-0.691	0.363	-1.458
-1	GT	2.152	-0.712	0.502	0.56	0.127	-1.022	-0.329	-0.519	0.187	2.156	-0.752	0.613	0.503	0.171	-0.324	0.65	-0.536	0.603	2.161	-0.689	0.597	0.479	0.186	-0.444	0.256	-0.487	0.14	2.152	-0.686	0.588	0.451	0.182	-0.862	-0.081	-0.441	0
-1	GT	-0.106	3.028	-1.723	-3.014	-2.507	1.314	-2.266	0.742	-0.155	-0.093	3.692	-1.758	-2.947	-2.532	4.178	-1.315	1.065	-2.598	-0.115	3.53	-1.76	-2.98	-2.453	4.059	-0.91	0.82	-2.381	-0.113	3.283	-1.789	-2.939	-2.44	4.025	-1.065	0.58	-2.089
-1	GT	0.969	-0.903	0.467	0.451	0.535	-0.237	0.019	-0.365	0.61	0.989	-0.615	0.66	0.239	0.409	-0.008	0.059	-0.135	0.358	0.988	-0.701	0.647	0.193	0.421	0.037	-0.087	0.093	-0.305	0.987	-0.748	0.586	0.11	0.471	0.033	-0.649	0.038	-0.333
-1	GT	-0.258	-0.91	0.35	0.651	0.896	0.48	0.499	-0.354	0.721	-0.222	-0.516	0.578	0.25	0.68	0.06	-0.396	-0.043	-0.008	-0.229	-0.687	0.576	0.236	0.708	0.189	-0.215	0.231	-0.6	-0.223	-0.827	0.514	0.217	0.772	0.323	-0.186	0.024	-0.308
-1	GT	-0.299	-1.888	1.619	1.766	1.95	-0.885	0.665	-0.345	-0.048	-0.294	-2.024	1.649	1.653	1.751	-0.544	0.012	0.69	1.007	-0.29	-1.973	1.755	1.494	1.838	-0.882	-0.572	0.461	0.313	-0.292	-1.782	1.736	1.673	1.858	0.222	0.535	0.037	-0.241
-1	GT	3.295	-0.607	0.427	0.285	-0.287	-1.183	-0.685	-0.542	0.269	3.289	-0.701	0.543	0.321	-0.17	-0.287	1.027	-0.919	0.839	3.297	-0.587	0.488	0.311	-0.173	-0.333	0.586	-0.759	0.248	3.284	-0.608	0.491	0.217	-0.186	-1.146	-0.184	-0.601	0.192
-1	GT	0.447	-1.893	2.65	0.833	1.535	-2.969	-2.305	3.587	2.492	0.128	-1.456	1.941	1.752	1.712	0.2	-0.992	1.43	-0.694	0.119	-1.292	1.843	1.799	1.679	0.314	-0.919	1.394	-0.66	0.124	-1.344	1.872	1.861	1.639	-0.45	-0.971	0.882	-0.3
-1	GT	-1	-1.257	0.981	1.18	1.406	-1.082	0.455	-0.326	-0.005	-0.973	-1.023	1.071	0.986	1.195	-0.344	-0.458	1.107	0.158	-0.971	-1.121	1.192	0.831	1.249	-0.777	-1.065	0.777	-0.092	-0.971	-0.891	1.096	0.9	1.297	0.42	-0.971	0.584	-1.053
-1	GT	0.022	3.526	-3.024	-3.26	-3.408	0.115	-2.357	0.438	0.812	0.173	5.169	-2.611	-3.818	-3.792	3.637	-2.379	2.027	-3.984	0.127	4.861	-2.752	-3.751	-3.695	3.705	-1.473	1.631	-3.019	0.134	4.368	-2.766	-3.729	-3.624	3.533	-1.306	1.046	-2.276
1	GT	-0.618	0.027	-0.506	-0.027	-0.19	-0.836	0.16	-0.542	0.009	-0.608	0.251	-0.551	-0.086	-0.331	-0.467	0.166	-0.297	0.525	-0.617	0.149	-0.501	-0.166	-0.246	-0.571	-0.495	-0.022	0.155	-0.614	0.333	-0.523	-0.089	-0.301	-0.096	-0.171	-0.032	0.215
1	GT	-0.41	0.449	-1.209	-1.165	-1.077	-0.609	0.942	-0.621	1.233	-0.374	0.808	-1.214	-1.33	-1.304	-0.196	0.646	-0.344	0.834	-0.382	0.859	-1.183	-1.327	-1.33	0.031	0.416	-0.215	0.565	-0.371	0.925	-1.199	-1.34	-1.325	-0.146	0.371	-0.209	0.567
1	GT	-0.955	1.02	-0.306	-0.702	-0.408	0.005	-1.284	2.035	-2.115	-1.004	0.241	-0.658	-0.125	0.033	-0.24	1.035	-1.001	0.147	-1.013	0.741	-0.605	-0.179	-0.287	-0.278	-0.096	-0.22	-0.22	-1.005	1.016	-0.665	-0.19	-0.41	-0.028	-0.118	0.041	-0.254
1	GT	-0.672	0.047	-1.148	-0.861	-0.707	-0.579	1.979	-0.842	0.751	-0.631	0.211	-1.203	-1.063	-0.634	-0.465	1.801	-0.957	1.102	-0.641	0.228	-1.131	-1.057	-0.613	-0.203	2.178	-0.978	0.933	-0.635	0.207	-1.153	-1.052	-0.632	-0.604	1.706	-0.876	0.833
1	GT	-0.801	0.562	-0.47	-0.132	-0.21	0.841	-0.266	-0.073	-0.797	-0.783	0.231	-0.466	-0.023	-0.029	0.519	-0.167	-0.279	-0.721	-0.716	-0.233	-0.769	0.466	-0.072	-1.6	1.119	-0.628	0.402	-0.79	0.261	-0.508	0.022	-0.055	0.573	-0.023	-0.179	-0.624
1	GT	0.203	-0.033	0.203	0.897	0.418	0.581	0.076	0.007	-0.882	0.224	0.104	0.35	0.83	0.074	-0.639	-0.958	0.38	-0.17	0.224	0.063	0.377	0.806	0.125	-0.25	-0.912	0.312	-0.062	0.23	-0.035	0.413	0.789	0.179	-0.394	-0.959	0.255	0.13
1	GT	0.042	0.357	0.097	-0.321	0.198	1.259	-0.388	0.016	-0.974	0.048	0.867	0.119	-0.16	-0.027	1.711	-1.03	-0.215	-0.304	0.049	0.862	0.106	-0.261	0.021	1.905	-0.896	-0.128	-0.744	0.057	0.923	0.174	-0.351	0.047	1.615	-1.189	0.006	-0.876
1	GT	2.296	-0.042	-0.75	-1.691	-1.901	-0.757	0.227	-0.186	1.635	2.305	0.558	-0.699	-1.806	-1.876	1.183	0.132	-0.218	0.405	2.304	0.493	-0.703	-1.77	-1.811	1.288	0.144	-0.478	0.418	2.299	0.471	-0.736	-1.705	-1.786	1.337	0.088	-0.361	0.276
1	GT	-0.154	0.039	0.176	-0.234	0.325	0.755	-0.729	-0.365	-0.021	-0.147	0.354	0.094	-0.029	0.002	0.885	-0.935	0.161	0.549	-0.156	0.31	0.094	-0.005	0.001	0.366	-0.896	-0.149	1.136	-0.147	0.2	0.153	-0.053	0.001	0.106	-0.86	-0.229	1.557
1	GT	2.275	-0.425	0.739	0.341	0.315	1.116	-0.24	-0.575	0.058	2.281	-0.089	0.842	0.337	0.058	0.833	-1.122	0.213	-0.128	2.285	-0.126	0.852	0.279	0.085	1.017	-1.024	0.042	0.041	2.275	-0.155	0.861	0.273	0.116	1.17	-0.868	-0.055	0.098
1	GT	3.068	-0.703	0.967	0.576	0.357	1.066	-0.187	-0.785	0.425	3.074	-0.428	1.099	0.514	0.088	0.522	-1.155	0.365	-0.066	3.079	-0.477	1.117	0.471	0.107	0.702	-1.069	0.102	0.32	3.063	-0.538	1.104	0.494	0.14	1.012	-0.754	-0.077	0.444
1	GT	0.367	-0.066	0.215	1.418	0.461	0.501	0.447	0.179	-1.278	0.394	-0.012	0.468	1.227	0.107	-1.341	-0.969	0.481	-0.501	0.399	-0.051	0.507	1.181	0.182	-0.534	-0.919	0.524	-0.615	0.404	-0.144	0.532	1.177	0.26	-0.625	-1.005	0.478	-0.528
1	GT	0.192	0.599	0.037	-0.387	0.101	1.643	-0.127	0.306	-1.699	0.197	1.258	0.138	-0.259	-0.048	2.341	-1.101	-0.502	-0.954	0.204	1.283	0.116	-0.456	0.037	3.077	-0.897	-0.111	-2.176	0.212	1.474	0.191	-0.578	0.082	2.764	-1.439	0.184	-2.729
1	GT	0.933	-0.087	0.833	1.72	0.959	1.843	0	0.495	-1.675	0.964	-0.028	1.152	1.646	0.434	-0.791	-1.959	0.983	-0.788	0.972	-0.014	1.158	1.671	0.455	0.035	-1.282	0.609	-0.256	0.982	-0.363	1.246	1.571	0.605	-0.66	-1.661	0.511	0.055
1	GT	-1.015	0.017	-1.092	0.149	-0.632	-2.201	0.923	-0.693	0.035	-1.004	0.163	-1.104	-0.135	-0.617	-1.627	1.111	-0.69	0.505	-1.012	0.012	-1.012	-0.303	-0.457	-1.374	-0.151	0.088	-0.686	-1.015	0.448	-1.103	-0.121	-0.56	-0.27	0.42	0.137	-0.936
1	GT	-1.624	1.63	-0.6	-1.626	-0.886	-0.328	-2.07	3.208	-2.828	-1.715	0.321	-1.241	-0.678	0.009	-0.01	2.188	-1.8	0.33	-1.728	1.132	-1.173	-0.749	-0.525	-0.294	0.376	-0.528	-0.311	-1.719	1.624	-1.288	-0.756	-0.75	0.184	0.369	-0.083	-0.477
1	GT	-0.632	0.027	-0.528	-0.021	-0.207	-0.887	0.189	-0.547	0.01	-0.623	0.248	-0.572	-0.088	-0.342	-0.51	0.202	-0.312	0.524	-0.631	0.144	-0.52	-0.171	-0.254	-0.601	-0.482	-0.018	0.124	-0.629	0.338	-0.545	-0.091	-0.311	-0.103	-0.149	-0.026	0.172
1	GT	-0.67	0.168	-0.611	0.356	-0.041	1.558	0.607	-1.881	0.334	-0.593	0.222	-0.301	0.065	-0.081	1.171	-1.197	0.34	-1.464	-0.461	-1.067	-0.909	1.019	0.112	-2.733	2.161	-0.977	0.936	-0.605	-0.387	-0.373	0.204	0.249	1.088	0.059	-0.367	-0.942
1	GT	-0.724	-0.19	-0.145	0.557	0.265	-0.953	-0.242	-0.501	-0.62	-0.729	-0.035	-0.211	0.553	0.168	-0.607	-0.08	-0.273	0.367	-0.738	-0.215	-0.151	0.431	0.311	-0.88	-0.964	0.078	-0.056	-0.739	0.029	-0.176	0.553	0.226	-0.071	-0.449	0.059	0.033
1	GT	-0.545	-0.391	-1.527	-0.933	-0.841	-0.842	3.448	-2.138	2.041	-0.463	0.197	-1.448	-1.484	-0.934	-0.565	2.145	-0.938	1.532	-0.474	-0.002	-1.368	-1.452	-0.76	-0.169	3.201	-1.319	1.452	-0.469	-0.158	-1.372	-1.44	-0.733	-0.863	2.527	-1.288	1.322
1	GT	-0.509	-0.294	-0.571	0.19	-0.12	-1.108	0.627	-1.374	0.695	-0.481	0.254	-0.517	-0.073	-0.449	-0.541	-0.114	-0.07	0.647	-0.489	-0.041	-0.468	-0.161	-0.233	-0.665	-0.624	0.042	0.276	-0.488	0.113	-0.477	-0.057	-0.266	-0.118	-0.188	-0.055	0.366
1	GT	-1.24	0.073	-1.044	-0.729	-0.652	-1.913	0.225	-0.958	0.686	-1.24	0.363	-1.235	-0.782	-0.639	-0.337	1.02	-0.811	1.053	-1.255	0.215	-1.168	-0.904	-0.527	-0.814	-0.179	-0.275	0.32	-1.255	0.613	-1.234	-0.756	-0.665	0.13	0.428	-0.25	0.279
1	GT	-0.426	0.094	0.156	-1.093	0.254	0.887	-1.342	-0.648	0.633	-0.428	0.544	-0.101	-0.682	-0.053	2.043	-0.918	-0.005	1.095	-0.444	0.497	-0.121	-0.623	-0.093	0.834	-0.885	-0.5	2.048	-0.434	0.379	-0.044	-0.693	-0.133	0.487	-0.784	-0.597	2.642
