# Supplementary material for: Appearance Constrained Semi-Automatic Segmentation from DCE-MRI is Reproducible and Feasible for Breast Cancer Radiomics: A Feasibility Study
Source: Sci Rep. 2018 Mar 19;8:4838. doi: 10.1038/s41598-018-22980-9 (PMC5859113; doi:10.1038/s41598-018-22980-9)
Supplement: Supplementary file 6 — SI Data6 [file 41598_2018_22980_MOESM6_ESM.xlsx]

## Sheet: SIDataFile6.csv
SubType	Method	Pre.Energy	Pre.Contrast	Pre.Homogeneity	Pre.Entropy	Pre.Correlation	Pre.I	Pre.SD	Pre.Kurtosis	Pre.Skewness	Post1.Energy	Post1.Contrast	Post1.Homogeneity	Post1.Entropy	Post1.Correlation	Post1.I	Post1.SD	Post1.Kurtosis	Post1.Skewness	Post2.Energy	Post2.Contrast	Post2.Homogeneity	Post2.Entropy	Post2.Correlation	Post2.I	Post2.SD	Post2.Kurtosis	Post2.Skewness	Post3.Energy	Post3.Contrast	Post3.Homogeneity	Post3.Entropy	Post3.Correlation	Post3.I	Post3.SD	Post3.Kurtosis	Post3.Skewness
1	GCGMM	0.066	49.019	0.373	0.365	0.492	133.945	31.795	3.692	-0.612	0.064	48.123	0.363	0.38	0.469	144.353	37.887	2.715	-0.021	0.064	44.826	0.364	0.377	0.491	135.05	30.921	2.973	0.048	0.064	46.84	0.363	0.385	0.475	147.173	33.317	2.553	0.249
1	GCGMM	0.046	62.284	0.255	0.21	0.352	142.415	47.128	2.309	0.105	0.045	66.266	0.27	0.211	0.303	146.266	44.678	2.659	0.107	0.045	68.372	0.269	0.211	0.291	147.2	41.554	3.024	-0.013	0.046	67.951	0.275	0.199	0.295	143.771	40.873	2.862	0.12
1	GCGMM	0.061	57.707	0.409	0.292	0.501	147.642	15.877	5.638	0.098	0.057	51.982	0.375	0.384	0.528	153.825	39.76	2.542	-0.357	0.057	58.194	0.378	0.388	0.476	147.822	26.98	3.287	0.169	0.057	61.172	0.371	0.392	0.457	156.187	27.238	3.092	0.296
1	GCGMM	0.056	56.367	0.278	0.193	0.36	155.967	48.154	2.461	-0.397	0.056	63.164	0.28	0.188	0.365	160.307	49.765	2.291	-0.342	0.057	61.443	0.289	0.186	0.369	166.063	49.133	2.193	-0.362	0.057	59.191	0.284	0.185	0.366	157.728	46.127	2.325	-0.434
1	GCGMM	0.064	58.431	0.396	0.361	0.511	176.43	23.854	4.504	-0.654	0.063	49.034	0.397	0.415	0.535	157.87	33.65	2.831	-0.39	0.061	39.301	0.348	0.515	0.523	111.63	45.56	2.725	-0.232	0.063	54.38	0.397	0.406	0.514	165.025	30.954	3.202	-0.38
1	GCGMM	0.074	40.016	0.425	0.568	0.619	159.836	37.826	4.607	-1.168	0.073	37.187	0.429	0.622	0.58	120.881	33.437	3.012	-0.075	0.074	38.3	0.435	0.605	0.579	129.037	32.002	3.251	-0.126	0.075	38.318	0.441	0.591	0.58	130.904	30.504	3.455	-0.124
1	GCGMM	0.069	44.545	0.428	0.409	0.6	172.351	32.943	4.164	-1.086	0.066	40.935	0.413	0.484	0.597	159.955	35.189	2.253	0.002	0.067	44.244	0.414	0.464	0.592	171.295	35.031	2.375	-0.281	0.068	46.625	0.425	0.439	0.59	167.895	31.546	2.699	-0.46
1	GCGMM	0.13	42.575	0.355	0.292	0.381	127.802	39.873	3.266	0.259	0.131	45.165	0.359	0.294	0.394	137.354	45.119	2.686	0.478	0.13	49.885	0.356	0.294	0.394	145.029	43.912	2.53	0.381	0.13	53.498	0.356	0.29	0.39	150.854	42.243	2.463	0.276
1	GCGMM	0.07	41.385	0.439	0.427	0.604	159.617	30.555	3.232	-0.429	0.069	38.816	0.411	0.511	0.581	147.58	34.919	2.853	0.118	0.069	40.898	0.415	0.508	0.571	140.918	33.487	2.863	0.194	0.069	41.338	0.423	0.49	0.566	140.367	32.852	2.841	0.263
1	GCGMM	0.137	27.628	0.482	0.615	0.669	157.642	43.531	2.179	-0.336	0.137	28.074	0.477	0.645	0.652	135.922	40.91	2.476	-0.218	0.137	29.353	0.48	0.636	0.646	143.546	41.279	2.562	-0.314	0.137	30.072	0.482	0.628	0.646	149.756	42.274	2.593	-0.363
-1	GCGMM	0.074	39.08	0.362	0.346	0.453	127.764	47.58	2.958	-0.092	0.074	36.564	0.365	0.353	0.501	137.193	43.727	2.897	-0.229	0.075	40.893	0.373	0.331	0.482	142.918	38.183	3.781	-0.087	0.074	43.29	0.369	0.344	0.481	155.391	43.424	3.463	-0.41
-1	GCGMM	0.064	60.841	0.494	0.24	0.538	203.411	23.761	7.849	-1.489	0.057	54.109	0.442	0.337	0.57	195.985	35.466	1.978	-0.44	0.061	60.143	0.471	0.275	0.548	201.405	27.34	3.059	-0.829	0.06	61.866	0.476	0.269	0.538	201.554	22.376	3.701	-0.799
-1	GCGMM	0.04	97.101	0.179	0.098	0.152	159.35	43.811	3.083	-0.057	0.038	76.355	0.195	0.108	0.195	116.33	57.231	2.344	0.431	0.039	86.479	0.188	0.108	0.178	125.436	55.756	2.577	0.385	0.039	90.459	0.172	0.108	0.156	127.528	52.604	2.706	0.341
-1	GCGMM	0.134	30.91	0.548	0.524	0.701	172.164	27.103	3.635	-0.508	0.134	27.448	0.549	0.566	0.719	156.227	35.628	2.758	-0.478	0.134	29.181	0.556	0.548	0.713	160.455	32.596	3.099	-0.555	0.134	28.89	0.554	0.536	0.709	151.354	29.02	3.167	-0.444
-1	GCGMM	0.047	60.86	0.342	0.376	0.452	150.147	33.266	5.955	-0.89	0.046	56.931	0.328	0.393	0.44	124.836	34.333	3.663	-0.427	0.047	51.654	0.323	0.402	0.449	134.053	38.508	3.704	-0.432	0.047	54.019	0.331	0.383	0.431	138.6	35.41	4.829	-0.48
-1	GCGMM	0.114	28.693	0.51	0.546	0.658	124.788	47.024	3.152	-0.725	0.112	25.938	0.504	0.561	0.647	122.519	46.871	2.894	-0.244	0.113	25.708	0.517	0.526	0.649	117.17	41.106	3.224	-0.437	0.113	29.978	0.513	0.542	0.642	134.309	45.498	3.364	-0.659
-1	GCGMM	0.097	38.117	0.434	0.538	0.608	153.776	37.22	3.368	-0.833	0.096	34.259	0.432	0.548	0.609	140.787	37.803	2.65	-0.406	0.097	38.554	0.44	0.526	0.607	140.817	33.704	2.958	-0.533	0.097	34.281	0.435	0.572	0.619	137.305	49.192	2.61	-0.682
-1	GCGMM	0.075	43.481	0.389	0.441	0.543	140.755	37.11	3.524	-0.745	0.076	46.524	0.405	0.418	0.538	138.838	34.343	3.74	-0.649	0.076	45.685	0.41	0.411	0.535	133.167	33.25	3.812	-0.692	0.076	44.607	0.405	0.42	0.534	134.056	34.133	4.026	-0.832
-1	GCGMM	0.089	20.267	0.579	0.672	0.794	169.655	32.29	3.623	-0.742	0.092	13.084	0.605	0.632	0.8	120.871	25.74	3.692	-0.381	0.091	14.618	0.605	0.612	0.79	133.047	26.022	3.555	-0.09	0.091	15.732	0.598	0.584	0.788	134.701	24.355	3.544	0.184
-1	GCGMM	0.158	25.284	0.6	0.509	0.739	162.931	29.071	9.44	-1.604	0.158	20.25	0.602	0.575	0.751	139.973	30.799	5.512	-0.831	0.159	24.675	0.608	0.531	0.742	138.135	25.846	9.063	-1.54	0.16	23.569	0.612	0.507	0.736	149.508	25.931	11.157	-1.623
-1	GCGMM	0.111	52.669	0.345	0.317	0.397	143.599	49.86	2.69	-0.293	0.111	44.007	0.34	0.316	0.405	122.938	45.809	2.647	-0.035	0.111	40.159	0.343	0.316	0.407	123.372	45.769	2.878	-0.033	0.111	40.333	0.34	0.312	0.412	122.511	48.768	2.745	-0.146
-1	GCGMM	0.102	13.82	0.658	0.622	0.786	101.601	21.759	7.658	-0.516	0.094	15.359	0.603	0.728	0.808	138.84	33.753	4.468	-0.463	0.094	18.973	0.593	0.735	0.795	141.254	33.016	4.948	-0.631	0.094	18.75	0.595	0.733	0.791	128.683	31.442	4.699	-0.56
-1	GCGMM	0.121	30.8	0.446	0.497	0.594	139.014	36.575	3.413	-0.244	0.121	30.44	0.445	0.51	0.599	135.574	44.204	2.581	-0.143	0.122	30.966	0.45	0.491	0.592	136.672	40.395	3.23	-0.427	0.122	31.742	0.443	0.484	0.589	138.261	38.227	3.326	-0.447
-1	GCGMM	0.066	93.099	0.272	0.101	0.256	200.177	18.944	5.497	-0.848	0.064	88.44	0.271	0.108	0.261	191.846	26.808	3.305	-0.456	0.064	92.355	0.257	0.111	0.265	205.801	27.603	3.884	-0.726	0.065	89.506	0.271	0.11	0.262	206.689	25.626	5.112	-0.925
-1	GCGMM	0.098	50.023	0.394	0.353	0.505	145.28	28.307	3.67	-0.711	0.097	49.635	0.393	0.382	0.512	159.285	38.722	2.473	-0.141	0.097	52.525	0.395	0.372	0.506	168.724	36.616	2.971	-0.394	0.097	52.494	0.391	0.364	0.501	168.904	35.528	3.116	-0.511
1	GC	0.083	41.583	0.386	0.411	0.538	145.976	45.29	2.762	-0.71	0.082	39.187	0.38	0.431	0.502	130.615	45.516	2.668	-0.164	0.082	36.797	0.384	0.407	0.511	121.946	32.08	3.594	-0.123	0.082	42.995	0.382	0.414	0.491	133.633	31.616	3.582	-0.025
1	GC	0.043	44.229	0.274	0.293	0.436	127.022	48.011	2.409	0.388	0.043	46.592	0.279	0.297	0.401	126.513	50.441	2.331	0.299	0.043	51.072	0.287	0.292	0.379	131.921	46.138	2.586	0.155	0.044	52.51	0.29	0.276	0.373	131.43	44.773	2.735	0.142
1	GC	0.066	57.971	0.407	0.299	0.497	148.473	17.21	13.304	-0.915	0.062	43.303	0.375	0.414	0.55	142.984	47.315	2.257	-0.341	0.063	48.636	0.382	0.399	0.509	139.382	33.544	3.339	-0.279	0.063	52.771	0.38	0.394	0.491	148.884	32.027	3.612	-0.122
1	GC	0.057	50.027	0.287	0.215	0.389	148.692	51.348	2.314	-0.348	0.057	52.466	0.288	0.211	0.396	147.646	54.878	2.041	-0.153	0.057	53.66	0.296	0.207	0.394	154.072	53.922	1.998	-0.185	0.057	52.804	0.291	0.207	0.389	147.656	49.78	2.112	-0.258
1	GC	0.074	56.552	0.38	0.32	0.473	184.882	21.476	4.11	-0.364	0.073	49.845	0.386	0.352	0.483	164.529	31.193	3.327	-0.588	0.071	39.079	0.343	0.454	0.468	129.384	45.701	3.006	-0.413	0.073	51.177	0.383	0.355	0.469	168.285	28.682	3.238	-0.342
1	GC	0.085	42.305	0.394	0.504	0.539	158.932	40.675	4.706	-1.319	0.084	35.333	0.397	0.548	0.507	116.925	34.8	3.151	-0.094	0.085	36.397	0.403	0.535	0.509	123.863	32.586	3.51	-0.189	0.086	35.578	0.409	0.511	0.514	125.443	30.384	3.818	-0.209
1	GC	0.083	38.734	0.44	0.424	0.616	172.297	32.113	4.106	-1.032	0.081	33.953	0.424	0.508	0.616	156.438	38.026	2.311	-0.107	0.082	37.126	0.424	0.491	0.612	167.371	38.696	2.449	-0.396	0.082	39.275	0.435	0.469	0.61	164.309	35.05	2.702	-0.558
1	GC	0.182	26.032	0.44	0.411	0.483	104.687	40.701	3.302	0.37	0.182	23.478	0.441	0.411	0.504	111.302	50.291	2.838	0.55	0.182	26.531	0.437	0.422	0.503	117.902	50.968	2.615	0.421	0.182	29.098	0.437	0.418	0.501	123.022	50.901	2.454	0.31
1	GC	0.091	37.105	0.455	0.465	0.622	153.57	33.911	3	-0.4	0.09	32.398	0.433	0.534	0.611	139.996	39.068	2.623	0.053	0.09	34.299	0.436	0.527	0.603	134.28	36.279	2.767	0.158	0.09	35.32	0.444	0.506	0.596	134.463	34.632	2.863	0.257
1	GC	0.106	41.399	0.431	0.496	0.576	170.071	40.518	2.57	-0.585	0.106	42.562	0.418	0.55	0.536	145.897	37.339	2.768	-0.328	0.106	43.814	0.424	0.532	0.533	151.792	37.137	2.895	-0.373	0.106	44.185	0.427	0.524	0.535	157.087	37.386	3.024	-0.422
-1	GC	0.102	25.433	0.429	0.469	0.543	106.855	59.082	2.247	0.072	0.099	20.77	0.431	0.479	0.593	96.79	56.367	2.182	0.218	0.103	21.719	0.44	0.446	0.583	103.044	54.799	2.393	0.005	0.101	25.244	0.435	0.462	0.578	113.327	61.552	2.113	-0.102
-1	GC	0.065	54.491	0.509	0.279	0.581	200.48	27.377	6.62	-1.47	0.056	40.477	0.439	0.418	0.629	185.276	42.724	1.82	-0.342	0.06	47.114	0.469	0.35	0.607	192.398	34.513	2.392	-0.671	0.059	50.825	0.478	0.324	0.594	195.236	27.139	3.125	-0.735
-1	GC	0.042	83.159	0.207	0.136	0.22	144.994	46.602	2.883	0.106	0.041	62.4	0.213	0.145	0.254	96.819	57.32	2.78	0.817	0.042	72.397	0.206	0.14	0.24	106.974	55.862	2.909	0.736	0.042	78.597	0.199	0.14	0.218	110.585	52.929	2.956	0.638
-1	GC	0.138	27.859	0.552	0.558	0.714	169.571	29.97	3.359	-0.551	0.137	22.702	0.549	0.622	0.733	149.298	39.404	2.575	-0.343	0.137	24.138	0.555	0.599	0.728	150.258	35.403	2.844	-0.38	0.137	24.244	0.555	0.575	0.724	146.04	32.332	2.939	-0.306
-1	GC	0.07	50.329	0.363	0.401	0.481	147.457	35.51	5.236	-0.861	0.069	45.532	0.348	0.423	0.481	119.651	40.016	2.922	-0.439	0.069	45.14	0.351	0.421	0.476	132.534	39.993	3.434	-0.37	0.07	45.162	0.354	0.414	0.469	135.95	38.83	4.032	-0.45
-1	GC	0.124	26.328	0.515	0.562	0.667	127.808	41.704	3.295	-0.548	0.123	23.946	0.509	0.578	0.656	127.033	43.902	2.859	-0.157	0.124	24.676	0.52	0.541	0.656	120.968	37.654	3.165	-0.312	0.124	27.714	0.519	0.546	0.655	138.496	39.984	3.4	-0.505
-1	GC	0.093	43.455	0.405	0.456	0.548	159.595	35.866	4.399	-1.108	0.092	39.981	0.404	0.489	0.56	159.112	43.698	3.303	-0.737	0.093	44.326	0.413	0.463	0.555	148.165	33.806	3.982	-0.879	0.093	45.183	0.418	0.446	0.55	159.806	34.885	3.821	-0.904
-1	GC	0.09	42.871	0.405	0.434	0.548	142.536	35.3	3.781	-0.759	0.09	42.698	0.417	0.42	0.553	137.467	34.842	3.413	-0.553	0.091	41.825	0.422	0.408	0.55	132.267	33.318	3.59	-0.606	0.091	41.836	0.419	0.414	0.545	134.057	33.316	4.005	-0.768
-1	GC	0.12	42.905	0.467	0.351	0.531	186.402	25.525	3.628	-0.467	0.12	40.162	0.477	0.334	0.538	176.893	22.624	3.135	-0.189	0.12	40.613	0.477	0.347	0.538	176.76	24.269	2.995	0.209	0.12	39.776	0.474	0.339	0.539	182.86	23.487	2.975	0.352
-1	GC	0.158	33.126	0.549	0.403	0.648	163.521	22.459	7.309	-1.138	0.158	27.694	0.559	0.443	0.658	166.843	29.343	3.586	-0.483	0.159	31.869	0.563	0.4	0.652	181.979	25.024	4.958	-0.692	0.16	29.842	0.568	0.368	0.647	173.466	21.183	4.273	0.123
-1	GC	0.124	41.712	0.364	0.357	0.425	126.419	50.606	2.318	0.192	0.124	31.55	0.361	0.358	0.444	102.669	49.836	2.309	0.3	0.124	28.586	0.366	0.357	0.455	103.847	49.183	2.496	0.293	0.124	30.693	0.361	0.36	0.454	105.009	49.501	2.489	0.291
-1	GC	0.13	27.446	0.561	0.593	0.65	122.571	26.741	7.663	-1.357	0.126	27.528	0.539	0.623	0.658	137.299	35.809	4.492	-0.706	0.126	26.284	0.536	0.629	0.66	136.443	35.531	4.555	-0.654	0.127	23.391	0.539	0.618	0.662	122.771	32.991	4.522	-0.556
-1	GC	0.118	30.449	0.449	0.504	0.609	148.866	39.49	3.192	-0.262	0.118	28.253	0.45	0.524	0.618	132.66	45.732	2.352	-0.085	0.118	28.24	0.457	0.504	0.614	134.32	41.602	2.83	-0.336	0.119	28.997	0.452	0.491	0.611	136.026	39.422	2.986	-0.382
-1	GC	0.073	75.357	0.283	0.128	0.292	182.374	22.291	4.145	-0.469	0.072	64.588	0.278	0.141	0.301	173.173	30.021	2.949	-0.259	0.072	68.319	0.275	0.136	0.301	186.499	30.24	3.269	-0.478	0.072	68.532	0.285	0.131	0.298	196.078	29.549	3.643	-0.644
-1	GC	0.102	48.402	0.394	0.337	0.496	147.156	28.481	3.766	-0.777	0.101	45.266	0.39	0.383	0.512	159.278	41.777	2.404	-0.264	0.101	49.427	0.393	0.36	0.504	169.947	38.266	2.951	-0.48	0.101	50.025	0.391	0.348	0.499	170.769	36.291	3.209	-0.589
1	FCM	0.155	43.242	0.359	0.258	0.359	132.188	32.898	2.849	-0.387	0.155	41.797	0.355	0.278	0.36	142.6	38.464	2.593	-0.005	0.155	44.356	0.357	0.253	0.351	141.747	25.874	3.163	0.307	0.155	46.02	0.36	0.261	0.342	157.96	28.241	2.751	0.252
1	FCM	0.122	46.218	0.217	0.059	0.126	139.534	44.458	2.486	0.28	0.122	51.072	0.22	0.06	0.129	159.091	40.338	2.286	0.181	0.122	54.959	0.222	0.059	0.126	168.505	30.826	2.75	0.295	0.122	54.349	0.22	0.053	0.128	169.674	28.311	2.865	0.476
1	FCM	0.075	59.724	0.39	0.247	0.462	147.086	14.978	7.39	0.451	0.072	65.373	0.372	0.307	0.455	173.317	25.291	3.013	0.16	0.071	57.387	0.368	0.332	0.445	157.074	24.002	3.368	0.261	0.071	54.656	0.364	0.338	0.443	161.119	28.184	2.767	0.184
1	FCM	0.13	55.367	0.295	0.102	0.255	170.412	41.5	2.864	-0.573	0.131	64.992	0.298	0.096	0.255	182.544	37.748	2.593	-0.5	0.131	65.415	0.304	0.094	0.254	190.605	32.996	2.344	-0.338	0.131	61.454	0.295	0.096	0.254	182.157	28.064	2.522	-0.192
1	FCM	0.152	60.792	0.356	0.211	0.312	170.839	31.172	4.946	-1.18	0.152	64.486	0.362	0.208	0.315	173.34	24.195	3.063	-0.189	0.151	51.707	0.344	0.261	0.309	138.563	29.205	3.148	0.4	0.152	65.593	0.36	0.211	0.304	179.008	23.629	3.972	-0.365
1	FCM	0.204	36.484	0.419	0.375	0.42	158.786	39.142	3.929	-0.976	0.204	35.423	0.423	0.375	0.402	134.572	27.342	3.785	0.047	0.204	37.19	0.424	0.364	0.399	142.834	25.669	4.003	0.066	0.205	36.74	0.426	0.362	0.399	143.091	25.799	3.936	0.017
1	FCM	0.121	49.985	0.429	0.33	0.528	189.607	34.16	5.402	-1.432	0.12	55.275	0.424	0.394	0.495	175.19	28.455	2.563	-0.121	0.12	56.973	0.424	0.368	0.497	186.617	26.742	2.916	-0.399	0.12	57.587	0.432	0.345	0.5	181.337	23.505	3.27	-0.496
1	FCM	0.148	42.736	0.266	0.103	0.186	143.006	42.836	3.012	0.108	0.149	50.183	0.266	0.103	0.202	168.475	40.594	2.185	0.144	0.148	56.939	0.268	0.101	0.199	179.513	35.709	2.159	0.044	0.148	58.379	0.269	0.103	0.199	185.281	32.149	2.455	-0.014
1	FCM	0.171	46.464	0.411	0.306	0.415	162.991	29.941	2.944	-0.32	0.171	41.815	0.4	0.343	0.412	158.705	29.461	2.882	0.376	0.171	45.002	0.402	0.344	0.405	154.158	26.392	3.108	0.588	0.171	45.893	0.405	0.34	0.399	154.323	25.933	2.99	0.597
1	FCM	0.27	35.536	0.463	0.396	0.443	168.918	34.075	2.332	-0.225	0.27	34.482	0.464	0.402	0.434	152.081	28.654	2.659	0.294	0.27	35.954	0.466	0.387	0.43	161.401	27.183	2.704	0.291	0.27	37.058	0.467	0.384	0.429	168.595	27.629	2.667	0.204
-1	FCM	0.096	47.864	0.315	0.223	0.313	137.037	40.531	3.01	0.226	0.097	53.482	0.329	0.211	0.336	159.225	31.125	2.99	0.195	0.098	56.379	0.335	0.201	0.321	162.642	27.641	3.135	0.765	0.098	59.336	0.332	0.197	0.323	176.369	30.611	2.784	0.2
-1	FCM	0.08	67.534	0.485	0.229	0.507	206.748	27.428	7.995	-1.719	0.075	68.412	0.452	0.252	0.518	207.348	28.196	3.592	-0.87	0.079	72.394	0.476	0.195	0.502	210.632	19.03	3.989	-0.805	0.077	70.791	0.471	0.206	0.5	208.257	16.151	3.754	-0.322
-1	FCM	0.085	100.401	0.212	0.052	0.114	186.946	45.429	3.084	-0.803	0.084	92.563	0.211	0.056	0.108	192.922	29.496	2.309	-0.188	0.082	92.732	0.218	0.061	0.104	196.695	33.118	1.958	0.011	0.084	84.411	0.201	0.056	0.104	191.202	34.899	1.949	-0.099
-1	FCM	0.187	35.032	0.541	0.396	0.629	179.074	24.423	3.681	-0.397	0.186	35.782	0.546	0.403	0.637	170.35	25.397	2.827	0.121	0.187	36.467	0.553	0.388	0.632	165.884	21.957	3.149	0.282	0.187	36.083	0.548	0.402	0.629	162.491	21.893	3.273	0.26
-1	FCM	0.087	63.523	0.343	0.319	0.387	152.065	34.85	6.171	-1.038	0.086	62.228	0.33	0.323	0.373	131.013	34.151	4.573	-0.78	0.087	55.938	0.329	0.329	0.382	140.556	38.548	4.393	-0.736	0.088	58.121	0.332	0.316	0.367	145.454	34.743	6.285	-0.856
-1	FCM	0.249	12.901	0.482	0.463	0.536	98.9	53.628	2.001	-0.083	0.247	14.506	0.48	0.445	0.529	110.473	40.291	2.824	0.542	0.247	15.606	0.484	0.406	0.526	106.719	35.568	2.691	0.373	0.247	17.628	0.483	0.424	0.524	122.197	39.571	2.362	0.247
-1	FCM	0.154	40.69	0.406	0.431	0.465	144.406	43.813	2.473	-0.607	0.154	40.655	0.407	0.434	0.462	136.531	46.341	2.631	-0.672	0.154	46.515	0.411	0.405	0.461	139.828	39.064	3.31	-0.893	0.155	45.062	0.413	0.413	0.464	149.479	43.847	3.872	-1.117
-1	FCM	0.142	46.282	0.378	0.305	0.418	143.276	35.52	3.205	-0.722	0.143	52.138	0.387	0.276	0.407	146.762	27.031	3.613	-0.265	0.143	51.147	0.393	0.266	0.404	141.342	25.28	3.852	-0.231	0.143	50.149	0.389	0.275	0.401	142.694	25.279	3.971	-0.341
-1	FCM	0.198	17.7	0.545	0.563	0.663	149.524	47.586	2.688	-0.648	0.2	14.482	0.564	0.49	0.653	116.757	26.112	3.225	-0.146	0.199	15.1	0.563	0.478	0.645	127.706	28.193	3.207	-0.064	0.199	15.35	0.558	0.483	0.648	126.354	32.317	3.691	-0.516
-1	FCM	0.213	18.657	0.566	0.417	0.634	142.066	28.505	6.513	-0.682	0.212	20.333	0.558	0.475	0.644	140.102	27.566	6.265	-0.734	0.213	24.17	0.563	0.436	0.637	139.858	23.218	10.703	-1.583	0.213	23.322	0.566	0.412	0.633	152.299	23.005	14.232	-1.822
-1	FCM	0.178	29.947	0.275	0.082	0.194	145.468	50.241	2.248	-0.025	0.178	30.61	0.279	0.082	0.2	139.746	43.132	2.456	-0.046	0.179	31.549	0.28	0.076	0.2	152.999	32.783	2.948	0.323	0.179	32.947	0.273	0.073	0.198	156.116	32.117	3.979	0.124
-1	FCM	0.168	6.207	0.573	0.368	0.595	75.614	23.469	4.462	0.781	0.165	4.69	0.56	0.333	0.612	78.834	21.393	11.307	1.576	0.163	7.36	0.545	0.37	0.601	96.049	23.763	6.987	0.71	0.163	8.48	0.541	0.407	0.594	99.55	27.745	4.432	0.301
-1	FCM	0.208	34.119	0.446	0.353	0.492	155.83	37.113	4.321	-0.58	0.208	33.417	0.449	0.352	0.499	154.784	37.221	3.948	-0.551	0.208	33.43	0.456	0.327	0.487	153.443	32.936	5.534	-0.767	0.208	33.921	0.455	0.33	0.482	152.741	32.693	5.678	-0.872
-1	FCM	0.201	48.965	0.406	0.277	0.364	181.576	24.382	3.035	-0.019	0.201	49.79	0.404	0.286	0.367	174.257	24.361	3.124	0.095	0.201	53.582	0.403	0.297	0.367	186.034	23.177	3.191	-0.079	0.201	52.924	0.404	0.286	0.367	193.921	23.162	3.026	-0.03
-1	FCM	0.158	51.273	0.344	0.205	0.324	149.909	25.358	3.293	-0.355	0.158	52.584	0.344	0.214	0.328	168.515	29.812	2.586	0.189	0.158	52.702	0.343	0.204	0.327	160.57	24.672	2.95	0.047	0.158	50.528	0.342	0.204	0.325	151.956	23.246	3.107	-0.129
1	GT	0.068	39.743	0.376	0.429	0.524	121.225	39.385	2.812	-0.508	0.066	37.797	0.364	0.467	0.517	123.835	45.101	2.471	0.055	0.066	38.136	0.371	0.445	0.523	121.072	37.234	2.934	-0.163	0.066	42.218	0.371	0.449	0.509	136.482	39.357	3.087	-0.197
1	GT	0.079	46.825	0.299	0.254	0.385	127.241	47.049	2.582	0.33	0.079	46.144	0.297	0.257	0.363	129.146	49.605	2.43	0.157	0.079	49.313	0.3	0.253	0.351	134.753	45.507	2.719	-0.004	0.08	51.457	0.302	0.245	0.346	135.422	44.426	2.837	-0.054
1	GT	0.05	56.414	0.398	0.325	0.49	143.518	25.231	10.285	-1.961	0.045	37.649	0.353	0.461	0.575	128.278	53.263	1.864	-0.07	0.045	47.45	0.36	0.443	0.516	127.735	40.858	2.713	-0.308	0.045	52.868	0.357	0.433	0.492	137.944	39.853	3.189	-0.386
1	GT	0.065	40.086	0.306	0.301	0.443	128.044	57.213	1.94	0	0.065	37.19	0.298	0.302	0.469	123.889	60.456	1.902	0.246	0.065	39.381	0.306	0.298	0.465	129.437	61.501	1.869	0.138	0.065	40.242	0.307	0.292	0.456	125.581	56.903	1.898	0.053
1	GT	0.058	48.714	0.38	0.413	0.521	165.655	35.211	4.171	-1.059	0.057	37.49	0.373	0.478	0.566	143.143	41.972	2.486	-0.357	0.061	32.114	0.343	0.549	0.55	97.664	51.89	2.259	-0.067	0.057	41.085	0.373	0.468	0.548	150.857	40.74	2.88	-0.536
1	GT	0.112	38.734	0.454	0.571	0.62	158.779	38.555	4.403	-1.117	0.112	35.582	0.456	0.622	0.582	120.485	34.534	3.054	-0.175	0.112	36.773	0.461	0.605	0.582	128.363	33.454	3.306	-0.247	0.113	36.467	0.466	0.593	0.585	130.077	31.982	3.492	-0.231
1	GT	0.104	45.281	0.442	0.384	0.585	176.721	34.015	4.43	-1.18	0.102	47.029	0.432	0.455	0.566	166.463	33.864	2.541	-0.219	0.103	49.368	0.433	0.429	0.565	177.386	33.591	2.816	-0.511	0.103	51.421	0.442	0.406	0.564	173.237	29.837	3.14	-0.638
1	GT	0.226	38.594	0.349	0.173	0.255	123.32	40.033	3.842	0.604	0.226	42.402	0.349	0.176	0.272	156.132	44.779	2.539	0.015	0.225	43.552	0.35	0.18	0.275	163.358	43.033	2.426	-0.061	0.226	44.372	0.349	0.185	0.273	167.272	41.778	2.623	-0.172
1	GT	0.093	39.945	0.451	0.397	0.605	163.375	30.665	3.325	-0.528	0.091	39.331	0.43	0.477	0.57	150.294	34.75	2.865	0.063	0.092	40.661	0.432	0.472	0.562	142.375	33.593	2.792	0.217	0.092	40.138	0.44	0.455	0.557	140.834	32.911	2.809	0.345
1	GT	0.225	32.16	0.513	0.486	0.604	172.948	35.462	2.715	-0.474	0.224	32.7	0.506	0.539	0.579	149.283	32.998	2.91	-0.161	0.224	33.797	0.51	0.518	0.575	157.186	32.433	3.005	-0.207	0.224	34.596	0.512	0.509	0.575	163.688	32.838	3.054	-0.244
-1	GT	0.063	29.642	0.389	0.452	0.512	115.483	57.519	2.473	0	0.059	24.925	0.382	0.498	0.581	109.38	56.317	2.197	-0.023	0.061	26.8	0.392	0.467	0.566	114.78	52.735	2.573	-0.074	0.06	30.19	0.385	0.479	0.56	124.35	59.381	2.273	-0.16
-1	GT	0.052	51.218	0.496	0.341	0.58	193.18	31.61	5.837	-1.423	0.041	27.153	0.413	0.512	0.67	158.716	51.731	1.722	0.152	0.043	30.982	0.432	0.486	0.655	166.196	47.61	1.857	-0.172	0.043	34.115	0.433	0.479	0.642	171.693	41.94	2.398	-0.445
-1	GT	0.046	84.86	0.201	0.136	0.208	149.886	48.411	3.793	-0.373	0.046	68.574	0.219	0.142	0.233	102.805	59.865	2.459	0.563	0.046	75.035	0.21	0.14	0.219	111.366	59.177	2.599	0.491	0.046	75.15	0.211	0.142	0.209	113.258	56.557	2.675	0.437
-1	GT	0.086	20.079	0.526	0.678	0.768	154.036	41.316	3.12	-0.73	0.084	11.806	0.519	0.751	0.804	128.055	52.779	1.965	-0.18	0.085	12.98	0.525	0.73	0.8	127.987	48.019	2.129	-0.299	0.085	13.846	0.524	0.72	0.795	127.999	45.445	2.327	-0.367
-1	GT	0.042	46.609	0.349	0.47	0.527	137.734	38.624	3.69	-0.537	0.041	37.355	0.334	0.508	0.544	106.702	42.976	2.327	-0.146	0.042	39.791	0.332	0.509	0.525	116.966	45.138	2.562	-0.133	0.042	38.286	0.338	0.493	0.526	121.212	43.436	2.863	-0.221
-1	GT	0.079	23.424	0.505	0.614	0.72	125.918	42.399	3.026	-0.513	0.078	21.036	0.498	0.636	0.719	125.018	41.682	3.007	-0.094	0.079	21.324	0.509	0.614	0.719	118.295	37.332	3.095	-0.262	0.079	23.603	0.506	0.624	0.717	133.73	42.352	3.015	-0.457
-1	GT	0.122	30.503	0.459	0.614	0.646	141.112	42.565	2.47	-0.506	0.122	24.221	0.457	0.619	0.663	123.342	44.997	2.093	-0.132	0.122	25.662	0.46	0.62	0.664	120.877	44.475	2.107	-0.268	0.122	24.274	0.466	0.641	0.655	114.965	56.558	1.739	-0.116
-1	GT	0.073	39.47	0.4	0.522	0.578	131.985	40.44	2.665	-0.478	0.073	38.632	0.408	0.509	0.588	127.748	39.683	2.688	-0.407	0.073	38.19	0.414	0.507	0.583	122.662	38.14	2.713	-0.425	0.073	38.192	0.41	0.508	0.58	124.016	38.693	2.842	-0.534
-1	GT	0.065	23.712	0.564	0.621	0.779	174.261	28.879	3.855	-0.681	0.069	16.545	0.594	0.597	0.78	125.665	22.955	5.103	-0.455	0.067	17.515	0.59	0.593	0.769	136.95	24.078	4.294	-0.059	0.067	17.89	0.581	0.578	0.771	136.551	24.145	4.075	0.086
-1	GT	0.122	27.358	0.589	0.524	0.745	160.398	29.273	9.685	-1.738	0.121	20.975	0.589	0.613	0.763	140.869	33.949	5.111	-1.05	0.123	24.892	0.595	0.571	0.755	137.649	29.141	7.391	-1.559	0.123	24.278	0.599	0.552	0.747	149.012	28.403	9.281	-1.573
-1	GT	0.137	39.865	0.396	0.406	0.488	130.863	49.284	2.484	0.082	0.137	31.419	0.391	0.414	0.499	107.178	47.186	2.48	0.281	0.137	28.379	0.392	0.409	0.503	106.883	48.196	2.588	0.223	0.139	28.72	0.392	0.407	0.505	106.674	49.565	2.465	0.237
-1	GT	0.123	8.284	0.712	0.564	0.792	67.662	16.521	14.221	1.109	0.105	12.615	0.612	0.772	0.836	136.331	34.578	3.913	-0.336	0.105	15.707	0.607	0.762	0.822	140.096	33.576	4.443	-0.468	0.105	16.411	0.61	0.762	0.812	129.115	32.375	4.31	-0.407
-1	GT	0.147	25.539	0.478	0.527	0.64	137.988	39.007	3.137	-0.187	0.147	24.684	0.481	0.544	0.641	130.73	44.293	2.496	-0.029	0.147	24.946	0.482	0.53	0.636	131.806	41.721	2.851	-0.325	0.147	25.115	0.48	0.517	0.636	133.9	39.658	2.867	-0.351
-1	GT	0.081	77.862	0.272	0.11	0.263	166.806	22.082	5.733	-0.597	0.079	74.746	0.268	0.131	0.274	184.335	34.504	3.273	-0.744	0.079	76.881	0.267	0.129	0.272	195.606	36.753	3.503	-0.86	0.079	74.186	0.269	0.126	0.27	195.805	34.495	3.644	-0.873
-1	GT	0.218	27.35	0.487	0.52	0.574	116.32	34.585	2.877	-0.386	0.217	22.75	0.483	0.567	0.597	126.636	49.645	2.265	0.081	0.218	24.931	0.484	0.551	0.591	123.952	44.052	2.415	-0.169	0.218	26.319	0.484	0.538	0.586	120.031	40.195	2.51	-0.283
